# Supplementary material for: Interactions between U and V sex chromosomes during the life cycle of Ectocarpus
Source: Development. 2024 Apr 12;151(20):dev202677. doi: 10.1242/dev.202677 (PMC11057875; doi:10.1242/dev.202677)
Supplement: Table S1. TPM values of RNA-seq data used in this study alongside differential expression data of comparisons between WT and oro gametophytes. [file develop-151-202677-TableS1.xlsx]

## Sheet: S1
Table S1 - TPM values of RNA-seq data used in this study alongside differential expression data of comparisons between WT and oro gametophytes.
							WT vs oro female gametophyte						WT vs oro male gametophyte
ID	WTF	WTM	Ec17	OROF	OROM	OxO	baseMean.WTF-vs-OROF	log2FoldChange.WTF-vs-OROF	lfcSE.WTF-vs-OROF	stat.WTF-vs-OROF	pvalue.WTF-vs-OROF	padj.WTF-vs-OROF	baseMean.WTM-vs-OROM	log2FoldChange.WTM-vs-OROM	lfcSE.WTM-vs-OROM	stat.WTM-vs-OROM	pvalue.WTM-vs-OROM	padj.WTM-vs-OROM
Ec-00_000010	0.0103636	0.0172655	0.148322	0.350341	1.24259	0	11.6996	-3.87245	1.64389	-2.35566	0.0184899	0.0484734	11.6996	-5.13303	1.57054	-3.26833	0.00108185	0.00429941
Ec-00_000020	0.06128	0	0	0.442022	0.109202	0.978193	1.87586	-1.72889	2.27687	-0.759328	0.447656	0.592404	1.87586	-2.35281	2.58371	-0.910634	0.362488	0.500336
Ec-00_000030	0.203643	0.1399	0.527276	0.730731	1.34997	0.207021	13.3838	-0.634537	0.750216	-0.845806	0.397661	0.54294	13.3838	-2.2592	0.73726	-3.06432	0.00218168	0.0077649
Ec-00_000040	0	0	0	0	0	0	0.0559978	0	6.71522	0	1	1	0.0559978	0	6.71522	0	1	1
Ec-00_000050	1.58686	1.98617	4.82483	10.8966	5.76116	8.09016	201.713	-1.57903	0.321862	-4.90594	9.29832e-07	9.62182e-06	201.713	-0.489113	0.321657	-1.5206	0.128359	0.226097
Ec-00_000060	0.0948052	0.517169	0.417695	0.298272	0.646894	0.240273	3.15032	-0.494742	1.28594	-0.384733	0.700435	0.806341	3.15032	0.604022	0.99354	0.607949	0.543221	0.673903
Ec-00_000070	0.50423	0.394767	0.888827	0.507748	0.643808	0.855869	31.193	1.27233	0.537168	2.36858	0.0178564	0.0470478	31.193	0.323349	0.508414	0.635995	0.524779	0.657556
Ec-00_000080	0.876775	0.816404	0.608642	0.598473	0.432285	1.82081	19.1423	1.6477	0.689263	2.39052	0.0168245	0.044802	19.1423	1.84892	0.678871	2.72353	0.00645892	0.0193652
Ec-00_000085	0	0	0	0	0	0	0	NA	NA	NA	NA	NA	0	NA	NA	NA	NA	NA
Ec-00_000090	0.48936	0.452615	1.60444	1.04824	2.65763	2.1836	42.6743	0.10219	0.526508	0.19409	0.846105	0.912209	42.6743	-1.52428	0.507921	-3.00101	0.00269087	0.00923191
Ec-00_000095	1.00967	1.18337	1.23563	1.81286	1.27236	1.64137	51.5371	0.370325	0.506406	0.731281	0.464608	0.608772	51.5371	0.85184	0.501416	1.69887	0.0893435	0.17012
Ec-00_000110	3.24077	2.90414	29.5762	9.72412	10.9849	13.5012	267.672	-0.394077	0.427896	-0.920963	0.35707	0.502099	267.672	-0.915202	0.426248	-2.14711	0.0317843	0.073344
Ec-00_000120	3.44008	3.26623	17.3241	17.74	7.59921	14.1788	113.501	-1.15581	0.32095	-3.60123	0.00031672	0.00156619	113.501	-0.212348	0.326786	-0.649807	0.515817	0.649797
Ec-00_000130	5.57998	5.55665	20.5524	58.3795	30.0255	46.1672	403.724	-2.179	0.394563	-5.52256	3.34092e-08	5.08859e-07	403.724	-1.40783	0.395298	-3.56144	0.000368823	0.00171445
Ec-00_000140	5.02017	6.79174	20.5381	20.1673	49.7675	30.7517	423.264	-0.798995	0.313903	-2.54536	0.0109166	0.0312898	423.264	-1.85065	0.309768	-5.97431	2.31069e-09	4.83483e-08
Ec-00_000150	7.21027	11.0754	0.352822	19.5476	9.40025	3.58891	243.751	-0.246639	0.206308	-1.19549	0.231896	0.363319	243.751	1.22685	0.206409	5.94377	2.78545e-09	5.72797e-08
Ec-00_000160	2.21775	2.54983	11.473	15.8728	6.0836	13.7405	348.037	-1.64204	0.326576	-5.02803	4.95535e-07	5.49322e-06	348.037	-0.245712	0.328039	-0.749033	0.453837	0.591926
Ec-00_000170	0.199116	0.246363	0.319206	0.202779	0.0292366	0.210536	6.93409	1.12829	1.02272	1.10322	0.269932	0.407539	6.93409	4.39664	1.33549	3.29216	0.000994222	0.00401212
Ec-00_000180	0.0728809	0.08536	3.10901	0	0.0317113	0.0970183	3.36249	1.76905	1.98787	0.889925	0.373506	0.518762	3.36249	1.73445	1.96852	0.881096	0.378266	0.516839
Ec-00_000190	0.617947	0.81843	5.71545	5.85369	1.54078	3.55944	92.3531	-2.0633	0.398566	-5.1768	2.25729e-07	2.71442e-06	92.3531	0.138626	0.405631	0.341755	0.732535	0.827455
Ec-00_000200	44.8068	49.3531	95.6565	140.351	56.426	94.2424	640.008	-0.44078	0.274702	-1.60457	0.108588	0.202518	640.008	0.780249	0.275653	2.83055	0.00464676	0.0147064
Ec-00_000210	15.08	18.4308	106.258	52.3401	35.8186	38.6048	1399.58	-0.578068	0.318951	-1.8124	0.0699236	0.14279	1399.58	0.0406024	0.318646	0.127422	0.898607	0.944837
Ec-00_000220	3.0543	1.33997	1.23264	7.33725	0.41709	0	1.99253	-0.00344739	2.26689	-0.00152076	0.998787	1	1.99253	2.42913	2.50252	0.970674	0.331711	0.469596
Ec-00_000230	65.2887	64.9267	38.3811	41.1066	77.4859	39.3219	1149.54	1.82142	0.455744	3.99659	6.42607e-05	0.000397069	1149.54	0.741539	0.454269	1.63238	0.1026	0.189226
Ec-00_000240	0.0149637	0.0505187	13.231	0	0.0169664	16.2886	76.9125	1.35983	1.51674	0.896543	0.369963	0.515209	76.9125	2.08687	1.21099	1.72327	0.08484	0.16329
Ec-00_000260	0.824638	0.47511	0.0440417	1.17979	0.282666	0.773193	17.1507	0.745542	0.674197	1.10582	0.268803	0.406497	17.1507	1.60793	0.714516	2.25037	0.0244253	0.0590085
Ec-00_000270	4.24108	3.66064	0	0	0.89284	0.706743	1.46892	4.7669	2.92807	1.628	0.103524	0.195014	1.46892	3.10191	2.84486	1.09036	0.275556	0.408298
Ec-00_000280	0.610243	0.749061	0.203041	1.36136	0.0930522	0.864589	23.7629	0.00343033	0.629059	0.00545312	0.995649	1	23.7629	3.95471	0.737014	5.36585	8.05689e-08	1.11828e-06
Ec-00_000290	0	0	0	0	0	0	0	NA	NA	NA	NA	NA	0	NA	NA	NA	NA	NA
Ec-00_000300	0.473261	0.403662	0.885745	0.540658	0.454645	0.577693	17.8399	1.02971	0.480627	2.14244	0.0321581	0.0762888	17.8399	0.807203	0.460134	1.75428	0.0793828	0.154564
Ec-00_000310	2.78132	2.02048	0.15298	6.69903	4.44292	3.8401	23.8135	-0.0601861	0.416188	-0.144613	0.885017	0.938921	23.8135	-0.0919532	0.420189	-0.218837	0.826777	0.895291
Ec-00_000320	163.812	208.06	238.398	167.522	161.575	266.257	4080.61	1.17007	0.347098	3.37101	0.000748942	0.00328181	4080.61	1.34154	0.346841	3.86789	0.000109782	0.000600142
Ec-00_000330	1.37155	0.64388	11.7825	1.9217	1.28224	0.957232	48.7422	0.724084	0.512797	1.41203	0.157941	0.270574	48.7422	-0.0299619	0.518702	-0.0577632	0.953937	0.978956
Ec-00_000340	0.319647	0.400498	0.217526	4.84465	0.290778	0.246903	5.4176	-2.58489	1.42452	-1.81457	0.0695896	0.142382	5.4176	1.60056	1.55328	1.03044	0.302806	0.437859
Ec-00_000350	11.7449	16.5565	27.1546	36.9273	123.337	54.1349	285.713	-0.447142	0.522268	-0.856154	0.391913	0.537503	285.713	-1.84925	0.518279	-3.56805	0.000359648	0.00167786
Ec-00_000360	0	0	0	0	0	0	0	NA	NA	NA	NA	NA	0	NA	NA	NA	NA	NA
Ec-00_000370	0.873961	0.735405	1.40408	0.822933	1.78957	1.10459	48.9316	1.35242	0.507838	2.66309	0.00774265	0.0234535	48.9316	-0.2907	0.479361	-0.606433	0.544227	0.674851
Ec-00_000380	0.0164437	0.0389238	0.0140183	0.103588	0.296085	0.377718	7.2731	-1.36217	1.5786	-0.862893	0.388196	0.534025	7.2731	-1.83177	1.41462	-1.29489	0.195359	0.314042
Ec-00_000390	5.01778	5.55771	20.5201	6.79749	8.06081	14.6243	304.527	0.760399	0.305493	2.48908	0.0128073	0.0356945	304.527	0.45541	0.300406	1.51598	0.129524	0.227622
Ec-00_000400	0.57737	0.250252	6.82899	0.375875	0.194048	0.404099	21.0443	1.86169	0.715338	2.60253	0.00925384	0.0272427	21.0443	1.41161	0.744677	1.8956	0.0580126	0.119871
Ec-00_000410	1.99037	2.02988	11.8905	28.7631	12.2861	9.43378	550.606	-2.66916	0.353222	-7.5566	4.1375e-14	2.13758e-12	550.606	-1.58866	0.354637	-4.47969	7.47503e-06	5.80779e-05
Ec-00_000420	0.353143	0.40418	0	0	0	0	0.100173	0.806935	6.63527	0.121613	0.903206	0.94979	0.100173	1.68406	6.63454	0.253832	0.799626	0.876642
Ec-00_000430	7.70292	2.8057	6.61082	4.85728	10.293	7.60953	199.47	1.86559	0.259234	7.19655	6.17564e-13	2.55876e-11	199.47	-0.862846	0.253035	-3.40999	0.000649653	0.0027862
Ec-00_000435	0	0	0	0	0	0	0	NA	NA	NA	NA	NA	0	NA	NA	NA	NA	NA
Ec-00_000440	4.26239	3.32633	11.5722	12.2645	4.0529	6.96792	228.036	-0.355152	0.366798	-0.968249	0.33292	0.477446	228.036	0.751616	0.371448	2.02348	0.0430241	0.0939693
Ec-00_000450	2.67114	2.56505	1.79674	1.17986	0.199915	0.77457	43.4871	2.3316	0.650803	3.58266	0.000340118	0.00166226	43.4871	4.9778	0.725789	6.85847	6.96034e-12	2.69074e-10
Ec-00_000470	0	0	0	0	0	0	0	NA	NA	NA	NA	NA	0	NA	NA	NA	NA	NA
Ec-00_000480	0	0	0	0	0	0	0	NA	NA	NA	NA	NA	0	NA	NA	NA	NA	NA
Ec-00_000500	19.1659	23.8922	20.7781	33.9646	43.4647	42.2661	470.151	0.381155	0.375372	1.0154	0.309913	0.452475	470.151	0.133629	0.373394	0.357877	0.720436	0.817812
Ec-00_000510	1.59589	1.40448	3.4873	1.96514	4.09719	2.9942	77.6198	0.929095	0.413791	2.24532	0.0247473	0.0617264	77.6198	-0.543284	0.393285	-1.3814	0.167156	0.277499
Ec-00_000520	0.259956	0.181708	0.810617	0.615836	0.498486	0.349885	48.9906	-0.0583928	0.605388	-0.0964551	0.923159	0.962242	48.9906	-0.508368	0.604889	-0.840432	0.400666	0.539554
Ec-00_000530	1.2414	1.09703	7.24665	6.56717	3.56539	5.847	175.664	-1.217	0.292743	-4.15721	3.22157e-05	0.000221098	175.664	-0.712926	0.295612	-2.4117	0.0158784	0.0414065
Ec-00_000540	164.425	160.767	261.846	219.944	158.338	121.103	2391.15	0.766441	0.339976	2.2544	0.024171	0.0605596	2391.15	1.01832	0.339875	2.99616	0.00273402	0.00936078
Ec-00_000550	1.28076	1.06912	6.6499	5.11431	6.66994	6.06439	137.04	-0.797112	0.32146	-2.47966	0.0131507	0.0364935	137.04	-1.60749	0.318254	-5.05096	4.39601e-07	4.90967e-06
Ec-00_000560	0.879095	1.02824	4.84741	2.10898	2.05245	2.29102	48.4669	-0.0618515	0.432728	-0.142934	0.886342	0.939791	48.4669	0.0349086	0.415517	0.0840124	0.933047	0.965103
Ec-00_000570	0.796805	0.912293	1.84027	1.43219	1.62943	1.80013	123.451	0.344728	0.293144	1.17597	0.239608	0.372232	123.451	0.158401	0.284219	0.557321	0.577308	0.701359
Ec-00_000580	4.22391	2.37612	0.644948	5.04685	2.49376	4.4189	91.2839	0.949354	0.52907	1.79438	0.072752	0.147201	91.2839	0.91953	0.532109	1.72809	0.0839728	0.161882
Ec-00_000590	62.4505	33.7182	180.917	69.0365	72.9964	246.075	499.62	1.07808	0.505536	2.13255	0.032962	0.0778648	499.62	-0.113974	0.504822	-0.225771	0.821379	0.891292
Ec-00_000600	6.21613	7.90583	28.0675	16.5705	43.6539	20.9309	551.456	-0.197161	0.405422	-0.48631	0.626747	0.748991	551.456	-1.42934	0.402437	-3.55172	0.000382723	0.00176923
Ec-00_000610	0	0	0	6.19507	0	0	0.35642	-4.93698	6.64098	-0.743411	0.457233	0.601369	0.35642	0	6.71522	0	1	1
Ec-00_000620	0.77243	0.483061	0.706079	0.360083	0.0746363	0.59956	5.23602	2.08615	1.17858	1.77005	0.0767187	0.15355	5.23602	4.27608	1.52057	2.81214	0.00492125	0.0154235
Ec-00_000625	9.15147	18.7763	14.9804	20.2611	4.69611	13.2494	183.173	0.0147588	0.313576	0.047066	0.962461	0.988018	183.173	3.03104	0.321096	9.43968	3.7392e-21	7.80075e-19
Ec-00_000630	0.304129	0.365233	0.166241	1.36239	0.476969	0.531296	19.1596	-0.917243	0.641329	-1.43022	0.152653	0.263674	19.1596	0.709457	0.656472	1.08071	0.279826	0.413162
Ec-00_000640	1.20002	1.62399	7.20171	8.55461	3.86349	4.74933	187.69	-1.63278	0.40865	-3.99554	6.45475e-05	0.000398547	187.69	-0.263345	0.408631	-0.644456	0.51928	0.652814
Ec-00_000650	13.8171	13.096	22.7494	25.8799	41.0767	32.2924	377.632	0.327575	0.302069	1.08444	0.278171	0.417149	377.632	-0.645989	0.299228	-2.15885	0.0308616	0.0716495
Ec-00_000660	3.43979	2.92012	28.5608	37.0179	56.1038	28.6967	169.822	-2.18633	0.391312	-5.58719	2.30774e-08	3.63398e-07	169.822	-3.24533	0.391699	-8.28526	1.17847e-16	1.15241e-14
Ec-00_000670	30.0571	31.9958	71.5384	147.86	142.48	74.2799	1836.36	-1.10294	0.310919	-3.54734	0.000389144	0.00187288	1836.36	-1.13482	0.310676	-3.65274	0.000259453	0.0012636
Ec-00_000680	2.69425	3.83616	43.2942	26.5096	71.2014	21.5577	177.996	-2.08936	0.437245	-4.77845	1.76649e-06	1.71118e-05	177.996	-3.18286	0.428297	-7.43143	1.07428e-13	5.89588e-12
Ec-00_000690	2.73311	2.58164	21.3967	10.5364	30.925	9.73822	143.693	-0.739921	0.438533	-1.68726	0.091553	0.176617	143.693	-2.5432	0.43182	-5.8895	3.8737e-09	7.68268e-08
Ec-00_000700	0.493907	1.41322	0	0	0.891147	2.38463	0.689014	1.80767	6.59695	0.274016	0.784072	0.868143	0.689014	1.48349	6.52111	0.227491	0.820042	0.890437
Ec-00_000710	1.23753	0.700452	1.84731	2.37864	5.74355	2.05048	47.6483	0.252902	0.457377	0.552939	0.580305	0.711732	47.6483	-1.99045	0.4461	-4.46188	8.12439e-06	6.2183e-05
Ec-00_000720	3.0717	3.3197	8.63771	10.1908	6.65848	9.54312	184.359	-0.503132	0.236145	-2.13061	0.0331213	0.0781751	184.359	0.0055628	0.234869	0.0236847	0.981104	0.996342
Ec-00_000730	0.664668	0.877183	2.31587	2.29045	6.76293	2.68136	58.7433	-0.595602	0.481647	-1.23659	0.216238	0.344363	58.7433	-1.90802	0.458123	-4.16486	3.1154e-05	0.00019988
Ec-00_000740	260.191	173.762	423.994	788.544	50.6085	273.683	22278.5	-0.46137	0.449729	-1.02588	0.304946	0.447019	22278.5	2.78915	0.449931	6.19906	5.68018e-10	1.40444e-08
Ec-00_000750	2.1843	1.82661	13.2706	8.18913	6.89055	131.235	195.076	-0.708551	0.58166	-1.21815	0.223166	0.353045	195.076	-0.900255	0.58107	-1.54931	0.121308	0.216088
Ec-00_000760	0.537208	0.999435	0.571729	0.503139	0.219888	0.706044	10.2419	1.27308	0.893096	1.42547	0.154021	0.265488	10.2419	3.32368	0.915755	3.62944	0.000284042	0.00136626
Ec-00_000770	4.64728	2.89088	15.9939	4.87443	7.73825	12.3036	165.22	1.14568	0.34281	3.34203	0.000831673	0.00359261	165.22	-0.395541	0.33386	-1.18475	0.236115	0.363365
Ec-00_000780	0.112243	0.195279	0.293229	0.222678	0.081048	0.375553	1.8687	0.31314	2.3764	0.131771	0.895166	0.946031	1.8687	2.80525	2.42732	1.1557	0.247805	0.376851
Ec-00_000790	1.37159	0.961144	3.70835	4.96248	4.27016	3.42992	53.4159	-0.660937	0.493899	-1.3382	0.180831	0.300588	53.4159	-1.18431	0.495657	-2.38938	0.0168768	0.0434817
Ec-00_000800	0.0162365	0.127281	0.0352837	0.173897	0.236846	0.0503893	1.85323	-2.28493	2.74446	-0.832561	0.405092	0.55017	1.85323	0.223973	2.53465	0.0883646	0.929587	0.963049
Ec-00_000810	4.46187	5.31283	11.5622	11.8682	9.16148	11.67	262.746	-0.204028	0.317311	-0.642989	0.520231	0.660009	262.746	0.18631	0.315382	0.590743	0.554693	0.682369
Ec-00_000820	10.0149	9.47761	67.6658	48.7924	19.3725	46.1716	827.894	-1.07827	0.190827	-5.6505	1.59978e-08	2.62794e-07	827.894	-0.0243221	0.192902	-0.126085	0.899665	0.945532
Ec-00_000830	3.31534	2.78869	22.1635	1.85951	2.08536	3.68771	25.1479	2.05673	0.590613	3.48237	0.000497	0.00229947	25.1479	1.41253	0.537282	2.62903	0.00856284	0.0246024
Ec-00_000840	10.0134	10.4458	23.703	15.1507	1.95287	14.684	76.7459	0.61989	0.596922	1.03848	0.299048	0.440881	76.7459	3.57185	0.626809	5.69846	1.20892e-08	2.0819e-07
Ec-00_000850	0.460935	0.54189	1.92385	0.709913	0.402629	0.413353	11.7893	0.533209	0.879016	0.606598	0.544118	0.681478	11.7893	1.58038	0.884209	1.78734	0.0738821	0.145821
Ec-00_000860	15.3019	17.1273	64.4828	25.3797	33.8011	22.5195	139.838	0.497601	0.351616	1.41518	0.157015	0.269401	139.838	0.0394274	0.343139	0.114902	0.908523	0.951148
Ec-00_000870	0.402069	0.636512	0.346736	0.4315	0.117939	0.41534	7.75699	1.17218	1.02276	1.14609	0.251758	0.386941	7.75699	3.58374	1.09257	3.28009	0.00103775	0.00415671
Ec-00_000880	1.16911	1.40874	12.9418	8.53934	8.66345	3.27731	61.9347	-1.64481	0.493533	-3.33272	0.000860007	0.00368741	61.9347	-1.6351	0.484871	-3.37223	0.000745622	0.00313277
Ec-00_000890	0.316887	0.443134	3.20615	0.740395	1.73852	0.792284	22.3605	-0.0307658	0.669347	-0.0459638	0.963339	0.988504	22.3605	-0.866322	0.596357	-1.45269	0.14631	0.250417
Ec-00_000900	0.0412836	0.477583	5.30503	0.724862	0.898486	0	12.7449	-2.90004	2.65929	-1.09053	NA	NA	12.7449	0.152054	2.57321	0.0590911	NA	NA
Ec-00_000910	0.108304	0.246471	0.265543	0.114326	0.103912	1.73528	3.82995	1.15473	1.60008	0.72167	0.470498	0.614086	3.82995	2.02612	1.37917	1.46909	0.14181	0.24449
Ec-00_000920	0.0119348	0.079405	0.234409	0.116998	0.172453	0.250888	3.23353	-2.0143	2.26435	-0.889573	0.373695	0.518982	3.23353	-0.145127	1.6479	-0.0880679	0.929823	0.963197
Ec-00_000930	0.323236	0.0990974	0.0916226	0.0939071	0.209757	1.80377	15.5753	3.05798	0.936885	3.26398	0.00109858	0.00453715	15.5753	-0.00152226	0.820443	-0.00185542	0.99852	1
Ec-00_000940	16.2026	20.1185	29.8726	31.9828	17.0652	51.5273	2880.77	0.22504	0.16728	1.34529	0.178531	0.297755	2880.77	1.24542	0.167319	7.4434	9.81256e-14	5.44376e-12
Ec-00_000950	9.30339	9.13786	47.4814	44.1201	13.2686	58.8531	3650.47	-1.04536	0.302858	-3.45165	0.000557176	0.00253784	3650.47	0.471491	0.303321	1.55443	0.120082	0.214246
Ec-00_000960	0	0	0	0	0	0	0	NA	NA	NA	NA	NA	0	NA	NA	NA	NA	NA
Ec-00_000970	9.4242	11.1392	15.7478	22.0169	17.6407	22.377	1893.35	-0.0130959	0.259334	-0.0504984	0.959725	0.985968	1893.35	0.332892	0.258997	1.28531	0.198683	0.317692
Ec-00_000980	35.4297	40.6955	43.4629	81.7403	34.3385	68.2032	4551.28	-0.000303637	0.212584	-0.00142832	0.99886	1	4551.28	1.24861	0.212746	5.86901	4.38396e-09	8.5728e-08
Ec-00_000990	2.48335	2.88284	0.251802	13.1531	2.86484	6.50007	150.335	-1.19055	0.391829	-3.03844	0.00237806	0.00868378	150.335	0.988375	0.397817	2.4845	0.0129735	0.0349193
Ec-00_001000	7.32583	7.47299	2.16038	13.3214	6.39203	12.2169	556.582	0.35829	0.407586	0.879054	0.379372	0.524758	556.582	1.2272	0.407911	3.0085	0.0026254	0.00905927
Ec-00_001010	6.44252	7.97564	0	10.8282	12.2169	0	2.70252	0.518587	1.52525	0.340001	0.733856	0.831462	2.70252	0.48582	1.48385	0.327406	0.743361	0.835052
Ec-00_001020	9.2682	9.80767	11.8995	13.1907	8.12625	19.6541	1232.45	0.686355	0.323234	2.1234	0.0337205	0.0793655	1232.45	1.24538	0.323146	3.85394	0.000116234	0.000629806
Ec-00_001030	1.11538	0.760992	0.11352	0.837051	3.46843	2.73595	15.3222	1.68276	1.15449	1.45758	0.144957	0.253517	15.3222	-1.19505	1.11711	-1.06977	0.284724	0.418371
Ec-00_001040	5.22581	4.10711	0.632047	4.43026	3.63383	5.86081	285.258	1.45791	0.397477	3.66792	0.000244533	0.00125176	285.258	1.18674	0.396317	2.99442	0.00274969	0.00941055
Ec-00_001070	3.04494	3.49777	13.3908	6.80077	10.4036	9.37252	455.559	0.0386141	0.286056	0.134988	0.892622	0.944355	455.559	-0.580327	0.282957	-2.05094	0.0402733	0.0889946
Ec-00_001080	5.78318	6.2965	17.7383	19.1964	19.0069	20.3128	1100.93	-0.527132	0.247732	-2.12783	0.0333513	0.0786291	1100.93	-0.566657	0.247046	-2.29373	0.0218058	0.0536224
Ec-00_001090	13.3729	16.048	16.5063	23.1692	21.0715	27.3213	433.349	0.391628	0.222824	1.75757	0.0788213	0.15666	433.349	0.610319	0.220796	2.76417	0.00570669	0.0174378
Ec-00_001100	27.1637	26.3759	13.3446	19.3735	21.3974	9.36849	483.328	1.69898	0.400163	4.24573	2.17879e-05	0.000157202	483.328	1.30384	0.398697	3.27026	0.00107448	0.00428057
Ec-00_001110	4.87894	4.10839	0.175781	12.1309	7.58943	10.7012	142.973	-0.0944461	0.420629	-0.224536	0.822341	0.895994	142.973	0.117504	0.420967	0.279128	0.780147	0.862883
Ec-00_001120	2.96002	2.46731	0.027248	21.7917	3.45038	6.07048	112.024	-1.65998	0.423037	-3.92396	8.71034e-05	0.000517397	112.024	0.489926	0.43344	1.13032	0.258342	0.388499
Ec-00_001130	6.98078	8.85348	7.66415	18.3834	19.9587	20.0594	638.718	-0.196744	0.332586	-0.591558	0.554146	0.689509	638.718	-0.140282	0.331278	-0.423458	0.671961	0.780544
Ec-00_001140	3.37576	3.35514	13.0517	7.26838	8.29464	9.2943	2331.78	0.0993487	0.19256	0.515936	0.605899	0.732761	2331.78	-0.298653	0.191993	-1.55555	0.119816	0.213908
Ec-00_001150	0	0	0	0	0	0	0	NA	NA	NA	NA	NA	0	NA	NA	NA	NA	NA
Ec-00_001160	3.72241	4.10156	11.7418	13.0294	12.9421	14.8321	511.195	-0.610313	0.19109	-3.19386	0.00140386	0.00560573	511.195	-0.636536	0.189154	-3.36518	0.000764947	0.00320351
Ec-00_001170	48.3359	39.8856	146.433	161.29	61.2633	279.483	3260.79	-0.547263	0.254637	-2.14919	0.0316196	0.0753638	3260.79	0.363486	0.254977	1.42557	0.153993	0.260425
Ec-00_001180	10.4636	11.2324	5.8914	10.7352	12.7647	11.9899	1738.58	1.16075	0.19753	5.87629	4.19573e-09	7.87358e-08	1738.58	0.810679	0.196619	4.1231	3.73812e-05	0.000235235
Ec-00_001190	4.16547	4.07447	7.78834	13.8541	10.6294	9.02786	417.098	-0.52296	0.261653	-1.99868	0.045643	0.101788	417.098	-0.393573	0.260952	-1.50822	0.131498	0.23037
Ec-00_001200	1.79163	1.43549	0.210965	3.39736	2.45479	2.59481	283.718	0.276202	0.443161	0.623255	0.533117	0.67142	283.718	0.231034	0.442984	0.521541	0.60199	0.722359
Ec-00_001210	2.82443	1.66119	0.360277	7.74934	4.68239	4.25702	19.8955	-0.215678	0.77615	-0.277883	0.781103	0.866598	19.8955	-0.542154	0.783045	-0.692366	0.488707	0.625036
Ec-00_001220	2.97532	1.9355	0.269824	10.6984	5.90752	4.9444	148.455	-0.595282	0.541907	-1.0985	0.271988	0.409942	148.455	-0.601752	0.543615	-1.10694	0.268318	0.399983
Ec-00_001230	8.02538	10.2335	5.3006	11.972	7.09904	5.22966	567.867	0.6255	0.353692	1.76849	0.0769792	0.153931	567.867	1.52689	0.3535	4.31935	1.56487e-05	0.000110571
Ec-00_001240	3410.9	2857.12	6522.45	4743.1	21778.1	7082.93	103943	0.706329	0.300754	2.34853	0.0188477	0.0491913	103943	-1.93965	0.300734	-6.44973	1.12049e-10	3.23378e-09
Ec-00_001250	0.854914	1.04747	1.5829	1.61278	2.47422	3.09766	64.6572	0.302124	0.407166	0.742017	0.458077	0.602148	64.6572	-0.261128	0.391161	-0.667572	0.504407	0.639205
Ec-00_001260	0	0	0	0	0	0	0	NA	NA	NA	NA	NA	0	NA	NA	NA	NA	NA
Ec-00_001270	0	0	0	0	0	0	0	NA	NA	NA	NA	NA	0	NA	NA	NA	NA	NA
Ec-00_001280	2.54756	3.20628	9.66027	8.55425	19.0844	17.0081	178.704	-0.531796	0.30831	-1.72488	0.0845499	0.16584	178.704	-1.54355	0.298911	-5.1639	2.41854e-07	2.92718e-06
Ec-00_001290	33.88	46.2005	32.437	59.1282	91.0343	65.5031	2631.91	0.404898	0.185714	2.18022	0.0292409	0.0707595	2631.91	0.0286603	0.184893	0.15501	0.876813	0.930631
Ec-00_001300	3.66172	3.07222	16.2871	8.09741	5.11659	4.81471	587.146	0.0881228	0.387365	0.227493	0.820041	0.894536	587.146	0.266444	0.38746	0.687668	0.491662	0.627664
Ec-00_001310	27.5687	28.6929	28.9567	20.9497	34.5812	29.258	2397.06	1.60003	0.226848	7.05334	1.7467e-12	6.81539e-11	2397.06	0.743349	0.225916	3.29037	0.00100055	0.00403472
Ec-00_001320	10.1212	9.65512	18.6868	24.3357	10.4814	16.82	828.305	-0.086084	0.245619	-0.350478	0.72598	0.825295	828.305	0.883412	0.246588	3.58254	0.00034027	0.0015977
Ec-00_001330	3.442	3.05965	0.146902	8.25456	16.2665	9.09914	61.5591	-0.082012	0.574434	-0.14277	0.886472	0.939869	61.5591	-1.41907	0.567454	-2.50077	0.0123923	0.0335599
Ec-00_001340	5.01863	8.94328	39.1308	144.413	278.812	67.9763	2051.57	-3.59771	0.889469	-4.04478	5.23712e-05	0.000334724	2051.57	-3.96596	0.889048	-4.46091	8.16121e-06	6.24362e-05
Ec-00_001350	4.32535	4.3528	12.532	10.9967	15.107	13.9634	188.873	-0.138865	0.216283	-0.642054	0.520838	0.660462	188.873	-0.794782	0.209285	-3.79761	0.000146099	0.000768801
Ec-00_001360	11.7471	11.176	137.955	68.2355	30.1145	81.4026	1713.45	-1.32976	0.204635	-6.49819	8.1293e-11	2.25292e-09	1713.45	-0.428364	0.205335	-2.08617	0.0369635	0.0830958
Ec-00_001370	10.4669	11.2393	18.5689	23.6195	20.2161	29.0995	1232.72	0.0222068	0.260084	0.0853832	0.931957	0.967984	1232.72	0.143338	0.259586	0.55218	0.580825	0.704677
Ec-00_001380	15.2729	18.4026	18.2064	40.5137	37.3797	41.842	696.396	-0.214515	0.225639	-0.950702	0.341756	0.486491	696.396	-0.0217456	0.224328	-0.0969363	0.922777	0.960057
Ec-00_001390	43.401	56.8593	54.5469	72.7169	47.3488	85.2297	358.795	0.457904	0.321113	1.42599	0.15387	0.265311	358.795	1.24657	0.320354	3.89122	9.97403e-05	0.000554853
Ec-00_001400	2.02896	1.91473	8.32243	9.71575	3.90989	11.177	516.655	-1.04873	0.33873	-3.09606	0.00196109	0.00740205	516.655	-0.047883	0.340071	-0.140803	0.888026	0.938129
Ec-00_001410	8.15973	9.34779	28.7974	18.047	25.2409	23.597	5206.6	0.0688967	0.259763	0.265229	0.790833	0.87326	5206.6	-0.410363	0.259467	-1.58156	0.11375	0.205577
Ec-00_001420	58.6912	60.8592	48.1415	71.8554	82.5104	51.2512	3713.05	0.880111	0.303529	2.89959	0.00373649	0.0127721	3713.05	0.565199	0.303269	1.86369	0.0623655	0.126994
Ec-00_001430	4.03153	4.71567	26.6432	46.0877	27.1583	10.0086	1844.98	-2.33853	0.46623	-5.01582	5.28073e-07	5.83061e-06	1844.98	-1.51256	0.466188	-3.24453	0.00117644	0.00461936
Ec-00_001440	118.675	139.638	272.459	193.257	169.748	117.455	7663.12	0.498548	0.497909	1.00128	0.31669	0.459683	7663.12	0.707549	0.497857	1.42119	0.155262	0.262252
Ec-00_001450	39.3498	41.7348	79.3662	58.7801	53.3456	107.983	980.659	0.634911	0.37914	1.67461	0.0940113	0.180279	980.659	0.615391	0.378578	1.62553	0.104049	0.191329
Ec-00_001460	20.4288	21.0046	69.3056	35.6442	48.1941	65.2828	2482.17	0.398978	0.293886	1.35759	0.174592	0.29266	2482.17	-0.180451	0.293407	-0.615019	0.538542	0.669687
Ec-00_001470	0	0	0	0	0	0	0	NA	NA	NA	NA	NA	0	NA	NA	NA	NA	NA
Ec-00_001480	0.868497	0.794161	0.041215	3.00553	1.33406	1.19223	57.5002	-0.536292	0.621613	-0.862743	0.388279	0.534095	57.5002	0.218077	0.624004	0.34948	0.726729	0.822886
Ec-00_001490	26.0925	30.4166	32.8004	29.4227	48.6531	19.5914	2002.82	0.973957	0.428833	2.27118	0.0231361	0.058395	2002.82	0.316489	0.428314	0.738918	0.459957	0.597441
Ec-00_001500	3.75742	4.12251	12.8822	11.5219	12.81	4.36423	767.568	-0.46353	0.385819	-1.20142	0.229589	0.360374	767.568	-0.629606	0.384895	-1.63579	0.101884	0.188072
Ec-00_001510	24.2404	24.2762	52.659	26.8319	47.005	66.2408	1821.45	1.04189	0.24575	4.23962	2.23894e-05	0.000161194	1821.45	0.0453317	0.244561	0.185359	0.852947	0.913408
Ec-00_001520	0.244354	0.355722	0	0.603844	0.065955	0.500104	8.79255	-0.103126	1.01317	-0.101785	0.918927	0.959521	8.79255	3.26194	1.12454	2.90069	0.00372337	0.0121587
Ec-00_001530	1.17414	1.17039	2.45128	3.18615	3.109	3.79068	160.746	-0.240557	0.24015	-1.0017	0.31649	0.459512	160.746	-0.399462	0.235993	-1.69269	0.0905152	0.171731
Ec-00_001540	8.39377	8.62727	4.96091	12.6083	10.1637	11.4432	1165.49	0.626164	0.213466	2.93332	0.00335353	0.0116486	1165.49	0.771552	0.212933	3.62345	0.000290695	0.00139146
Ec-00_001550	16.3488	19.0178	61.6006	28.1888	49.8924	56.7413	1964.97	0.434212	0.295091	1.47145	0.141169	0.24861	1964.97	-0.386328	0.294258	-1.31289	0.189221	0.306222
Ec-00_001560	4.46624	5.16411	0.173383	15.2012	6.38403	8.96665	188.701	-0.551971	0.352146	-1.56745	0.117009	0.214525	188.701	0.682149	0.353611	1.92909	0.0537195	0.112711
Ec-00_001570	2.19469	2.40838	3.58308	7.30459	5.64025	6.68397	162.757	-0.513952	0.389835	-1.31838	0.187376	0.308375	162.757	-0.213298	0.3881	-0.549594	0.582598	0.706418
Ec-00_001580	2.35453	3.48941	4.03531	9.85796	11.0471	9.70731	790.062	-0.843479	0.44264	-1.90556	0.0567067	0.121255	790.062	-0.633413	0.441614	-1.43431	0.151483	0.257141
Ec-00_001590	3.3302	3.44497	28.2544	19.1282	20.4018	15.9605	410.3	-1.30611	0.368847	-3.54107	0.000398514	0.00191357	410.3	-1.53811	0.367716	-4.18287	2.87848e-05	0.000186864
Ec-00_001600	11.9457	15.3207	19.0428	28.8763	19.3785	23.5434	1006.44	-0.0675028	0.238964	-0.282481	0.777575	0.863716	1006.44	0.661085	0.23858	2.77092	0.00558983	0.0171496
Ec-00_001610	0.895244	0.674208	1.99515	2.08411	3.61287	1.71977	61.6273	-0.000369734	0.381416	-0.000969373	0.999227	1	61.6273	-1.42501	0.372074	-3.8299	0.000128196	0.00068607
Ec-00_001620	0.601042	0.595169	0.61519	0.878086	6.41959	4.10787	63.0978	0.63422	0.453375	1.39889	0.161847	0.275798	63.0978	-2.41944	0.401951	-6.01924	1.75243e-09	3.79481e-08
Ec-00_001625	0.0992818	0.0582377	0.0611371	0.169592	0.213841	0.214445	6.71006	0.398825	1.0492	0.380123	0.703854	0.808635	6.71006	-0.994127	1.026	-0.968939	0.332575	0.470435
Ec-00_001630	1.19233	1.2441	2.36626	3.30216	2.03854	3.00902	184.204	-0.279255	0.42964	-0.649975	0.515709	0.65631	184.204	0.286873	0.429487	0.667945	0.504169	0.639049
Ec-00_001640	7.67169	7.0607	5.54457	10.8879	11.9642	4.74946	694.51	0.659267	0.340561	1.93583	0.0528887	0.114617	694.51	0.241641	0.339494	0.711768	0.476609	0.613311
Ec-00_001650	0.018245	0.00976565	0.543553	29.5338	0.0378932	3.45674	88.8616	-9.49106	1.01358	-9.36386	7.68786e-21	1.24939e-18	88.8616	-1.10917	1.45216	-0.763807	0.444982	0.583469
Ec-00_001670	5.01164	3.97815	2.05871	0.731936	13.3412	16.6325	261.353	3.91804	0.454368	8.62306	6.5189e-18	6.13033e-16	261.353	-0.745104	0.419238	-1.77728	0.0755218	0.148463
Ec-00_001680	1.03685	0.622505	0.634255	1.418	1.42568	2.15411	92.726	0.731116	0.426113	1.71578	0.0862024	0.16847	92.726	-0.200643	0.423957	-0.473262	0.636026	0.751178
Ec-00_001690	0.965099	0.529315	0.036836	1.23548	0.863092	1.61234	43.5862	0.894837	0.529096	1.69126	0.090788	0.175465	43.5862	0.275749	0.52979	0.520486	0.602725	0.722967
Ec-00_001700	7.55772	6.1599	49.9522	15.6736	29.2082	13.6564	870.431	0.140478	0.723445	0.19418	0.846035	0.912192	870.431	-1.22436	0.722868	-1.69375	0.0903127	0.171536
Ec-00_001710	11.49	10.4628	23.2813	42.6989	24.7112	20.9548	830.522	-0.706346	0.281334	-2.5107	0.0120493	0.0338809	830.522	-0.251389	0.281577	-0.892791	0.371969	0.5099
Ec-00_001720	26.8061	29.1242	47.6547	86.7423	46.457	93.5247	3433.94	-0.485213	0.252927	-1.91839	0.0550614	0.118376	3433.94	0.304723	0.25296	1.20463	0.228347	0.354474
Ec-00_001730	1.70202	1.83969	6.74383	5.89587	5.1367	4.63415	422.369	-0.593433	0.375429	-1.58068	0.113951	0.210209	422.369	-0.481886	0.374383	-1.28715	0.198044	0.316957
Ec-00_001740	8.79922	9.06619	19.4164	22.1845	7.86272	15.0215	315.09	-0.182774	0.405921	-0.45027	0.652516	0.769567	315.09	1.18477	0.408051	2.90349	0.00369034	0.0120603
Ec-00_001750	48.5059	41.1817	71.031	153.682	36.813	102.734	6441.16	-0.466896	0.233597	-1.99873	0.0456379	0.101788	6441.16	1.16455	0.233946	4.97784	6.42984e-07	6.84664e-06
Ec-00_001760	7.4988	8.38235	30.221	21.2769	32.2897	42.5838	857.636	-0.297647	0.182717	-1.62901	0.103311	0.194678	857.636	-0.951111	0.180297	-5.27526	1.32569e-07	1.72154e-06
Ec-00_001770	0.496705	0.918942	0.719039	1.05121	0.993256	1.7582	15.6413	0.145069	0.787564	0.184199	0.853857	0.917965	15.6413	0.804844	0.760623	1.05814	0.289992	0.424094
Ec-00_001780	0.299505	0.519887	0.233499	0.775433	1.95572	1.4046	14.619	-0.241813	0.797807	-0.303098	0.761815	0.852522	14.619	-0.857246	0.751022	-1.14144	0.253687	0.383186
Ec-00_001785	6.16208	5.14839	3.48162	1.93163	10.0439	5.3365	178.631	2.88546	0.305306	9.45106	3.35409e-21	5.67113e-19	178.631	0.0357604	0.279103	0.128126	0.898049	0.944605
Ec-00_001790	1.2933	3.06614	0.971644	3.76006	1.40118	1.63781	68.5884	-0.32521	0.472117	-0.688833	0.490928	0.632918	68.5884	2.17287	0.474337	4.58087	4.63054e-06	3.84859e-05
Ec-00_001800	6.90766	5.43025	9.77168	8.37163	3.7076	13.8615	339.331	0.930559	0.58278	1.59676	0.11032	0.204954	339.331	1.55683	0.5838	2.66671	0.00765969	0.0224231
Ec-00_001810	0.788055	0.7074	1.69448	3.06159	0.810007	1.70153	33.5415	-0.72312	0.635074	-1.13864	0.254853	0.390301	33.5415	0.711672	0.650243	1.09447	0.273749	0.406008
Ec-00_001820	1.41342	3.33186	1.37019	1.56614	1.00339	2.6065	5.32939	1.13898	1.20646	0.944067	0.345135	0.489968	5.32939	2.75402	1.16815	2.35758	0.0183944	0.0466875
Ec-00_001840	0	0	0	0	0	0	0	NA	NA	NA	NA	NA	0	NA	NA	NA	NA	NA
Ec-00_001850	3.72443	3.14213	1.43147	10.3527	2.62156	9.72158	542.359	-0.254897	0.455767	-0.559271	0.575977	0.708136	542.359	1.27068	0.457177	2.77941	0.0054458	0.0167722
Ec-00_001860	1.88957	5.02341	39.1425	6.62982	1.09195	7.54705	583.59	-0.598119	0.56345	-1.06153	0.288449	0.428881	583.59	3.21781	0.568368	5.66149	1.50066e-08	2.5455e-07
Ec-00_001870	0	0	0	0	0	0	0	NA	NA	NA	NA	NA	0	NA	NA	NA	NA	NA
Ec-00_001880	0	0	0	0	0	0	0	NA	NA	NA	NA	NA	0	NA	NA	NA	NA	NA
Ec-00_001885	0	0	0	0	0	0	0	NA	NA	NA	NA	NA	0	NA	NA	NA	NA	NA
Ec-00_001890	0	0	0	0	0	0	0	NA	NA	NA	NA	NA	0	NA	NA	NA	NA	NA
Ec-00_001900	3.7681	2.50522	10.0549	0.948147	0.333203	7.02334	1325.55	3.21749	0.89828	3.58184	0.000341186	0.00166699	1325.55	3.89627	0.89978	4.33024	1.48944e-05	0.000105844
Ec-00_001910	0.0691047	0.0611734	0.635963	0.807104	0.0214581	0.126564	6.43125	-2.30836	1.14775	-2.0112	0.0443041	0.0994243	6.43125	2.13818	1.53738	1.3908	0.164287	0.273933
Ec-00_001920	0.101862	0.0746272	0.590331	0.564521	0.0290228	0.57544	12.703	-1.3363	0.857355	-1.55863	0.119083	0.217398	12.703	2.73849	1.17959	2.32157	0.0202561	0.0505315
Ec-00_001930	4.41347	5.42353	4.61899	12.2678	10.6328	14.3157	385.575	-0.282831	0.264478	-1.0694	0.284891	0.425292	385.575	0.0341478	0.262523	0.130076	0.896507	0.943338
Ec-00_001940	29.352	24.7487	49.5906	61.6145	38.5682	43.1754	3552.08	0.0962075	0.285172	0.337367	0.73584	0.832977	3552.08	0.373315	0.285215	1.30889	0.190572	0.307706
Ec-00_001950	2.97487	3.04703	40.6747	19.3987	33.4703	14.6022	1624.95	-1.5147	0.369998	-4.09381	4.2434e-05	0.000278769	1624.95	-2.4242	0.369491	-6.56091	5.3481e-11	1.65169e-09
Ec-00_001960	5.77208	6.69238	20.2912	27.6526	20.8555	14.3821	2924.1	-1.06199	0.317958	-3.34002	0.000837711	0.00361031	2924.1	-0.615572	0.3178	-1.93698	0.0527477	0.111062
Ec-00_001970	202.416	218.118	213.439	211.811	479.52	217.561	478.275	1.11561	0.341343	3.26829	0.00108198	0.00448075	478.275	-0.106844	0.337267	-0.316792	0.751401	0.840812
Ec-00_001980	0	0	0	0	0	0	0	NA	NA	NA	NA	NA	0	NA	NA	NA	NA	NA
Ec-00_001985	36.2987	36.309	17.1029	18.4922	23.6929	18.8323	445.268	2.12448	0.313109	6.78512	1.15989e-11	3.85225e-10	445.268	1.63789	0.309745	5.28788	1.23743e-07	1.62076e-06
Ec-00_001990	0.915942	1.13055	0.532147	6.65626	2.36371	2.62299	36.4491	-1.61554	0.482978	-3.34496	0.000822953	0.0035623	36.4491	-0.0458921	0.48747	-0.0941436	0.924995	0.961416
Ec-00_002000	23.0162	25.5328	42.2694	31.4315	29.6125	25.6791	2391.08	0.765221	0.219665	3.48359	0.000494746	0.00229215	2391.08	0.790312	0.219228	3.60498	0.000312178	0.00148075
Ec-00_002010	42.6921	39.5541	111.357	92.3456	75.577	93.1135	3493.77	0.077814	0.171359	0.454099	0.649757	0.767179	3493.77	0.0639628	0.171207	0.373599	0.708703	0.809124
Ec-00_002020	4.12176	4.72433	9.63493	8.34147	15.2498	12.8785	127.347	0.205611	0.306424	0.671002	0.502219	0.643891	127.347	-0.691745	0.295817	-2.33842	0.0193653	0.048634
Ec-00_002030	3.32219	4.64221	5.31476	19.7268	9.31923	17.7027	586.409	-1.36094	0.350859	-3.87889	0.000104934	0.000608833	586.409	-0.000275624	0.350804	-0.000785693	0.999373	1
Ec-00_002040	62.1647	70.8384	74.5761	163.026	105.15	151.746	8749.69	-0.196135	0.209927	-0.934299	0.35015	0.49503	8749.69	0.421278	0.209898	2.00706	0.0447432	0.0971662
Ec-00_002050	6.38739	7.13575	35.9455	28.2914	18.9388	45.7304	3344.95	-0.936551	0.181054	-5.17278	2.30641e-07	2.76753e-06	3344.95	-0.404761	0.18095	-2.23687	0.0252947	0.0607037
Ec-00_002055	1.2909	0.925342	0.454496	0.444872	0.532516	0.252678	23.4144	2.7498	0.587729	4.67868	2.88732e-06	2.64682e-05	23.4144	1.80736	0.51988	3.47649	0.000508017	0.00225443
Ec-00_002060	17.6152	18.3388	23.3845	31.7651	45.2457	20.5924	3973.16	0.353227	0.248284	1.42267	0.154832	0.266419	3973.16	-0.298187	0.247921	-1.20275	0.229072	0.355172
Ec-00_002070	9.8172	9.56234	19.169	15.2718	20.4818	19.4194	2790.5	0.569639	0.280551	2.03043	0.0423128	0.0955455	2790.5	-0.0744659	0.280132	-0.265824	0.790374	0.870487
Ec-00_002080	0.713158	0.854752	3.48989	3.21039	6.98137	2.99648	320.217	-0.967942	0.401018	-2.41371	0.015791	0.0425297	320.217	-2.00297	0.396867	-5.04696	4.48884e-07	4.98929e-06
Ec-00_002090	2.6701	2.62245	16.9163	21.6442	18.7353	16.2728	1465.88	-1.82987	0.393489	-4.65036	3.31357e-06	2.98204e-05	1465.88	-1.8183	0.393416	-4.62183	3.80374e-06	3.24189e-05
Ec-00_002100	5.2908	5.87149	4.6367	5.91884	6.55569	8.84542	88.548	1.05199	0.305305	3.44571	0.000569555	0.00258699	88.548	0.817727	0.289709	2.82259	0.00476381	0.0150194
Ec-00_002110	0.798617	0.719695	0.116563	1.49151	4.31482	2.91489	21.5944	0.379133	0.664747	0.570342	0.568446	0.701534	21.5944	-1.62846	0.630344	-2.58345	0.00978179	0.0275189
Ec-00_002120	1.82255	0.858726	0	0.396167	0.533959	0.408877	3.43003	3.43596	1.54109	2.22956	0.0257764	0.0637328	3.43003	1.53186	1.31917	1.16123	0.245549	0.37451
Ec-00_002130	0.0899234	0	0	0.04599	0.0388997	0.331284	1.66634	1.81618	2.21416	0.820259	0.412069	0.557383	1.66634	-2.35746	2.54679	-0.925661	0.354622	0.492126
Ec-00_002140	3.42529	4.57442	13.5603	16.611	23.5627	20.9582	179.444	-1.0718	0.43119	-2.48568	0.0129303	0.0359775	179.444	-1.31861	0.426424	-3.09225	0.00198644	0.00717543
Ec-00_002150	0.407549	0	0	0	0	0	0.140656	1.36709	6.61065	0.206801	0.836165	0.905718	0.140656	0	6.71522	0	1	1
Ec-00_002160	3.2406	3.58624	13.7355	18.3316	6.76072	11.7344	201.973	-1.30724	0.32042	-4.07977	4.50811e-05	0.000293624	201.973	0.100239	0.324487	0.308914	0.757387	0.844968
Ec-00_002170	1.47239	1.37814	2.8793	7.13209	1.49817	3.09124	27.8556	-1.10498	0.537483	-2.05584	0.0397975	0.0908951	27.8556	0.813679	0.565671	1.43843	0.150312	0.255647
Ec-00_002180	0.713349	0.259535	0	5.6164	3.05127	0	0.727668	-1.73186	2.93228	-0.590619	0.554776	0.689787	0.727668	-2.4433	3.1585	-0.773564	0.439189	0.577501
Ec-00_002190	0.140661	0.140661	0.141145	0.13101	0.125529	0	2.32014	1.24717	1.70672	0.73074	0.464938	0.609024	2.32014	1.4405	1.66637	0.864455	0.387338	0.526641
Ec-00_002200	2.60808	3.02162	1.03837	0.78507	0.216776	1.91914	15.2156	2.88056	1.02333	2.81488	0.0048796	0.0159968	15.2156	4.84117	1.09202	4.43321	9.28399e-06	6.99706e-05
Ec-00_002210	0.0964702	0.0359644	0	0.23551	0.0670445	0.0788263	1.71709	-0.0808308	1.47055	-0.0549663	0.956165	0.983789	1.71709	-0.0604298	1.65842	-0.0364382	0.970933	0.989736
Ec-00_002220	105.112	147.642	26.0724	22.4277	22.9274	28.1379	51.8718	3.3878	0.629222	5.38411	7.2804e-08	1.00633e-06	51.8718	3.73702	0.612017	6.10607	1.02117e-09	2.35445e-08
Ec-00_002230	2.68707	2.25513	4.4345	10.535	11.3735	2.131	11.846	-0.721308	0.707618	-1.01935	0.308038	0.450525	11.846	-1.3373	0.696915	-1.91888	0.0549991	0.114777
Ec-00_002240	0.786339	0.546731	0.618827	0.927973	0.774375	1.35091	14.9869	0.953943	0.883638	1.07956	0.280337	0.419616	14.9869	0.507144	0.872786	0.581064	0.561197	0.687945
Ec-00_002250	0.477826	0.370849	1.00553	1.20572	0.166165	2.12604	5.79695	-0.250902	1.09745	-0.228624	0.819161	0.893927	5.79695	1.99498	1.33433	1.49511	0.134885	0.23524
Ec-00_002260	0.899415	1.07598	4.17765	3.48571	0.967377	2.14166	25.4865	-0.811796	0.735638	-1.10353	0.269799	0.407412	25.4865	1.11506	0.760256	1.46669	0.14246	0.245333
Ec-00_002270	0.132845	0.181881	0.675288	0	0.0512467	0.699883	4.68181	2.94259	1.7695	1.66295	0.096322	0.183826	4.68181	2.47544	1.67397	1.47879	0.139197	0.241043
Ec-00_002280	54.8603	55.3334	1.33976	265.248	33.7202	135.191	1828.56	-1.05824	0.491717	-2.15214	0.0313864	0.0749681	1828.56	1.73638	0.492706	3.52417	0.00042481	0.00193021
Ec-00_002290	153.507	249.32	1.78642	63.1342	107.045	369.971	175.364	2.50543	0.800246	3.13083	0.00174316	0.00670158	175.364	2.21202	0.793773	2.78671	0.00532456	0.0164599
Ec-00_002300	0.554154	1.09856	1.29625	0	0	0	0.485561	1.78809	4.38277	0.407982	0.683287	0.793833	0.485561	3.4625	4.3575	0.794608	0.426841	0.565008
Ec-00_002310	0.0321331	0.106176	0.271438	0.214932	0.0386513	0	2.42653	-1.57228	1.97665	-0.795429	0.426364	0.57124	2.42653	2.22365	1.94993	1.14037	0.254131	0.383653
Ec-00_002320	0.0872233	0.0104686	0	0.182472	0.100943	0.102943	4.13988	0.0932839	1.47985	0.0630362	0.949738	0.979765	4.13988	-2.39216	1.98818	-1.20319	0.228904	0.355015
Ec-00_002330	4.81897	6.74902	16.1772	26.7729	20.6575	19.71	51.7228	-1.28419	0.394121	-3.25836	0.00112058	0.00461435	51.7228	-0.563171	0.385062	-1.46255	0.143592	0.246876
Ec-00_002340	0.0589322	0.00902735	0	0	0.0145075	0.0529453	1.72705	2.59221	2.71798	0.953726	0.340222	0.485092	1.72705	-0.305774	3.01439	-0.101438	0.919203	0.957422
Ec-00_002350	0.508861	0.260603	0.975386	1.07539	0.454977	0.934293	6.31419	0.00342161	1.01263	0.00337893	0.997304	1	6.31419	0.234916	1.07723	0.218074	0.827372	0.895708
Ec-00_002360	0.379568	2.02658	3.00645	1.3219	2.4152	0.77248	20.4643	-0.59462	1.02949	-0.577589	0.563542	0.697149	20.4643	0.709212	0.97044	0.730815	0.464892	0.602355
Ec-00_002370	0.0237327	0.234233	0	0.539531	0.139277	0	1.49053	-3.28008	2.38156	-1.37728	0.168424	0.28417	1.49053	1.98362	2.10358	0.942972	0.345695	0.483385
Ec-00_002380	0.0841332	0.0180546	0	0.068607	0.100118	0	2.66054	1.28529	2.15762	0.595698	0.551377	0.686872	2.66054	-1.29522	2.22987	-0.580848	0.561343	0.688049
Ec-00_002390	0.14477	0.179673	0.290381	0.472147	0.655397	0.218316	4.90796	-0.432538	1.1619	-0.372269	0.709693	0.812999	4.90796	-0.805666	1.09762	-0.734012	0.462941	0.600432
Ec-00_002400	2.50957	1.50335	7.79143	14.3943	2.8496	9.09503	16.3175	-1.33506	0.60869	-2.19333	0.0282833	0.0687631	16.3175	0.0032302	0.670043	0.00482088	0.996154	1
Ec-00_002410	0	0	0	0	0	0	0.392283	0	6.71522	0	1	1	0.392283	0	6.71522	0	1	1
Ec-00_002420	0.261416	0.14124	0.144811	0.574399	0.606257	0.94152	7.72806	0.0131897	1.12233	0.0117521	0.990623	1	7.72806	-0.954737	1.1297	-0.845124	0.398041	0.536934
Ec-00_002430	0.195049	0.0866197	0.24394	0.195461	0	0.6161	3.56618	1.18782	1.27471	0.931829	0.351425	0.496372	3.56618	3.6129	1.63264	2.21291	0.0269036	0.0638997
Ec-00_002440	0	15.3036	0.220523	0	0	0	5.52647	0	6.71522	0	1	1	5.52647	8.73173	6.55901	1.33126	0.183104	0.298266
Ec-00_002450	2.50354	3.6981	4.84535	3.86438	2.09127	3.82948	3.14637	0.536361	1.66583	0.321978	0.74747	0.841702	3.14637	1.69824	1.65717	1.02478	0.305468	0.440719
Ec-00_002460	0.280272	0	0	0	0	1.45836	0.1549	0.806935	6.63527	0.121613	0.903206	0.94979	0.1549	0	6.71522	0	1	1
Ec-00_002470	1.88628	1.52133	16.4972	5.75957	10.137	2.82697	54.0255	-0.417452	0.581633	-0.717724	0.472928	0.616423	54.0255	-1.7264	0.57425	-3.00636	0.00264396	0.00910829
Ec-00_002480	3.24565	0.86363	4.00866	54.9494	98.8419	7.3729	296.293	-2.83688	0.56494	-5.02156	5.12548e-07	5.6743e-06	296.293	-5.83871	0.577397	-10.1121	4.88114e-24	1.45902e-21
Ec-00_002490	5.07536	5.19909	6.64142	9.84488	20.0854	10.7117	83.9871	0.226211	0.351727	0.643143	0.520132	0.659932	83.9871	-0.924024	0.339588	-2.72102	0.00650817	0.0194895
Ec-00_002500	2.01943	1.40318	0.97487	0	1.94337	4.61669	1.60512	3.93081	2.36816	1.65986	0.0969436	0.184696	1.60512	0.61738	2.15568	0.286397	0.774574	0.858688
Ec-00_002510	0.0246092	0.013022	0	0.239866	0.0296014	0.35645	2.08688	-2.13864	2.6156	-0.817649	0.413558	0.559036	2.08688	-0.400754	2.94611	-0.136028	0.891799	0.940962
Ec-00_002520	1.09924	0.385391	1.94964	0.592167	0.568377	3.45861	10.2072	1.97064	0.904053	2.17978	0.0292734	0.0708104	10.2072	0.40915	0.890775	0.459319	0.646005	0.759718
Ec-00_002530	2.42631	2.70705	8.13497	12.1629	3.84468	6.29356	114.118	-1.13744	0.433089	-2.62635	0.00863057	0.0257059	114.118	0.472499	0.439898	1.07411	0.282773	0.416154
Ec-00_002540	13.5465	12.7853	24.6674	43.5445	31.4864	443.648	987.859	-0.470884	0.973613	-0.483646	0.628637	0.750553	987.859	-0.290669	0.973529	-0.298572	0.765266	0.851319
Ec-00_002550	419.233	715.894	1106.89	216.94	631.121	444.834	1834.64	2.08014	0.842897	2.46784	0.0135929	0.0374847	1834.64	1.08986	0.842196	1.29407	0.19564	0.314191
Ec-00_002560	0.233735	0.147879	0.617248	1.0024	0.0631173	0.136518	1.71786	-0.870307	1.66792	-0.521791	0.601816	0.729436	1.71786	1.98392	2.00061	0.991659	0.321364	0.458086
Ec-00_002570	0.120266	0.161295	0.1243	0.630244	0.0420597	0.119399	1.60142	-1.09284	1.71611	-0.63681	0.524249	0.663596	1.60142	2.26753	1.94531	1.16564	0.243759	0.372667
Ec-00_002580	0.378182	0.153588	0.486303	1.61987	0.246827	0	2.93915	-1.02078	1.49419	-0.683164	0.494503	0.636143	2.93915	0.0974059	1.81354	0.0537104	0.957166	0.980899
Ec-00_002590	0.948129	0.987557	1.26401	2.28547	0.464724	3.65858	16.7657	-0.0646055	0.523055	-0.123515	0.901699	0.949339	16.7657	2.1382	0.600761	3.55915	0.000372055	0.0017266
Ec-00_002600	0.116975	0.0888126	0	0.883662	0.165057	0.5124	2.04965	-1.66938	2.13863	-0.780584	0.435047	0.579797	2.04965	0.201217	2.23847	0.0898904	0.928374	0.962548
Ec-00_002610	45.5535	46.7818	27.3247	15.7819	21.0718	25.542	474.031	2.73664	0.344488	7.94409	1.9562e-15	1.20385e-13	474.031	2.17047	0.340248	6.37908	1.78151e-10	4.87266e-09
Ec-00_002620	3.69554	13.7986	0.26856	63.7097	0.385529	0.631751	183.716	-2.83511	1.47606	-1.92072	0.0547664	0.117863	183.716	6.0409	1.51345	3.99149	6.56608e-05	0.000384703
Ec-00_002630	9.23123	10.1991	21.7557	34.7892	41.8794	27.5439	131.672	-0.750187	0.419273	-1.78926	0.0735737	0.148523	131.672	-1.04802	0.416245	-2.51779	0.0118095	0.0322268
Ec-00_002640	13.6366	20.2925	5.66468	17.1775	18.0264	7.86458	323.975	0.846109	0.341956	2.47432	0.0133489	0.0369457	323.975	1.1801	0.337604	3.49551	0.000473154	0.00211938
Ec-00_002650	0.194549	0.144448	5.3843	6.09559	0	3.63572	6.27941	-3.72676	1.12714	-3.30638	0.00094511	0.00400005	6.27941	2.61802	1.66677	1.57071	0.116249	0.208899
Ec-00_002660	0.779945	0.232973	0.575098	0.448424	1.90838	1.14015	6.04218	2.00998	1.11695	1.79952	0.071936	0.145974	6.04218	-1.99516	1.02907	-1.9388	0.0525251	0.110677
Ec-00_002670	0.406772	0.418117	0.612073	0.489713	0	0.63363	1.33156	0.732357	3.33369	0.219684	0.826117	0.898378	1.33156	3.26819	3.38336	0.965958	0.334065	0.471867
Ec-00_002680	1.35549	1.64991	1.2932	0.984329	0.702484	2.19304	9.33465	1.58434	0.997073	1.58899	0.112062	0.207501	9.33465	2.45298	0.990866	2.4756	0.0133014	0.0356758
Ec-00_002690	0.0130119	0.0413115	0	0	0	0.193351	1.10231	-0.208458	3.54714	-0.0587679	0.953137	0.981849	1.10231	2.16834	3.35603	0.646103	0.518213	0.651767
Ec-00_002700	6.10675	6.42707	22.274	22.6599	9.4932	8.46955	227.545	-0.748572	0.434793	-1.72168	0.0851281	0.166818	227.545	0.462929	0.43698	1.05938	0.289425	0.423524
Ec-00_002710	8.8552	9.57534	35.9637	30.3542	58.4635	58.7855	152.294	-0.560423	0.449749	-1.24608	0.212736	0.339983	152.294	-1.58583	0.444439	-3.56817	0.000359483	0.00167755
Ec-00_002720	0.136382	0.423218	1.0639	1.44783	0.537568	0.855202	12.622	-2.14692	0.806602	-2.66169	0.00777491	0.02353	12.622	0.589026	0.753717	0.781495	0.434511	0.572474
Ec-00_002730	0.175209	0.109727	2.82414	0.36428	0.402104	0.342965	4.86307	0.198614	1.39533	0.142342	0.88681	0.940049	4.86307	-0.862077	1.35928	-0.634215	0.525941	0.658419
Ec-00_002740	0.37797	0.39151	0.215581	0.261638	0.522076	1.08091	9.73385	1.74595	0.880896	1.98202	0.047477	0.104996	9.73385	0.62329	0.728553	0.855517	0.392265	0.531643
Ec-00_002750	0	0	0	14.4914	0.175618	0	1.58381	-7.25549	6.61711	-1.09647	0.272871	0.410873	1.58381	-1.72419	6.71123	-0.256911	0.797247	0.875264
Ec-00_002760	30.1038	32.6127	59.0435	109.485	80.1987	88.5	832.268	-0.679694	0.230024	-2.95488	0.00312792	0.010972	832.268	-0.313251	0.229675	-1.36388	0.172604	0.284232
Ec-00_002770	5.74995	5.10484	27.3372	21.017	10.1907	13.5445	66.6299	-0.647466	0.298748	-2.16727	0.0302146	0.0727191	66.6299	-0.00103004	0.305049	-0.00337663	0.997306	1
Ec-00_002780	1.71271	0.105819	0.141548	0.0439133	0.117371	0.402552	6.01383	6.35704	1.90429	3.33826	0.000843037	0.00363046	6.01383	1.17302	1.72614	0.679561	0.496782	0.63208
Ec-00_002790	0.174723	0.0866271	0.0494153	0.60243	0.150487	0.200935	3.18106	-0.557638	1.80981	-0.30812	0.757991	0.849435	3.18106	0.16853	1.90011	0.0886948	0.929324	0.963039
Ec-00_002800	2.19235	2.68263	10.5315	23.7411	20.4533	10.3352	94.7079	-2.25436	0.438644	-5.13938	2.75642e-07	3.24699e-06	94.7079	-1.90486	0.434073	-4.38835	1.14215e-05	8.40002e-05
Ec-00_002810	3.60641	2.40723	2.30951	4.20488	3.21548	4.4691	4.9548	0.986168	1.34055	0.735643	0.461948	0.605879	4.9548	0.708938	1.33798	0.529858	0.59621	0.71757
Ec-00_002820	1.54662	1.72165	1.40771	1.15169	0.587282	0.127661	19.2813	1.60551	0.698136	2.2997	0.021465	0.0548552	19.2813	2.74904	0.713318	3.85388	0.000116261	0.000629806
Ec-00_002830	0	0.021907	0	0.118517	0.0862737	0	0.878599	-2.63563	3.9139	-0.673404	0.500691	0.642424	0.878599	-0.425157	3.89867	-0.109052	0.913161	0.954289
Ec-00_002840	0.0909999	0.029601	0.431298	0.818158	0.112011	0.139842	11.2565	-1.87886	1.26413	-1.48629	0.137203	0.243339	11.2565	-0.363376	1.75386	-0.207186	0.835864	0.902577
Ec-00_002850	381.161	402.976	76.3396	1758.22	111.376	728.042	750.036	-1.05777	0.633505	-1.66972	0.094975	0.181752	750.036	2.83979	0.635912	4.46569	7.98123e-06	6.13397e-05
Ec-00_002860	0.261588	0	0	0.525987	0.222449	0	0.112326	-0.154844	6.63527	-0.0233365	0.981382	0.998046	0.112326	-1.72419	6.71123	-0.256911	0.797247	0.875264
Ec-00_002870	0.0906531	0.119342	0.554436	0.0855967	0	0.227143	1.53384	1.14837	2.1575	0.532268	0.59454	0.72373	1.53384	3.20212	2.14349	1.49388	0.135207	0.235631
Ec-00_002880	4.5573	5.78001	12.3232	13.2146	25.1058	10.8888	14.7774	-0.296781	0.623393	-0.476074	0.634021	0.754989	14.7774	-1.06352	0.570514	-1.86414	0.0623026	0.126949
Ec-00_002890	0.52679	0.619256	0.13486	2.01805	0.10861	0.39637	2.46225	-0.702872	1.38866	-0.506151	0.612751	0.738221	2.46225	3.16984	1.69286	1.87248	0.06114	0.12496
Ec-00_002900	1.70533	1.29652	6.85194	0	1.98064	3.80554	4.88013	4.33641	1.63997	2.6442	0.00818839	0.0246343	4.88013	0.300758	1.23995	0.242556	0.80835	0.882708
Ec-00_002910	0.443493	0.275066	2.83752	0.870929	0.0770618	0.947586	13.916	0.187914	0.786723	0.238856	0.811217	0.887667	13.916	2.56736	1.01289	2.53469	0.0112547	0.0309296
Ec-00_002920	0	0	0	0	0.0918367	0	0.159104	0	6.71522	0	1	1	0.159104	-2.24916	6.70168	-0.335612	0.737164	0.830319
Ec-00_002930	9.69002	7.79228	19.2589	17.2039	0.32051	11.83	23.661	0.303018	0.651887	0.464832	0.642052	0.761356	23.661	5.6951	1.0606	5.3697	7.88662e-08	1.09829e-06
Ec-00_002940	4.88588	6.66379	105.61	100.393	19.2922	40.8954	299.009	-3.15377	0.411206	-7.66956	1.72587e-14	9.4719e-13	299.009	-0.514249	0.414788	-1.23979	0.215054	0.338009
Ec-00_002950	0.104124	0.0806745	0.354293	0	0.293778	0.366773	1.44718	1.36538	2.93515	0.465182	0.641801	0.761275	1.44718	-0.655755	2.88596	-0.227222	0.820251	0.890437
Ec-00_002960	24.8572	25.501	42.9947	28.869	62.0075	31.1633	336.65	1.00505	0.253436	3.96569	7.31834e-05	0.000443686	336.65	-0.264925	0.248176	-1.06749	0.285751	0.419357
Ec-00_002970	5.61073	4.16615	0.452473	0.116873	0	0.323813	19.4773	7.02038	1.20161	5.84249	5.14257e-09	9.43876e-08	19.4773	9.16602	1.34802	6.79961	1.04902e-11	3.87628e-10
Ec-00_002990	413.577	445.738	685.756	215.184	676.508	350.079	3428.03	2.10286	0.502603	4.18395	2.86488e-05	0.000199731	3428.03	0.357913	0.502105	0.712826	0.475954	0.612657
Ec-00_003000	1.09588	0.820097	3.25419	1.08705	0	0	1.17547	1.26091	3.61317	0.348976	0.727108	0.826038	1.17547	3.60605	3.69135	0.976894	0.328622	0.466327
Ec-00_003010	0.740873	0.61173	1.34947	2.19584	1.5739	1.74744	41.9751	-0.334759	0.933296	-0.358684	0.719831	0.821074	41.9751	-0.236765	0.934979	-0.25323	0.80009	0.876888
Ec-00_003030	0.106473	0.0884423	0.018181	0.298965	0.0419839	0	5.66928	-0.300918	0.935455	-0.321681	0.747694	0.841754	5.66928	2.44952	1.19943	2.04224	0.0411279	0.0905604
Ec-00_003040	0.013448	0.085392	1.12806	0.621955	0	0.571649	3.9736	-4.3783	1.75337	-2.49707	0.0125223	0.0350228	3.9736	3.18486	1.59811	1.99289	0.0462731	0.0998408
Ec-00_003050	3.29809	4.0293	2.52715	4.24097	1.12988	0.875013	4.43091	0.822267	1.28268	0.641056	0.521486	0.660849	4.43091	2.97607	1.37482	2.16469	0.0304111	0.0707115
Ec-00_003060	0.0265322	0.0280791	0	0	0.110581	0.069028	1.84496	0.802353	3.41649	0.234847	0.814327	0.89016	1.84496	-0.784824	3.33264	-0.235496	0.813824	0.886253
Ec-00_003070	2.89075	2.97019	5.58744	7.24109	15.7445	11.2297	11.6097	-0.154123	0.724589	-0.212704	0.831558	0.902571	11.6097	-1.36735	0.686592	-1.9915	0.0464262	0.100081
Ec-00_003080	0.231304	0.261574	0.33506	0.230568	0.359289	1.23527	4.40062	1.24634	1.1994	1.03913	0.298742	0.44051	4.40062	0.518146	1.03814	0.499111	0.617701	0.735817
Ec-00_003090	4.73128	3.55908	0	31.2155	5.26784	8.21237	9.92785	-1.5708	0.662632	-2.37055	0.0177615	0.0468204	9.92785	0.401276	0.73746	0.544133	0.58635	0.70951
Ec-00_003110	251.84	339.286	590.923	191.559	735.061	309.592	2628.4	1.56351	0.593381	2.63492	0.00841581	0.0251693	2628.4	-0.16027	0.59286	-0.270333	0.786904	0.867948
Ec-00_003120	1.35867	1.72436	22.5694	17.5607	9.4915	10.237	40.465	-2.50747	0.431363	-5.81291	6.1396e-09	1.10744e-07	40.465	-1.48369	0.426732	-3.47687	0.000507302	0.00225245
Ec-00_003130	0.328688	0.23545	0.0557477	0.475161	0.388495	0.16481	5.49264	0.581552	1.05973	0.548776	0.583159	0.71403	5.49264	0.28792	1.05011	0.274181	0.783945	0.865769
Ec-00_003140	7.00737	2.80634	0	0.503796	1.35094	0.396417	21.8637	4.99973	0.847793	5.89735	3.69396e-09	7.05053e-08	21.8637	2.05404	0.734591	2.79616	0.0051713	0.0160301
Ec-00_003150	0.0290051	0.163434	4.88087	0.122217	0.584878	0.609731	3.40615	-1.19704	2.10431	-0.568848	0.569459	0.702497	3.40615	-0.779538	1.30287	-0.598324	0.549624	0.678978
Ec-00_003160	2.61375	2.87884	11.5766	15.0069	3.27153	8.85891	86.0443	-1.31762	0.438953	-3.00174	0.00268438	0.00962388	86.0443	0.857027	0.464084	1.8467	0.0647899	0.131234
Ec-00_003170	0.577487	1.10146	6.84262	3.63359	0.551842	4.99899	17.648	-1.45958	0.929485	-1.57031	0.116343	0.213631	17.648	2.06448	0.98377	2.09854	0.0358574	0.0809789
Ec-00_003180	0.0569523	0.154903	0	0.067374	0	0.07494	1.08676	0.8244	2.68356	0.307204	0.758688	0.850102	1.08676	3.92347	2.62676	1.49365	0.135266	0.235709
Ec-00_003190	0.0236374	0.0250155	0	0	0	0	0.0374883	-0.197033	6.71135	-0.0293582	0.976579	0.995256	0.0374883	0.614687	6.71323	0.0915636	0.927045	0.961867
Ec-00_003200	0.200618	0.240584	0	0	0	0	0.0760275	0.730783	6.63941	0.110067	0.912356	0.954854	0.0760275	1.68406	6.63454	0.253832	0.799626	0.876642
Ec-00_003210	0.0728425	0.123152	0.174662	0.0871777	0.0382631	0.096967	3.21939	0.975173	1.61486	0.603874	0.545927	0.682698	3.21939	2.46732	1.56957	1.57197	0.115957	0.208419
Ec-00_003220	0.223508	0.0473078	0	0	0.74523	1.3285	0.84616	2.12916	4.76125	0.447185	0.654741	0.771268	0.84616	-2.84023	4.82665	-0.588448	0.556232	0.683559
Ec-00_003230	0.050759	0	0	0	0	0	0.0173405	-0.243539	6.71377	-0.0362746	0.971063	0.992457	0.0173405	0	6.71522	0	1	1
Ec-00_003240	0.244577	0.548401	1.08601	0	0	1.04378	0.702789	1.34219	3.67988	0.364737	0.715307	0.817695	0.702789	3.20013	3.63222	0.881039	0.378297	0.516839
Ec-00_003250	0.931051	1.00158	7.34507	9.33	8.48947	8.94965	148.773	-2.14061	0.392106	-5.45927	4.78095e-08	6.95294e-07	148.773	-2.03538	0.390595	-5.21097	1.87855e-07	2.34315e-06
Ec-00_003260	3.62055	4.86934	24.8331	14.7637	43.2926	17.0613	623.591	-0.817181	0.382189	-2.13816	0.0325036	0.0769776	623.591	-2.12081	0.379343	-5.59073	2.26119e-08	3.62201e-07
Ec-00_003265	7.33753	8.59881	5.14368	9.86739	15.1957	12.5099	958.544	0.778282	0.213286	3.64901	0.000263255	0.00133534	958.544	0.177357	0.21137	0.839081	0.401424	0.540401
Ec-00_003270	0	0	0	0	0	0	0	NA	NA	NA	NA	NA	0	NA	NA	NA	NA	NA
Ec-00_003280	0	0	0	0	0	0	0	NA	NA	NA	NA	NA	0	NA	NA	NA	NA	NA
Ec-00_003285	171.329	181.027	179.196	135.395	164.291	195.544	3446.94	1.55329	0.215424	7.21039	5.57912e-13	2.34645e-11	3446.94	1.15651	0.214907	5.38146	7.38845e-08	1.03149e-06
Ec-00_003290	9.86744	10.0406	59.5743	28.2733	23.0656	34.047	965.259	-0.308754	0.310519	-0.994315	0.320069	0.463343	965.259	-0.184947	0.310038	-0.596531	0.550821	0.679754
Ec-00_003300	7.08043	5.4585	1.09107	12.8156	8.20198	13.939	400.283	0.389741	0.484683	0.804115	0.421331	0.566759	400.283	0.424304	0.484752	0.875302	0.38141	0.519777
Ec-00_003310	2.4743	2.31443	0.0360277	11.0477	1.08973	2.89038	81.3441	-0.912401	0.500298	-1.82371	0.0681952	0.140322	81.3441	2.02755	0.517773	3.91592	9.00609e-05	0.000508099
Ec-00_003320	3.42685	3.85967	4.1635	6.93193	6.41762	8.30058	436.485	0.206167	0.318693	0.646915	0.517687	0.657827	436.485	0.294801	0.31725	0.929239	0.352765	0.490077
Ec-00_003330	1.58785	1.69307	4.68881	6.72467	5.94052	6.49656	213.36	-0.872693	0.447408	-1.95055	0.0511103	0.111537	213.36	-0.777309	0.445962	-1.74299	0.081335	0.157705
Ec-00_003340	33.1251	33.7903	32.5038	38.0525	23.6101	58.6368	468.418	1.00873	0.330949	3.04799	0.00230381	0.00846619	468.418	1.49149	0.330617	4.51121	6.44578e-06	5.11598e-05
Ec-00_003350	6.4799	7.18407	33.9323	45.3179	98.8447	115.297	621.603	-1.58908	0.518198	-3.06655	0.00216544	0.00804243	621.603	-2.81295	0.517093	-5.43994	5.32984e-08	7.72434e-07
Ec-00_003360	3.31993	4.15168	7.05733	11.836	12.0988	11.1094	463.274	-0.641214	0.254719	-2.51734	0.0118245	0.0333713	463.274	-0.529415	0.252605	-2.09582	0.036098	0.0814454
Ec-00_003370	13.7788	13.18	92.9342	66.7564	46.3206	47.0411	2657.77	-1.08394	0.215088	-5.03952	4.667e-07	5.20459e-06	2657.77	-0.811002	0.215094	-3.77046	0.000162947	0.000846144
Ec-00_003380	7.23706	7.46299	18.9193	13.2954	8.66791	12.6124	1365.87	0.311676	0.173635	1.79501	0.0726522	0.147067	1365.87	0.778294	0.173402	4.48839	7.17626e-06	5.61062e-05
Ec-00_003390	68.4948	88.413	99.0963	62.319	82.3796	217.258	16348.2	1.35837	0.363678	3.73509	0.000187645	0.00100178	16348.2	1.11665	0.363593	3.07116	0.00213226	0.00761834
Ec-00_003400	0	0	0.117144	0	0.0117078	0	0.538446	0	6.71522	0	1	1	0.538446	-2.24911	6.70168	-0.335603	0.73717	0.830319
Ec-00_003410	120.707	116.866	198.959	269.195	342.498	271.024	6954.64	0.0290784	0.175451	0.165735	0.868365	0.927723	6954.64	-0.550955	0.175269	-3.14348	0.00166951	0.0061937
Ec-00_003420	16.4055	19.292	28.1205	40.2422	40.5444	37.6677	666.554	-0.0979449	0.335904	-0.291586	0.770603	0.858445	666.554	-0.107349	0.335025	-0.320422	0.748649	0.838685
Ec-00_003430	53.9941	79.6374	15.8894	33.2723	59.7817	40.8307	3379.57	1.90127	0.204904	9.27882	1.71359e-20	2.58412e-18	3379.57	1.41746	0.204089	6.94531	3.77634e-12	1.54553e-10
Ec-00_003440	5.35131	11.0436	0.905386	3.66042	4.56351	19.9497	915.999	1.76035	0.619755	2.84039	0.00450585	0.0149739	915.999	2.2833	0.618531	3.69149	0.000222946	0.00110969
Ec-00_003450	0.0755695	0.0453117	0	0	0.047621	0	0.147651	1.72996	6.59907	0.262152	0.793204	0.874379	0.147651	0.621158	6.62741	0.0937256	0.925327	0.961575
Ec-00_003460	7.28646	7.24357	8.397	24.8182	15.6518	21.6715	172.461	-0.569654	0.202879	-2.80785	0.00498736	0.0162694	172.461	-0.121124	0.202665	-0.597657	0.550069	0.679252
Ec-00_003470	1.745	1.86016	2.26625	2.0752	4.03481	2.00266	194.658	0.986124	0.269944	3.65307	0.000259126	0.00131639	194.658	-0.0904716	0.260593	-0.347176	0.728459	0.82421
Ec-00_003480	8.60618	8.63136	27.4731	20.9663	76.68	42.7783	564.266	-0.0791381	0.352158	-0.224723	0.822194	0.895994	564.266	-2.11683	0.349271	-6.0607	1.3553e-09	3.00076e-08
Ec-00_003490	6.64457	7.66177	21.1986	21.8329	22.8602	21.8195	1036.04	-0.513619	0.254714	-2.01645	0.0437524	0.0983314	1036.04	-0.556443	0.2539	-2.19159	0.0284092	0.0668365
Ec-00_003500	31.4655	25.4203	106.859	40.0062	51.7903	68.3431	3087.7	0.859352	0.359598	2.38976	0.0168596	0.0448597	3087.7	-0.00346571	0.359325	-0.00964504	0.992304	1
Ec-00_003510	0.171045	0.591853	0.0338097	0.0699796	0.194541	0.341611	10.5912	2.58482	1.64741	1.56902	0.116643	0.214112	10.5912	2.55159	1.50619	1.69407	0.0902527	0.171441
Ec-00_003520	2.95548	2.05412	4.33356	4.62382	3.91888	4.39783	205.368	0.533982	0.327355	1.6312	0.102848	0.194002	205.368	0.0371975	0.326321	0.113991	0.909245	0.951419
Ec-00_003530	6.75328	10.2912	14.7072	14.2584	34.508	22.7349	464.33	0.123671	0.309533	0.399542	0.689494	0.79855	464.33	-0.729074	0.305412	-2.38719	0.0169779	0.043695
Ec-00_003540	0.488067	0.767677	2.68497	3.54154	5.96621	4.03137	229.984	-1.63697	0.369269	-4.43301	9.29281e-06	7.38615e-05	229.984	-1.92952	0.363143	-5.31338	1.07609e-07	1.43413e-06
Ec-00_003550	2.70417	3.33881	3.59464	4.27782	9.14279	7.74955	149.36	0.550203	0.434426	1.2665	0.205332	0.3309	149.36	-0.423054	0.426716	-0.991417	0.321482	0.458209
Ec-00_003560	2.11871	2.2423	12.6643	8.58406	4.81081	7.33913	544.657	-0.81104	0.215398	-3.7653	0.000166346	0.000903462	544.657	-0.110866	0.215632	-0.514147	0.607149	0.726557
Ec-00_003570	1.11222	0.814668	8.4363	5.58113	1.90209	5.22774	80.2869	-1.12767	0.344887	-3.26969	0.00107666	0.00446093	80.2869	-0.241836	0.361666	-0.668671	0.503705	0.638752
Ec-00_003580	0.101631	0.0353074	0.183374	0.120783	0.537234	1.49051	3.54724	1.09125	1.89857	0.574776	0.565443	0.698675	3.54724	-2.97291	1.798	-1.65345	0.0982396	0.18306
Ec-00_003590	0	0	0	0	0	0	0	NA	NA	NA	NA	NA	0	NA	NA	NA	NA	NA
Ec-00_003600	0	0	0	0	0	0	0.124753	0	6.71522	0	1	1	0.124753	0	6.71522	0	1	1
Ec-00_003610	2.82254	2.60453	5.0733	0	0.40858	7.05646	2.25451	4.35751	2.54056	1.71518	0.0863128	0.168626	2.25451	3.41947	2.50122	1.36712	0.171588	0.282921
Ec-00_003620	0.374181	0.359594	0.333208	0.700646	0.740821	0.991873	126.186	0.270571	0.407784	0.663516	0.507	0.64863	126.186	-0.0488664	0.404797	-0.120718	0.903914	0.94845
Ec-00_003630	0	0	0	0	0	0	0	NA	NA	NA	NA	NA	0	NA	NA	NA	NA	NA
Ec-00_003640	0.107338	0.1225	0.529824	0.068834	0.0306631	2.58387	6.10027	1.87555	1.57814	1.18846	0.234653	0.366678	6.10027	3.56715	1.6474	2.16532	0.0303635	0.0706269
Ec-00_003650	0.901315	1.77249	41.8199	16.1206	14.1532	20.2626	326.591	-2.96377	0.273034	-10.855	1.88907e-27	8.32136e-25	326.591	-1.9968	0.264457	-7.55056	4.334e-14	2.677e-12
Ec-00_003660	0.177307	0.240442	8.13751	4.85929	5.70931	3.87762	29.2204	-3.59354	0.668158	-5.37828	7.51993e-08	1.03602e-06	29.2204	-3.57618	0.644513	-5.54865	2.87885e-08	4.49526e-07
Ec-00_003665	12.0518	16.5302	1.43048	9.90185	5.42589	5.65929	216.756	1.45333	0.332159	4.37541	1.21204e-05	9.35374e-05	216.756	2.62335	0.332424	7.89158	2.98373e-15	2.20158e-13
Ec-00_003670	0.0556715	0.133254	0	0	0.0892863	0.0965593	1.67803	2.38792	2.28391	1.04554	0.295773	0.436976	1.67803	1.40697	2.03992	0.689718	0.490371	0.626494
Ec-00_003675	0.909749	1.09681	0.0202855	0.775998	3.43221	2.4931	203.127	1.41527	0.466321	3.03497	0.00240562	0.00875574	203.127	-0.611959	0.451901	-1.35419	0.175677	0.288412
Ec-00_003680	0.630776	0.409558	0	0	1.28705	0	5.25445	2.92123	1.79998	1.62293	0.104605	0.196497	5.25445	-0.759665	1.52278	-0.498866	0.617874	0.735918
Ec-00_003690	41.3477	44.6613	0.854236	74.7198	34.8918	89.9984	5716.99	0.347253	0.633045	0.548544	0.583318	0.714173	5716.99	1.35429	0.633076	2.13922	0.0324182	0.0745295
Ec-00_003695	2.51687	3.14333	0.122542	10.6809	5.07341	16.0564	113.493	-0.861407	0.594981	-1.44779	0.147676	0.25712	113.493	0.286409	0.595421	0.481019	0.630503	0.746445
Ec-00_003700	1.06494	0.889173	0.0323827	9.67107	2.6402	7.30903	56.9801	-1.95863	0.491202	-3.98742	6.6795e-05	0.000409554	56.9801	-0.58653	0.504434	-1.16275	0.244932	0.373943
Ec-00_003710	2.63384	3.06435	0.498741	2.3299	0.731433	2.85877	10.3962	1.31961	0.78473	1.68161	0.0926447	0.178387	10.3962	2.91201	0.821413	3.54513	0.000392425	0.0018076
Ec-00_003720	0.991131	1.98247	0.151339	1.30536	0.782151	1.60889	101.622	0.767486	0.434088	1.76804	0.0770539	0.154062	101.622	2.35715	0.432297	5.45262	4.96336e-08	7.26239e-07
Ec-00_003730	6.25127	9.33801	1.66234	5.36951	10.8111	5.70752	542.065	1.41076	0.244826	5.76227	8.29897e-09	1.46228e-07	542.065	0.805761	0.240862	3.34532	0.000821865	0.00340272
Ec-00_003740	6.11013	5.84675	0.121813	6.71739	3.49548	10.2782	51.9278	1.05365	0.413033	2.55101	0.010741	0.030866	51.9278	1.69314	0.415002	4.07984	4.50666e-05	0.00027816
Ec-00_003750	0.105724	0	0	0	0.130135	0.0753763	0.433271	2.55979	6.35558	0.402763	0.687123	0.796796	0.433271	-3.26469	6.44355	-0.506659	0.612394	0.731264
Ec-00_003760	0.0593265	0.0435357	1.07141	0.367373	0.318133	2.03866	6.75533	-1.38415	1.41691	-0.976879	0.328629	0.472954	6.75533	-1.93311	1.43813	-1.34419	0.178889	0.292595
Ec-00_003770	0.349434	0.0294621	0.320483	0.0143404	0.0511053	0.0478523	4.67771	5.67291	1.80373	3.1451	0.0016603	0.00644969	4.67771	0.524099	1.57865	0.331993	0.739895	0.832444
Ec-00_003780	0.353397	0.325811	0.420149	0.195288	0.632471	0.41687	10.6698	2.0193	0.847145	2.38365	0.0171419	0.045452	10.6698	0.129049	0.744738	0.173281	0.86243	0.920267
Ec-00_003790	0.0146532	0.0465226	0	0	0.550081	2.53751	2.73594	-0.214373	2.91317	-0.0735875	0.941339	0.974523	2.73594	-2.56906	2.43378	-1.05558	0.291159	0.425521
Ec-00_003800	0.1321	0.283542	0.285812	0.0492827	0.0491427	0.276718	6.55864	2.55896	1.19533	2.14079	0.0322908	0.076517	6.55864	3.38751	1.03223	3.28175	0.00103165	0.00413724
Ec-00_003810	0.138125	0.0899813	0.388741	0.0115951	0.00490377	0.031817	5.51883	4.42292	1.44974	3.05082	0.00228214	0.00839577	5.51883	4.5166	1.43693	3.14323	0.00167092	0.00619754
Ec-00_003820	0.112942	0.124537	0.296594	0.181474	0.109316	0.203462	9.76254	0.521746	0.838206	0.622455	0.533643	0.67183	9.76254	1.20263	0.832291	1.44497	0.148467	0.253276
Ec-00_003830	0.995179	0.604505	0.598957	1.28982	0.331678	1.19661	19.72	0.799271	0.573503	1.39366	0.163419	0.277768	19.72	1.77525	0.609031	2.91488	0.00355824	0.0116902
Ec-00_003840	0.0388802	0	0.132582	0.279218	0.0266939	0.270617	2.1531	-1.76226	2.09593	-0.840801	0.40046	0.54556	2.1531	-2.34631	2.63848	-0.889268	0.373859	0.511904
Ec-00_003850	0.00684485	0	0	0	0.0298909	0.223907	0.550726	-0.243539	6.71377	-0.0362746	0.971063	0.992457	0.550726	-1.87391	6.70818	-0.279347	0.779978	0.862754
Ec-00_003860	4.33422	0.71428	2.22095	0.0329429	0.0278642	0.136094	36.5222	8.00743	1.13229	7.07191	1.52813e-12	6.01867e-11	36.5222	5.26593	0.900327	5.8489	4.94829e-09	9.56459e-08
Ec-00_003870	4.45835	4.96471	1.2462	0.864741	0.640088	2.38874	13.6058	3.57369	0.855811	4.17579	2.96952e-05	0.000206252	13.6058	4.04498	0.826259	4.89554	9.80378e-07	9.91574e-06
Ec-00_003880	0.0786981	0.0213074	0	0	0.273939	0.209524	1.76367	1.76928	3.36367	0.525997	0.59889	0.727366	1.76367	-2.59798	3.44795	-0.753486	0.451158	0.589442
Ec-00_003890	0.3115	0.142937	0	0	1.49378	0.48724	2.79306	3.66897	1.93097	1.90007	0.0574245	0.122434	2.79306	-2.29319	1.62229	-1.41355	0.157494	0.265088
Ec-00_003900	0.601882	0.729111	0.54859	0.450004	0.833445	0.549144	52.3185	1.62111	0.699572	2.31729	0.0204878	0.0527445	52.3185	0.839814	0.676061	1.24222	0.214157	0.336851
Ec-00_003910	2.70471	5.265	18.2347	2.22395	12.4103	5.30157	123.343	1.50025	0.303991	4.93518	8.00756e-07	8.47809e-06	123.343	-0.237097	0.247862	-0.956566	0.338787	0.47663
Ec-00_003920	0.575897	0.915382	0.378122	0.617212	3.35604	0.891664	45.1517	1.062	0.571193	1.85927	0.0629883	0.132076	45.1517	-0.852255	0.490326	-1.73814	0.0821863	0.159042
Ec-00_003930	0.310952	0.179313	0	0.0390933	0.0733415	0.136989	2.99322	4.34833	1.76175	2.46818	0.0135801	0.0374616	2.99322	2.54621	1.53534	1.6584	0.0972359	0.181701
Ec-00_003940	2.2697	0.354108	0.0851567	0	0.212716	0.226663	28.3183	9.18757	1.56779	5.8602	4.62297e-09	8.57915e-08	28.3183	1.69165	1.08447	1.55989	0.118786	0.212478
Ec-00_003950	0.13622	0.0737625	0	0	0	0.241779	1.28148	3.35429	2.9035	1.15526	0.247985	0.382266	1.28148	3.16642	2.93534	1.07872	0.280712	0.413958
Ec-00_003960	1.63363	0.324255	0.261584	0.163929	0.117183	0.443513	236.002	4.47755	0.683779	6.54824	5.8219e-11	1.67158e-09	236.002	2.45481	0.68203	3.59928	0.000319105	0.00150933
Ec-00_003970	0.730727	1.30496	0	0.078462	0.905844	0.995798	4.40425	4.06933	1.81889	2.23726	0.0252692	0.0627239	4.40425	1.62901	1.42512	1.14307	0.25301	0.382371
Ec-00_003980	1.40821	0.235051	0.482657	7.49008	0.377743	14.1683	2.92105	-1.21586	1.3712	-0.886712	0.375234	0.520557	2.92105	-0.00329352	1.93229	-0.00170446	0.99864	1
Ec-00_003990	0	0	0	2.70571	4.93055	0.894173	2.7357	-6.23952	6.62324	-0.942065	0.346159	0.491048	2.7357	-7.17038	6.61482	-1.08399	0.278371	0.411885
Ec-00_004000	0.0863302	0.103308	1.87297	0.319261	1.00129	14.8647	39.2113	-0.691849	0.915918	-0.755361	0.450033	0.594655	39.2113	-2.33015	0.824942	-2.82462	0.0047337	0.0149335
Ec-00_004010	0.0131708	0.0461936	0.620467	0	0	0.033314	2.23868	0.736746	3.15395	0.233595	0.815299	0.890932	2.23868	3.23428	3.03742	1.06481	0.286962	0.420618
Ec-00_004015	54.2028	49.0443	43.9805	49.6767	92.8122	75.3442	979.907	1.30601	0.542511	2.40734	0.0160692	0.0431338	979.907	0.0598997	0.541798	0.110557	0.911967	0.953493
Ec-00_004020	0.602864	0.511296	4.37365	1.39747	2.22834	0.983724	47.6782	0.0434238	0.705672	0.0615354	0.950933	0.980385	47.6782	-1.14539	0.695579	-1.64667	0.0996269	0.185122
Ec-00_004030	1.78296	0.477516	4.37566	0.0115555	0.0414757	1.09836	58.4417	8.11848	1.32636	6.12086	9.30694e-10	2.02586e-08	58.4417	4.43145	0.848887	5.2203	1.78632e-07	2.24315e-06
Ec-00_004040	0.0236464	0.0310667	0	0.0249418	0.0115351	0.187122	2.2114	1.22504	2.25791	0.542553	0.587438	0.717275	2.2114	2.25594	2.239	1.00757	0.313662	0.449989
Ec-00_004050	0.104504	0.0477596	0.167591	0.0559003	0.112425	0.150895	4.85572	2.27812	1.12296	2.02867	0.0424918	0.0958584	4.85572	-0.172582	0.982836	-0.175596	0.860611	0.919087
Ec-00_004060	0.25692	0.307219	0.381926	0.313092	0.0651712	0.23603	4.55663	0.879951	0.886955	0.992103	0.321147	0.464623	4.55663	3.48257	1.06723	3.26321	0.0011016	0.00437062
Ec-00_004070	2.74818	2.86293	1.4157	1.7034	1.87251	3.37869	72.6156	1.92191	0.436409	4.40393	1.06309e-05	8.32322e-05	72.6156	1.6687	0.424881	3.92746	8.58474e-05	0.000486953
Ec-00_004080	0.0455081	0	0	0.212889	0.0547397	0.118397	0.577445	-0.888249	5.07987	-0.174857	0.861192	0.922474	0.577445	-1.86654	5.19547	-0.359264	0.719398	0.817071
Ec-00_004090	0	0.0637676	0	0	0	0	0.188049	0	6.71522	0	1	1	0.188049	2.19975	6.61176	0.332703	0.739358	0.832176
Ec-00_004100	0.410134	0.295646	0.676221	0.118396	0.513142	2.04189	9.98883	2.76862	1.0552	2.62378	0.00869589	0.0258636	9.98883	0.29354	0.831663	0.352956	0.724121	0.820697
Ec-00_004105	12.5356	3.56871	1.84107	3.3022	7.64194	8.2254	52.547	3.14931	1.08925	2.89126	0.00383702	0.0130545	52.547	-0.11209	1.07907	-0.103877	0.917267	0.95704
Ec-00_004110	0.120139	0.0962853	0	0	0	0.109378	0.453325	2.57111	5.15825	0.498447	0.618169	0.74229	0.453325	2.94387	5.16995	0.569419	0.569072	0.694969
Ec-00_004120	0.013705	0.0605788	1.02968	0	0	0.106832	2.81962	0.768795	1.9793	0.388417	0.697708	0.804168	2.81962	3.611	1.77228	2.03748	0.0416017	0.0913872
Ec-00_004125	1.69303	0.965234	1.68184	0.21713	0.0223207	1.13021	40.7641	3.97966	0.976215	4.07662	4.56941e-05	0.000297039	40.7641	7.04698	1.33274	5.28759	1.23939e-07	1.62206e-06
Ec-00_004130	8.79846	18.3733	60.0115	9.91303	6.2984	19.4552	321.597	0.965328	0.548404	1.76025	0.0783654	0.156013	321.597	2.51086	0.547346	4.58734	4.48932e-06	3.74051e-05
Ec-00_004140	0.303171	0.155343	0.109359	0.0469954	0.0207039	0.061471	28.0876	3.86056	1.23702	3.12085	0.00180332	0.0069068	28.0876	3.7546	1.25844	2.98353	0.00284942	0.00970425
Ec-00_004150	0.0227961	0.0257926	0.0252206	0.027934	0.0287305	0.0621417	2.4695	0.7782	2.06485	0.37688	0.706263	0.810846	2.4695	0.69906	1.95945	0.356764	0.721269	0.818585
Ec-00_004160	40.4612	13.5657	3.29588	0.395659	1.15814	21.0987	195.365	7.89034	1.48966	5.29672	1.17899e-07	1.53104e-06	195.365	4.57795	1.4244	3.21395	0.0013092	0.00505065
Ec-00_004170	1.49733	0	0	0	0	0	0.41963	3.46061	6.57071	0.526672	0.598421	0.727027	0.41963	0	6.71522	0	1	1
Ec-00_004180	0.452014	0.299293	5.54765	1.12193	0.729151	0.558761	26.2587	-0.140291	0.541972	-0.258854	0.795748	0.8764	26.2587	-0.365638	0.549727	-0.665126	0.50597	0.640848
Ec-00_004190	0.306523	0.421158	0.0921847	0.212736	0.0928017	0	7.75188	1.72047	1.21934	1.41098	0.158251	0.270961	7.75188	2.92417	1.21974	2.39737	0.0165134	0.0427428
Ec-00_004200	0	0	0	0	0	0	0	NA	NA	NA	NA	NA	0	NA	NA	NA	NA	NA
Ec-00_004210	1.82166	0.486544	0.400029	0.165831	0.0945197	1.06998	173.704	4.6557	1.03372	4.50382	6.67436e-06	5.55003e-05	173.704	3.4144	1.03632	3.29475	0.000985088	0.0039868
Ec-00_004220	0.78876	0.325022	0.824385	0.190224	0.188336	0.346861	30.3633	3.27382	0.600433	5.45244	4.96846e-08	7.18817e-07	30.3633	1.79769	0.567128	3.16981	0.00152537	0.00574556
Ec-00_004225	0.074404	0.0530967	0.0152939	0.122626	0.0396301	0.226071	8.16578	0.525128	0.996415	0.527017	0.598181	0.726841	8.16578	1.26807	1.07288	1.18193	0.237233	0.364618
Ec-00_004230	0.776937	0.623812	0.262149	1.05537	1.39134	1.75992	9.92076	0.788515	0.860245	0.916617	0.359343	0.504322	9.92076	-0.135692	0.820612	-0.165354	0.868665	0.924572
Ec-00_004235	10.4179	5.62187	1.64136	15.1965	10.9694	11.0783	128.662	0.702173	0.404268	1.7369	0.0824045	0.162435	128.662	0.0258208	0.404708	0.063801	0.949129	0.975769
Ec-00_004240	0.457168	0.597671	0.734658	0.201958	0.146849	7.11594	2.8959	2.24318	2.46885	0.908594	0.363565	0.508752	2.8959	2.7685	2.41812	1.14489	0.252253	0.381468
Ec-00_004250	12.2181	12.6675	3.25568	17.8111	18.2991	18.7545	570.7	0.653618	0.338075	1.93335	0.0531929	0.115187	570.7	0.433219	0.337135	1.285	0.198792	0.317789
Ec-00_004260	0.496242	0	0.185368	0	1.31422	1.64986	1.38448	3.34194	2.30585	1.44933	0.147245	0.256513	1.38448	-5.14492	2.45624	-2.09463	0.036204	0.0816627
Ec-00_004270	219.754	171.6	24.6307	168.454	226.73	155.853	1455.52	1.59027	0.413793	3.84316	0.000121462	0.000692964	1455.52	0.612713	0.413312	1.48245	0.138222	0.239686
Ec-00_004280	12.4537	10.7319	24.1178	24.8304	29.3172	22.8251	3242.32	0.187259	0.164564	1.13791	0.255158	0.390589	3242.32	-0.446396	0.164216	-2.71834	0.006561	0.0196326
Ec-00_004290	26.5275	22.7333	56.1136	43.3441	47.0954	81.838	1830.02	0.487789	0.163477	2.98385	0.00284648	0.0101162	1830.02	-0.0562005	0.162785	-0.345243	0.729911	0.825428
Ec-00_004300	2.19889	2.48747	3.54857	9.91899	6.0063	11.9071	437.601	-0.954859	0.234707	-4.0683	4.73583e-05	0.00030608	437.601	-0.282658	0.234364	-1.20606	0.227794	0.353878
Ec-00_004310	4.60589	4.61083	31.1038	17.1644	14.6648	31.7226	900.329	-0.686955	0.194247	-3.5365	0.00040547	0.00194308	900.329	-0.659705	0.193509	-3.40918	0.000651591	0.00279308
Ec-00_004320	4.70875	5.20612	10.0902	12.7964	25.2466	14.7067	795.229	-0.235671	0.30309	-0.77756	0.436828	0.581754	795.229	-1.25064	0.301432	-4.149	3.33924e-05	0.000212288
Ec-00_004330	2.35505	1.23109	0.077495	1.14295	3.99182	3.4436	179.943	2.27113	0.657913	3.45201	0.00055642	0.00253509	179.943	-0.702612	0.651602	-1.07828	0.280907	0.414173
Ec-00_004350	5.31794	5.83803	5.64949	10.5703	8.99009	11.2746	617.427	0.212792	0.322173	0.66049	0.508939	0.650081	617.427	0.372552	0.321341	1.15937	0.246306	0.375319
Ec-00_004360	1.29527	0.437113	0	0	0	0	0.365323	3.44836	6.57081	0.5248	0.599723	0.727912	0.365323	2.5782	6.5995	0.390666	0.696044	0.799114
Ec-00_004370	0.538178	0.129768	0	0.100293	0	0.273442	1.05376	3.77768	4.37017	0.864422	0.387356	0.533044	1.05376	3.38597	4.3978	0.769922	0.441346	0.579699
Ec-00_004375	0.145909	0.181393	0	0.0472273	0.132727	0	1.59706	2.69196	2.22733	1.2086	0.226815	0.357035	1.59706	1.51876	2.0011	0.758964	0.447874	0.586388
Ec-00_004380	38.4307	59.7848	27.6037	49.3446	32.8434	74.4829	53.457	0.797186	0.446634	1.78487	0.0742817	0.149627	53.457	1.87994	0.442491	4.24854	2.15164e-05	0.00014552
Ec-00_004390	0.267492	0.320778	0	0	0	0	0.0760275	0.730783	6.63941	0.110067	0.912356	0.954854	0.0760275	1.68406	6.63454	0.253832	0.799626	0.876642
Ec-00_004400	0.281601	0.149332	0.26384	0	0.132447	0.169191	2.56359	5.21655	1.89209	2.75702	0.00583301	0.0185088	2.56359	1.36075	1.6005	0.850205	0.395211	0.534322
Ec-00_004410	0.0526419	0.0467699	0.078656	0.200915	0.175996	0.12103	2.32608	-0.668009	2.08563	-0.320291	0.748748	0.842389	2.32608	-0.762945	2.07695	-0.36734	0.713366	0.812702
Ec-00_004420	0.189436	0.0868335	0.517548	0.329965	0	0	1.28001	0.206515	2.77349	0.0744604	0.940644	0.973925	1.28001	2.90404	2.98304	0.973516	0.330297	0.4682
Ec-00_004430	0.0108999	0	0	0	0.0464887	0.348237	1.16788	0.769277	4.48173	0.171648	0.863715	0.924347	1.16788	-3.232	4.52594	-0.714107	0.475161	0.611919
Ec-00_004440	0.115169	0.130049	0.260134	0.180241	0.0395547	5.67841	16.7543	0.665729	1.14327	0.582301	0.560364	0.69461	16.7543	3.31114	1.39503	2.37352	0.0176193	0.0450617
Ec-00_004450	0.856584	0.781549	0	0.395773	0.365803	0.102198	7.21767	2.35741	1.05185	2.24121	0.0250125	0.0622635	7.21767	1.9793	0.997352	1.98456	0.0471938	0.101435
Ec-00_004460	2.04685	2.83143	0.431829	1.08401	1.05316	1.88182	122.708	2.08419	0.400267	5.20701	1.91903e-07	2.35849e-06	122.708	2.39986	0.391447	6.13074	8.74716e-10	2.05068e-08
Ec-00_004470	0	0	0	0	0	0	0	NA	NA	NA	NA	NA	0	NA	NA	NA	NA	NA
Ec-00_004480	0.0984568	0.0688143	0.126605	0.101296	0.209961	2.21802	3.5821	0.938109	1.6732	0.560668	0.575024	0.707338	3.5821	-0.255301	1.52175	-0.167769	0.866765	0.923421
Ec-00_004490	14.0559	17.5569	0.143098	15.4703	1.73784	10.3848	241.538	1.02745	0.49631	2.07019	0.0384347	0.0883612	241.538	4.31563	0.515357	8.37405	5.56701e-17	5.82414e-15
Ec-00_004495	0.423343	0.905892	0	2.7113	0	0.323531	4.12422	-1.44086	1.35328	-1.06472	0.287005	0.427493	4.12422	5.24631	1.73672	3.02081	0.00252099	0.00877316
Ec-00_004500	1.12779	1.93243	0.124252	0.689907	0.348907	0.338773	100.65	1.92275	0.47423	4.05447	5.02476e-05	0.000322793	100.65	3.52266	0.475825	7.40328	1.32859e-13	7.10518e-12
Ec-00_004505	0.0612618	0.0203113	0	0.0277304	0.0253168	0.0166019	2.09762	2.45148	1.70363	1.43898	0.150157	0.260329	2.09762	0.553164	1.64765	0.335729	0.737075	0.830319
Ec-00_004507	12.255	23.1426	0.0801047	9.34686	0.698179	3.65723	118.915	1.58208	0.540659	2.92621	0.00343115	0.0118886	118.915	5.95385	0.592332	10.0515	9.04464e-24	2.48194e-21
Ec-00_004510	2.59471	0.968273	1.11485	0	0.0284906	1.45519	75.4401	9.34796	2.04772	4.56506	4.9936e-06	4.33997e-05	75.4401	5.94525	1.8483	3.2166	0.00129719	0.00500934
Ec-00_004520	6.52693	7.03338	18.1043	12.8933	15.6561	26.1136	3048.81	0.252747	0.336077	0.752049	0.452021	0.59653	3048.81	-0.136665	0.335731	-0.407068	0.683958	0.789595
Ec-00_004530	0	0.06247	0	0	0	0	0.222203	0	6.71522	0	1	1	0.222203	1.68406	6.63454	0.253832	0.799626	0.876642
Ec-00_004540	1.88762	1.45157	0.149115	2.89811	4.54723	4.41129	141.054	0.638853	0.525441	1.21584	0.224045	0.353901	141.054	-0.65301	0.5219	-1.25122	0.210856	0.332879
Ec-00_004550	2.93277	2.65586	4.57863	4.80532	6.85147	5.12421	154.897	0.492494	0.19315	2.5498	0.0107786	0.0309526	154.897	-0.357059	0.183143	-1.94962	0.0512212	0.108462
Ec-00_004560	3.55547	4.52729	24.217	20.6948	11.1515	17.3815	921.989	-1.34613	0.263656	-5.10563	3.297e-07	3.80348e-06	921.989	-0.291103	0.263538	-1.1046	0.269335	0.401068
Ec-00_004570	0	0	0	0	0	0	0	NA	NA	NA	NA	NA	0	NA	NA	NA	NA	NA
Ec-00_004580	0	0	0	0	0	0	0	NA	NA	NA	NA	NA	0	NA	NA	NA	NA	NA
Ec-00_004590	0.65293	0.668041	1.22315	1.47328	1.18469	0.979349	177.679	0.0606348	0.371233	0.163334	0.870256	0.929026	177.679	0.194186	0.368779	0.526564	0.598497	0.719363
Ec-00_004600	2.45036	2.59332	4.48238	5.05792	2.27488	3.66982	123.654	0.180828	0.332926	0.543148	0.587028	0.716983	123.654	1.18969	0.336041	3.54032	0.000399641	0.00183478
Ec-00_004610	7.04436	8.19663	4.1304	7.90954	5.52336	14.728	452.643	1.03344	0.244595	4.22512	2.38818e-05	0.000170545	452.643	1.56717	0.243433	6.4378	1.21221e-10	3.46267e-09
Ec-00_004620	17.4678	18.4364	39.6661	30.6363	24.1482	37.2941	805.996	0.377615	0.251637	1.50063	0.133451	0.238098	805.996	0.611357	0.251023	2.43546	0.0148729	0.0391918
Ec-00_004630	29.7106	30.2055	167.25	126.001	38.722	92.9601	3140.1	-0.899815	0.306509	-2.93569	0.00332811	0.0115699	3140.1	0.627791	0.306898	2.0456	0.0407955	0.0899252
Ec-00_004640	1.11779	1.34682	6.00685	8.63608	5.18432	5.70946	514.149	-1.72518	0.287101	-6.00895	1.86724e-09	3.85398e-08	514.149	-0.94527	0.286634	-3.29783	0.000974347	0.00394685
Ec-00_004650	1.42834	1.49967	7.20338	9.30265	3.05275	4.3065	538.168	-1.48262	0.273167	-5.42752	5.71409e-08	8.1032e-07	538.168	-0.016247	0.275381	-0.0589983	0.952953	0.978199
Ec-00_004670	10.7772	12.7842	16.8811	18.9526	28.1769	20.5988	1811.34	0.39004	0.202785	1.92341	0.0544282	0.117301	1811.34	-0.125719	0.201689	-0.623332	0.533067	0.664903
Ec-00_004680	0.489187	0.2457	0.955108	0.457173	0.513242	2.17033	24.239	1.38867	0.831417	1.67024	0.0948711	0.181616	24.239	-0.0241615	0.81898	-0.0295019	0.976464	0.993076
Ec-00_004690	1.03147	1.13443	0.421754	0.634826	0.141988	0.458855	39.8764	1.87602	0.558926	3.35647	0.000789453	0.00343684	39.8764	3.85393	0.594033	6.48774	8.71341e-11	2.58148e-09
Ec-00_004700	1.52568	1.32361	0.23786	1.90867	0.374872	0.711749	93.8986	0.831551	0.363383	2.28836	0.0221166	0.0562544	93.8986	2.85145	0.387281	7.36275	1.80154e-13	9.30743e-12
Ec-00_004720	0	0	0	0	0	0	0	NA	NA	NA	NA	NA	0	NA	NA	NA	NA	NA
Ec-00_004740	0.115251	0.0985513	0.0801672	0.529088	0.587393	0.697246	133.981	-1.01719	0.530371	-1.91788	0.0551267	0.118486	133.981	-1.56143	0.529259	-2.95023	0.00317541	0.0106202
Ec-00_004745	0.285623	0.243297	0.0790443	0.39138	0.127253	0.249147	18.1756	0.793154	0.591566	1.34077	0.179996	0.299587	18.1756	1.92852	0.617086	3.1252	0.00177682	0.00653819
Ec-00_004750	3.78267	5.13281	3.01399	4.59293	7.1969	7.36819	420.422	0.933497	0.25184	3.70671	0.000209969	0.00110194	420.422	0.535489	0.247106	2.16705	0.0302313	0.0703726
Ec-00_004760	22.2852	31.1225	7.81353	31.3218	22.3818	61.9882	1014.6	0.691514	0.245114	2.82119	0.00478459	0.015747	1014.6	1.47614	0.244481	6.03783	1.56197e-09	3.41329e-08
Ec-00_004770	2.70468	5.92462	1.10562	1.25792	3.21526	5.3443	16.9098	2.33782	1.06346	2.19831	0.0279269	0.0680151	16.9098	1.80967	0.890318	2.03261	0.0420915	0.0923179
Ec-00_004780	4.69707	6.43608	2.52199	1.74511	3.36913	5.50113	23.9753	2.52052	0.955142	2.6389	0.00831753	0.0249466	23.9753	1.83476	0.851528	2.15467	0.0311879	0.0722767
Ec-00_004790	2.27502	2.45099	1.6339	2.25218	3.63167	2.00137	101.868	1.24405	0.577754	2.15326	0.0312984	0.0748008	101.868	0.391218	0.55809	0.700994	0.483307	0.619691
Ec-00_004800	11.2298	17.9346	5.18825	8.87684	12.8272	23.4826	470.545	1.52802	0.493917	3.09367	0.00197695	0.00745486	470.545	1.46161	0.49086	2.97766	0.00290462	0.00986216
Ec-00_004810	2.32233	3.02483	0.884598	8.09332	24.3299	28.3565	589.944	-0.623714	0.476039	-1.31022	0.190122	0.311731	589.944	-2.01581	0.4738	-4.25455	2.09467e-05	0.000142185
Ec-00_004820	4.9707	6.74409	0.795084	4.09453	4.40289	10.653	24.8141	1.50905	0.62172	2.42721	0.0152152	0.0412943	24.8141	1.5697	0.596702	2.63062	0.00852285	0.0245085
Ec-00_004830	0.404977	0.336788	0.168087	0.45596	0.154188	0.61877	11.1836	0.971119	0.60004	1.61842	0.105572	0.197913	11.1836	2.23922	0.654461	3.42147	0.00062284	0.00268981
Ec-00_004840	0.3212	0.339878	0.132638	0.285893	0.114924	0.310301	7.86676	1.39496	0.814673	1.71229	0.0868426	0.169344	7.86676	2.61139	0.839644	3.11012	0.0018701	0.006817
Ec-00_004850	0	0	0	0.113307	0	0	0.0500703	-2.63559	6.71522	-0.39248	0.694704	0.801978	0.0500703	0	6.71522	0	1	1
Ec-00_004860	1.64316	0.804306	0.320898	0.07742	0.124303	0.847322	277.445	5.46947	0.791623	6.90918	4.87454e-12	1.73792e-10	277.445	3.71034	0.770685	4.81434	1.47685e-06	1.41668e-05
Ec-00_004870	0.0305378	0.030374	0.0279652	0.0813476	0	0.024317	1.79654	-0.339729	1.8264	-0.18601	0.852437	0.916739	1.79654	4.44705	2.12608	2.09167	0.0364684	0.0821372
Ec-00_004885	0.133831	0.0206109	0.117403	0	0	0.055888	0.691709	3.69963	5.62521	0.657688	0.510739	0.651471	0.691709	1.68331	5.70185	0.295223	0.767824	0.853427
Ec-00_004887	0.257931	0.200068	0.111759	0.119475	0.147081	0.132459	56.5196	2.18525	1.12451	1.94329	0.0519816	0.112973	56.5196	1.54187	1.11022	1.38879	0.164896	0.274591
Ec-00_004890	0.187721	0.00932	0	0	0.144655	0	0.983429	4.21448	3.58781	1.17467	0.240128	0.372659	0.983429	-2.99713	3.71072	-0.807694	0.419267	0.557834
Ec-00_004900	0.328234	0.13017	0	0	0.116761	0	1.08767	3.32839	3.38783	0.982456	0.325875	0.470301	1.08767	0.952251	3.39037	0.28087	0.77881	0.862032
Ec-00_004910	11.4395	10.5731	3.71003	31.2703	12.4382	14.1407	600.971	-0.236437	0.278512	-0.848929	0.395921	0.541668	600.971	0.76707	0.279691	2.74256	0.00609616	0.0184661
Ec-00_004920	1.19688	1.06318	0.35694	1.92617	1.26272	1.97783	32.0767	0.555243	0.503245	1.10332	0.269886	0.407507	32.0767	0.750655	0.500921	1.49855	0.133991	0.2339
Ec-00_004940	1.96412	2.32304	0.268892	3.63746	2.5086	4.35316	271.717	0.327471	0.413331	0.792272	0.428202	0.573093	271.717	0.887678	0.412522	2.15183	0.0314107	0.0726453
Ec-00_004950	3.66917	2.40065	0.116896	5.51136	4.85874	2.54117	77.3048	0.629308	0.408776	1.53949	0.123684	0.223827	77.3048	0.00763918	0.406726	0.0187821	0.985015	0.999059
Ec-00_004960	2.53562	3.39454	0.435142	4.36267	5.76642	8.34119	61.5975	0.430914	0.458584	0.939662	0.347391	0.492252	61.5975	0.242692	0.444482	0.546012	0.585058	0.708528
Ec-00_004970	0.390112	0.388615	0	0.346068	0.569163	0.207919	6.09584	1.47204	1.33742	1.10066	0.271044	0.408776	6.09584	0.402866	1.26572	0.318289	0.750265	0.839765
Ec-00_004980	3.07389	0.179746	0	0	0.086867	0.174337	4.14626	7.21313	2.04713	3.52354	0.000425823	0.00202151	4.14626	1.88575	1.99731	0.944146	0.345095	0.482827
Ec-00_004985	0.152655	0	0	0	0	0	0.506209	2.39288	6.58413	0.363431	0.716283	0.818421	0.506209	0	6.71522	0	1	1
Ec-00_004990	0	0	0	0	0.807397	0	0.186388	0	6.71522	0	1	1	0.186388	-2.87854	6.68309	-0.430719	0.666673	0.776308
Ec-00_004995	0.139805	0.0839393	0.064687	0.310531	0.0437763	0	1.98743	-0.145332	1.99304	-0.0729199	0.94187	0.974892	1.98743	1.6595	2.21945	0.747709	0.454636	0.592691
Ec-00_005000	1.08585	0.759081	0.702753	0.785655	0.0676684	1.2682	21.9352	1.64481	0.672439	2.44603	0.0144438	0.0394929	21.9352	4.25339	0.820843	5.18173	2.19835e-07	2.68404e-06
Ec-00_005010	2.01496	1.39038	0.409061	0.516658	0.370951	0.987624	17.8079	3.02488	0.906276	3.33771	0.000844729	0.00363587	17.8079	2.77796	0.888619	3.12615	0.0017711	0.00652143
Ec-00_005020	1.07092	0.553263	0.148429	0.2492	0.368252	0.461493	237.495	3.24226	0.508698	6.37365	1.84577e-10	4.68837e-09	237.495	1.56764	0.499612	3.13771	0.00170271	0.00630289
Ec-00_005025	0	0	0	0	0	0	0	NA	NA	NA	NA	NA	0	NA	NA	NA	NA	NA
Ec-00_005030	3.4644	2.13357	29.3708	12.3305	13.6376	20.1102	538.804	-0.643917	0.349147	-1.84426	0.0651456	0.135682	538.804	-1.66556	0.349467	-4.766	1.87922e-06	1.75147e-05
Ec-00_005040	1.20392	1.16663	10.8469	11.08	2.94891	7.61802	236.107	-2.03255	0.33655	-6.03938	1.54711e-09	3.21702e-08	236.107	-0.346682	0.341242	-1.01594	0.309656	0.445418
Ec-00_005050	0	0.0160516	0.967823	0.112801	0.176856	0.809834	2.16801	-3.49156	2.68133	-1.30217	0.192857	0.31548	2.16801	-2.55061	2.54792	-1.00106	0.316799	0.45355
Ec-00_005060	0.0464149	0.0113769	0.29353	0.021616	0.036567	0.631172	3.58432	1.9497	2.18355	0.892906	0.371907	0.51697	3.58432	-0.78522	2.2246	-0.352971	0.72411	0.820697
Ec-00_005070	1.19764	3.71069	0.682697	0	0	0	1.0506	2.9435	3.55162	0.828777	0.407231	0.552312	1.0506	5.26567	3.53091	1.49131	0.135881	0.236534
Ec-00_005080	0	0	0	0	0	0	0.0687552	0	6.71522	0	1	1	0.0687552	0	6.71522	0	1	1
Ec-00_005090	0	0	0	0	0	0.628673	0.474189	0	6.71522	0	1	1	0.474189	0	6.71522	0	1	1
Ec-00_005100	0	0.139453	0	0	0	0	0.0191675	0	6.71522	0	1	1	0.0191675	0.614687	6.71323	0.0915636	0.927045	0.961867
Ec-00_005115	5.05685	5.06785	0.853842	3.61803	5.23611	13.327	176.413	1.65002	0.339685	4.85751	1.18871e-06	1.19938e-05	176.413	0.950602	0.331819	2.86482	0.00417249	0.0134236
Ec-00_005120	0.506196	0.379059	1.84327	1.50486	0.658918	1.745	74.4993	-0.402883	0.290889	-1.38501	0.16605	0.281225	74.4993	0.177365	0.301279	0.588705	0.556059	0.683448
Ec-00_005130	0.058593	0.0227386	0.0186767	0	0.0206756	0	1.55835	3.5713	2.44515	1.46056	0.144136	0.25248	1.55835	0.965609	2.41744	0.399435	0.689573	0.794463
Ec-00_005140	176.474	219.263	90.6156	85.8664	124.234	148.399	217.03	2.25312	0.349427	6.44804	1.13304e-10	3.03727e-09	217.03	1.80388	0.340224	5.30203	1.14524e-07	1.51065e-06
Ec-00_005150	1.85671	2.39866	3.48054	3.17031	4.75738	3.40461	358.585	0.459509	0.243737	1.88527	0.059394	0.125943	358.585	0.0133404	0.237248	0.05623	0.955159	0.979603
Ec-00_005160	13.1775	9.22051	23.0192	16.9706	9.54516	46.0386	15.9627	0.903207	0.669573	1.34893	0.177359	0.296348	15.9627	0.935346	0.673909	1.38794	0.165155	0.274886
Ec-00_005170	0.944002	0.751993	2.67401	2.07313	1.36816	3.00213	109.76	0.0788881	0.309074	0.25524	0.798538	0.878523	109.76	0.11149	0.309228	0.360542	0.718441	0.816429
Ec-00_005180	5.77741	4.598	0.260528	17.0104	3.48032	5.37512	525.946	-0.327302	0.480755	-0.680809	0.495992	0.637617	525.946	1.39678	0.482551	2.89458	0.00379665	0.0123763
Ec-00_005190	2.44026	3.17563	4.44216	15.5737	4.46764	7.35171	499.231	-1.46023	0.226489	-6.44725	1.139e-10	3.04564e-09	499.231	0.496842	0.228994	2.16968	0.0300313	0.0700327
Ec-00_005200	2.73353	3.07635	13.0683	9.29832	9.28244	12.6303	1601.94	-0.56052	0.177073	-3.16547	0.0015483	0.00608952	1601.94	-0.576891	0.176304	-3.27213	0.0010674	0.00425815
Ec-00_005210	7.92606	8.35304	21.0032	19.6027	28.1373	17.6598	912.608	-0.109551	0.248134	-0.441499	0.658852	0.774856	912.608	-0.73314	0.246819	-2.97036	0.00297455	0.0100649
Ec-00_005220	5.13645	6.3231	7.81787	11.2772	11.623	8.39517	996.858	0.0897669	0.49569	0.181095	0.856293	0.919816	996.858	0.135475	0.495206	0.273572	0.784414	0.865859
Ec-00_005230	5.99187	6.68938	9.90968	16.6796	9.87229	16.5169	485.03	-0.289822	0.266199	-1.08874	0.276269	0.415048	485.03	0.420245	0.266081	1.57939	0.114247	0.206119
Ec-00_005240	0.629552	0.521928	5.24777	3.23233	2.31232	3.02691	293.991	-1.16478	0.218667	-5.32674	9.99885e-08	1.33045e-06	293.991	-1.13052	0.22013	-5.13568	2.81125e-07	3.33978e-06
Ec-00_005250	4.36596	1.18851	0.852387	0.0867061	0.118941	1.79233	518.519	6.84373	1.33691	5.11905	NA	NA	518.519	4.28135	1.31828	3.24769	NA	NA
Ec-00_005260	2.84764	1.31137	0.899069	0.918947	0.439936	1.16399	26.3344	2.87321	0.912241	3.14962	0.00163485	0.00637005	26.3344	2.6202	0.920449	2.84665	0.00441817	0.0141029
Ec-00_005270	0.0399159	0.0317779	0.0505547	0	0	0.149129	1.88027	2.5816	2.32855	1.10867	0.267571	0.405107	1.88027	2.94506	2.35473	1.2507	0.211044	0.333096
Ec-00_005275	0	0.0221405	0	0	0	0	0.316202	0	6.71522	0	1	1	0.316202	0.614688	6.71323	0.0915638	0.927045	0.961867
Ec-00_005280	0.753529	0.492671	0.553055	0.213854	0.417525	0.510835	9.46387	3.04987	1.15534	2.63979	0.0082957	0.0248945	9.46387	1.20861	1.05367	1.14704	0.251363	0.380678
Ec-00_005285	127.978	136.252	6.226	188.481	123.254	114.288	3342.39	0.608533	0.381755	1.59404	0.110926	0.205808	3342.39	1.13067	0.381723	2.96202	0.00305628	0.0102853
Ec-00_005290	3.24669	1.90664	0	2.34055	9.69126	2.57182	15.4032	1.74978	0.661876	2.64366	0.00820148	0.0246516	15.4032	-1.31933	0.558172	-2.36365	0.0180957	0.046076
Ec-00_005300	7.29572	7.46202	0	1.53175	10.7278	1.66056	5.82846	3.68217	1.24404	2.95985	0.00307792	0.0108261	5.82846	0.468987	0.779481	0.601665	0.547397	0.677127
Ec-00_005310	40.5887	47.0922	0.74062	75.03	26.4973	74.5088	4966.33	0.313831	0.841998	0.372722	0.709355	0.812694	4966.33	1.811	0.842055	2.15069	0.0315005	0.0727995
Ec-00_005320	0.53254	1.84379	0.17155	0.298744	0.527405	0.337898	25.9615	1.999	0.683082	2.92644	0.0034287	0.0118826	25.9615	2.71637	0.605227	4.48818	7.18334e-06	5.61353e-05
Ec-00_005325	6.42411	6.34694	13.5869	11.7656	23.3038	10.7087	636.415	0.322568	0.370154	0.871444	0.383512	0.529321	636.415	-0.867518	0.368701	-2.35291	0.0186273	0.0471713
Ec-00_005327	3.78132	3.23964	26.4177	9.68849	7.70538	5.83207	558.464	-0.138114	0.627613	-0.220063	0.825822	0.898173	558.464	-0.236755	0.627381	-0.37737	0.705899	0.806831
Ec-00_005330	1.1121	0.174909	0	0.533017	0.258669	0.080735	8.22229	2.32597	1.77049	1.31375	0.188932	0.310143	8.22229	0.673529	1.8438	0.365294	0.714892	0.813776
Ec-00_005340	0.586155	0.649965	0	0	0	0	0.146032	1.72996	6.59907	0.262152	0.793204	0.874379	0.146032	2.5782	6.5995	0.390666	0.696044	0.799114
Ec-00_005350	0.455458	0.505045	0	0	1.10597	0	0.380405	1.72996	6.59907	0.262152	0.793204	0.874379	0.380405	-0.0389188	6.54378	-0.00594745	0.995255	1
Ec-00_005360	0	0.320778	0	0	0.238338	0	0.0627566	0	6.71522	0	1	1	0.0627566	0.770878	6.63051	0.116262	0.907445	0.950469
Ec-00_005370	0.101208	0.045477	0.0198531	0.561605	0.246826	0.345982	12.1701	-1.28758	0.796165	-1.61722	0.10583	0.198354	12.1701	-1.45198	0.84527	-1.71777	0.085838	0.164927
Ec-00_005380	0.14631	0.114994	0.236131	0.264775	2.29948	2.0334	5.61069	0.308403	1.84602	0.167064	0.86732	0.926843	5.61069	-3.30437	1.73874	-1.90043	0.0573763	0.11882
Ec-00_005390	2.70565	2.41638	5.03773	17.0063	14.2926	71.0737	980.02	-1.49159	0.41518	-3.59264	0.000327339	0.00160873	980.02	-1.56903	0.415225	-3.77875	0.000157615	0.000822676
Ec-00_005400	0.474511	0.354186	0.761536	1.60897	1.13299	0.76516	29.2651	-0.5571	0.509308	-1.09384	0.274026	0.412196	29.2651	-0.606346	0.513098	-1.18174	0.237311	0.364674
Ec-00_005410	25.8379	27.9454	12.4548	23.9394	18.0822	25.0208	3779.53	1.31217	0.266731	4.91944	8.67934e-07	9.10297e-06	3779.53	1.62812	0.266562	6.10787	1.00971e-09	2.33124e-08
Ec-00_005420	0.447586	1.0377	1.52503	0.910363	9.79025	0	5.31603	-0.0444351	1.33954	-0.0331719	0.973538	0.993669	5.31603	-2.19176	1.07897	-2.03134	0.0422206	0.0925525
Ec-00_005430	1.05857	1.07103	1.92615	3.8377	5.6448	4.4218	50.8413	-0.636053	0.471494	-1.34901	0.177332	0.296333	50.8413	-1.36277	0.45401	-3.00162	0.00268546	0.009219
Ec-00_005440	2.23973	2.50972	3.42579	5.58285	152.163	11.2752	64.7263	-0.148286	0.963085	-0.15397	NA	NA	64.7263	-4.86538	0.924272	-5.26401	NA	NA
Ec-00_005450	3.92653	3.85298	2.71748	5.96541	4.08467	5.85575	407.654	0.61228	0.34927	1.75303	0.0795975	0.157896	407.654	0.922411	0.348827	2.64432	0.00818542	0.0237092
Ec-00_005460	12.3248	16.2026	6.91771	18.063	8.35133	21.2389	281.801	0.642175	0.686735	0.935114	0.34973	0.494687	281.801	1.94241	0.687266	2.82628	0.00470921	0.0148759
Ec-00_005470	1.08094	1.34968	1.30119	1.28027	7.98539	3.63616	7.46304	0.900209	0.87968	1.02334	0.306149	0.448388	7.46304	-1.53133	0.665077	-2.30249	0.0213075	0.05266
Ec-00_005475	8.78196	9.5427	75.0339	158.069	15.6429	193.56	722.126	-2.93738	0.562728	-5.2199	1.7902e-07	2.21316e-06	722.126	0.265134	0.566908	0.467685	0.64001	0.754552
Ec-00_005480	0.130799	0.146463	0.048479	0.0638633	0	0.107708	1.3044	2.39247	2.32284	1.02997	0.303022	0.44483	1.3044	4.20902	2.32306	1.81184	0.0700109	0.139813
Ec-00_005490	0	0	0.548363	0.26106	0	0	1.19541	-3.48131	3.44014	-1.01197	0.311554	0.454292	1.19541	0	3.48425	0	1	1
Ec-00_005500	0.0425555	0	0	0	0	0	0.0173405	-0.243539	6.71377	-0.0362746	0.971063	0.992457	0.0173405	0	6.71522	0	1	1
Ec-00_005510	7.68628	3.25783	0.80451	0.0777657	0.049013	2.54359	78.4804	8.04678	1.27861	6.29337	3.10656e-10	7.53633e-09	78.4804	6.96975	1.14413	6.09177	1.1167e-09	2.53629e-08
Ec-00_005520	0.324984	0.252965	1.67622	1.6154	2.4656	1.98269	44.6206	-1.07509	0.612661	-1.75479	0.0792959	0.157472	44.6206	-2.32139	0.609432	-3.8091	0.000139473	0.000738108
Ec-00_005530	5.38311	6.16493	24.8479	9.53673	24.012	11.5713	1031.46	0.399728	0.386599	1.03396	0.301155	0.442856	1031.46	-0.958232	0.38522	-2.4875	0.0128646	0.0346765
Ec-00_005540	3.2266	3.06854	8.14004	9.51952	6.0609	10.0453	569.501	-0.383486	0.299746	-1.27937	0.200767	0.32501	569.501	0.0186063	0.299806	0.0620613	0.950514	0.976533
Ec-00_005550	2.87052	2.63333	15.8726	17.6242	10.3075	14.422	208.306	-1.41516	0.311971	-4.5362	5.72764e-06	4.86922e-05	208.306	-0.948604	0.313664	-3.02427	0.00249237	0.00868619
Ec-00_005560	106.386	125.906	395.644	189.57	500.778	217.1	11020.9	0.369911	0.243495	1.51917	0.128719	0.231009	11020.9	-0.980983	0.24327	-4.03248	5.51905e-05	0.000331599
Ec-00_005570	5.37382	6.21051	10.627	16.0711	8.2844	20.1149	291.387	-0.391558	0.224432	-1.74466	0.0810437	0.160221	291.387	0.59011	0.224961	2.62317	0.00871168	0.0249684
Ec-00_005580	6.28543	8.7828	8.06482	22.3177	15.3719	21.7881	1813.68	-0.629358	0.329886	-1.90781	0.0564164	0.120823	1813.68	0.193131	0.329605	0.585946	0.557912	0.685121
Ec-00_005590	8.70392	4.71779	11.7706	9.15849	3.2469	20.7951	972.562	1.11579	0.71	1.57154	0.116057	0.213224	972.562	1.53216	0.710606	2.15613	0.0310734	0.072091
Ec-00_005595	0	0	0	0	0	0	0	NA	NA	NA	NA	NA	0	NA	NA	NA	NA	NA
Ec-00_005605	0.668018	0.736232	0.171003	3.46504	1.11374	2.18428	11.325	-1.14145	0.716998	-1.59199	0.111387	0.206501	11.325	0.413533	0.740996	0.558078	0.576791	0.700952
Ec-00_005610	33.1224	38.306	10.9446	32.0746	18.7557	32.6183	1360.55	1.24046	0.249668	4.96843	6.74971e-07	7.26115e-06	1360.55	2.0182	0.249612	8.08532	6.19994e-16	5.24145e-14
Ec-00_005620	5.31454	5.13295	0.915086	12.6443	8.47426	6.24522	815.597	-0.042423	0.179955	-0.235742	0.813633	0.889634	815.597	0.283807	0.179789	1.57856	0.114437	0.206419
Ec-00_005630	1.84163	1.43433	0.303153	5.34861	1.72294	1.4646	263.791	-0.351157	0.356057	-0.986236	0.324017	0.468249	263.791	0.711547	0.360246	1.97517	0.0482489	0.103226
Ec-00_005640	3.87255	4.95179	11.4544	17.0851	25.182	16.6101	633.415	-0.939545	0.361108	-2.60184	0.00927249	0.0272781	633.415	-1.31669	0.359407	-3.66351	0.000248778	0.00121834
Ec-00_005650	2.59813	4.56185	119.588	16.307	7.49092	99.6142	950.029	-1.43586	0.427582	-3.3581	0.000784795	0.00342279	950.029	0.278188	0.426909	0.651632	0.514639	0.649027
Ec-00_005660	10.0288	13.1577	31.4781	19.0727	9.07808	26.4109	956.499	0.268696	0.337323	0.796555	0.425709	0.570624	956.499	1.52258	0.337545	4.51076	6.45958e-06	5.12207e-05
Ec-00_005670	0.327534	0.189445	0.385893	0.256229	0.141104	0.194819	5.0853	1.51456	1.27801	1.18509	0.235983	0.368217	5.0853	1.45146	1.29347	1.12214	0.261802	0.392188
Ec-00_005680	98.8796	76.2515	14.7263	0.223497	178.91	36.194	4355.7	9.86528	0.425513	23.1845	6.53425e-119	1.09377e-114	4355.7	-0.222955	0.276037	-0.807697	0.419265	0.557834
Ec-00_005690	0	0.0317752	0.234521	0	37.2385	6.07845	21.3329	0	2.05923	0	1	1	21.3329	-9.27011	1.67755	-5.52598	3.27657e-08	5.04587e-07
Ec-00_005700	0.138193	0.223939	0.223126	0.294791	0.228486	0.188899	6.41859	0.131319	1.27181	0.103253	0.917762	0.958833	6.41859	1.09135	1.24981	0.873212	0.382548	0.520988
Ec-00_005710	0	0	0	0	0	0	0	NA	NA	NA	NA	NA	0	NA	NA	NA	NA	NA
Ec-00_005720	0	0	0	0	0	0	0	NA	NA	NA	NA	NA	0	NA	NA	NA	NA	NA
Ec-00_005730	0	0	0	0	0	0	0	NA	NA	NA	NA	NA	0	NA	NA	NA	NA	NA
Ec-00_005740	0	0	0	0	0	0	0	NA	NA	NA	NA	NA	0	NA	NA	NA	NA	NA
Ec-00_005745	0	0	0	0	0	0	0	NA	NA	NA	NA	NA	0	NA	NA	NA	NA	NA
Ec-00_005750	0.16994	0.151677	0.0923131	0.326106	0.242333	0.172018	131.893	0.291159	0.401116	0.725872	0.467917	0.611746	131.893	0.343124	0.399522	0.858835	0.390431	0.529811
Ec-00_005760	0.418339	0.504516	0.0661198	2.15434	1.22289	1.48794	47.5799	-1.14395	0.382208	-2.993	0.00276253	0.00986391	47.5799	-0.265367	0.380956	-0.696582	0.486064	0.622464
Ec-00_005770	12.3242	12.8506	14.9106	3.87626	1.75995	4.99623	926.417	2.87849	0.33906	8.48964	2.07287e-17	1.79781e-15	926.417	3.86224	0.340317	11.349	7.50514e-30	4.18762e-27
Ec-00_005780	25.3944	22.4115	60.823	117.55	35.4713	86.1042	2766.32	-1.04222	0.240076	-4.3412	1.41706e-05	0.000107428	2766.32	0.33257	0.24061	1.38219	0.166912	0.277243
Ec-00_005790	4.55197	5.12031	17.8991	20.7384	14.2615	22.1595	973.949	-0.965033	0.241993	-3.98786	6.66718e-05	0.000408948	973.949	-0.476159	0.241663	-1.97034	0.0487995	0.104217
Ec-00_005800	2.29885	2.18048	2.8798	4.31728	4.58775	5.33018	198.44	0.280528	0.179029	1.56695	0.117127	0.214648	198.44	-0.0645582	0.17412	-0.370769	0.71081	0.811004
Ec-00_005810	0	0	0	0	0	0	0	NA	NA	NA	NA	NA	0	NA	NA	NA	NA	NA
Ec-00_005820	2.84972	1.64021	4.90636	3.45933	4.71605	5.53438	264.378	0.932525	0.396461	2.35212	0.0186667	0.0488373	264.378	-0.530652	0.394405	-1.34545	0.17848	0.292069
Ec-00_005830	366.695	499.039	6.73468	171.54	290.363	300.051	11436.2	2.30729	1.07984	2.1367	NA	NA	11436.2	1.77474	1.07979	1.6436	NA	NA
Ec-00_005840	0	0	0	0	0	0	0	NA	NA	NA	NA	NA	0	NA	NA	NA	NA	NA
Ec-00_005850	21.2034	31.6677	55.774	51.7069	30.5652	77.0804	2776.97	-0.0607385	0.373985	-0.162409	0.870984	0.929394	2776.97	1.05169	0.373907	2.81271	0.00491256	0.0154098
Ec-00_005860	0.0873322	0.135564	0.105604	0.266069	0.0591577	0.346079	2.46076	-0.340935	1.35415	-0.251771	0.801218	0.880256	2.46076	2.02891	1.4314	1.41743	0.156357	0.263598
Ec-00_005870	0	0	0	0	0	0	0	NA	NA	NA	NA	NA	0	NA	NA	NA	NA	NA
Ec-00_005880	0.660471	0.313194	0.261006	0.166557	0.0706983	0.317428	214.092	3.1825	0.618002	5.14966	2.60965e-07	3.09369e-06	214.092	3.16397	0.625856	5.05544	4.29401e-07	4.8313e-06
Ec-00_005890	0.832472	0.856317	8.8602	5.05567	2.9472	3.44401	281.791	-1.37494	0.336776	-4.08266	4.45227e-05	0.000290608	281.791	-0.793937	0.337229	-2.3543	0.0185578	0.0470023
Ec-00_005900	16.2664	17.0093	28.5725	46.5581	33.6293	50.8513	1725.27	-0.313718	0.210507	-1.49029	0.136147	0.241799	1725.27	0.00987317	0.210302	0.0469476	0.962555	0.984252
Ec-00_005910	11.0735	11.9518	11.3652	13.6463	11.3068	19.0912	759.439	0.891265	0.242977	3.6681	0.000244359	0.00125142	759.439	1.08423	0.242034	4.47964	7.47702e-06	5.80779e-05
Ec-00_005920	5.52302	7.86823	10.9607	16.8467	21.4898	17.4389	559.69	-0.411746	0.240968	-1.70872	0.0875031	0.170375	559.69	-0.427695	0.238316	-1.79465	0.0727095	0.144068
Ec-00_005930	15.3941	14.1206	61.2769	62.7483	82.7054	32.4605	1561.38	-0.864612	0.309252	-2.79581	0.00517692	0.0168027	1561.38	-1.54702	0.308905	-5.00806	5.49809e-07	5.96066e-06
Ec-00_005940	47.4017	28.4113	171.117	195.228	179.757	56.5485	4648.84	-0.870782	0.342263	-2.54419	0.0109531	0.0313675	4648.84	-1.64838	0.342381	-4.81447	1.47594e-06	1.41662e-05
Ec-00_005950	49.6668	41.9736	56.6191	53.3294	82.9186	33.5302	5836.17	1.06644	0.248081	4.29874	1.71773e-05	0.000126945	5836.17	0.0286216	0.247869	0.115471	0.908072	0.9509
Ec-00_005960	4.50983	3.51962	0.182872	17.9077	4.79811	8.58419	491.595	-0.760421	0.416561	-1.82547	0.0679299	0.14	491.595	0.54137	0.418119	1.29477	0.195398	0.314052
Ec-00_005970	5.1389	6.72538	5.50343	13.9758	21.8212	19.4007	685.06	-0.198092	0.358587	-0.552424	0.580658	0.711957	685.06	-0.707608	0.357319	-1.98033	0.0476668	0.102242
Ec-00_005980	0.123847	0.029616	0.0968394	1.12308	0	0.782264	7.69674	-1.95372	0.878181	-2.22473	0.026099	0.0643594	7.69674	3.21668	1.54642	2.08008	0.0375184	0.0840949
Ec-00_005990	0.0158992	0	12.4465	0	0.0069179	8.9222	69.8068	1.76842	1.42414	1.24174	0.214331	0.341945	69.8068	-1.76491	1.87568	-0.940948	0.346731	0.484426
Ec-00_006000	0.0326111	0.0535519	0.682167	0	0.0334934	0.19771	5.11787	3.09109	1.7313	1.78542	0.0741938	0.14954	5.11787	1.99053	1.48357	1.34172	0.179688	0.293587
Ec-00_006010	0	0	2.0857	0	0	2.41312	2.69776	0	3.07769	0	1	1	2.69776	0	3.07769	0	1	1
Ec-00_006020	0.134816	0.69763	0.473333	0	10.2053	0.45467	4.08624	1.32447	2.3297	0.568515	0.569686	0.702525	4.08624	-2.7823	1.87452	-1.48427	0.137737	0.239062
Ec-00_006030	0	0	0	0	0	0	0	NA	NA	NA	NA	NA	0	NA	NA	NA	NA	NA
Ec-00_006040	3.02257	2.94036	12.9124	18.3132	10.031	12.8903	2083.71	-1.40297	0.351558	-3.99071	6.58767e-05	0.000405408	2083.71	-0.736498	0.351728	-2.09394	0.036265	0.0817689
Ec-00_006060	0.140534	0.157093	0.264972	0.557734	0.162693	1.22411	27.0547	-0.752975	0.509548	-1.47773	0.139479	0.246437	27.0547	1.00589	0.53223	1.88995	0.0587652	0.121097
Ec-00_006070	0	0	0	0	0	0	0	NA	NA	NA	NA	NA	0	NA	NA	NA	NA	NA
Ec-00_006080	0.0795585	0.0302657	0.710854	0.0312216	0	0.152817	5.03203	2.7083	1.47958	1.83045	0.0671831	0.138927	5.03203	2.95888	1.5699	1.88476	0.0594626	0.122218
Ec-00_006090	0.0861138	0.046762	0.208969	0.156165	0	17.1922	19.4664	0.349833	1.81616	0.192622	0.847255	0.913037	19.4664	2.61214	2.06497	1.26497	0.205881	0.326937
Ec-00_006100	0.072804	0.0591345	0.344574	2.09116	1.50031	0.74737	4.52429	-3.50949	1.62681	-2.15728	0.0309836	0.0742818	4.52429	-3.59682	1.67688	-2.14495	0.0319568	0.073671
Ec-00_006110	18.4848	1.56051	2.22699	1.63992	1.38733	1.35712	339.354	4.6424	0.435665	10.6559	1.63667e-26	6.84905e-24	339.354	1.17978	0.434993	2.71219	0.00668399	0.0199685
Ec-00_006120	0	0	0	0	0	0	0	NA	NA	NA	NA	NA	0	NA	NA	NA	NA	NA
Ec-00_006130	0	0	0	0	0	0	0	NA	NA	NA	NA	NA	0	NA	NA	NA	NA	NA
Ec-00_006140	0	0	0	0	0	0	0	NA	NA	NA	NA	NA	0	NA	NA	NA	NA	NA
Ec-00_006170	0.235623	0.0233361	0.56705	0.176024	0.518219	0.261406	12.869	1.4969	0.967566	1.54708	0.121845	0.22133	12.869	-3.53225	1.09299	-3.23174	0.00123041	0.00479754
Ec-00_006180	12.0139	0.915498	0.909554	1.40775	2.97741	3.33745	26.8902	4.20633	0.660328	6.37007	1.8894e-10	4.77023e-09	26.8902	-0.673401	0.633518	-1.06295	0.287803	0.421555
Ec-00_006190	3.40607	0.239358	1.86303	0.364923	4.10187	2.45478	12.8833	4.49366	0.943182	4.76436	1.89454e-06	1.81839e-05	12.8833	-3.03334	0.750146	-4.04366	5.26229e-05	0.000317883
Ec-00_006200	63.931	3.38062	0	0	0.240922	0	95.4536	11.9691	1.26121	9.49015	2.30692e-21	4.08774e-19	95.4536	5.23933	0.780486	6.71291	1.90779e-11	6.55739e-10
Ec-00_006210	0	0	0	0	0	0	0	NA	NA	NA	NA	NA	0	NA	NA	NA	NA	NA
Ec-00_006220	0.479294	0	0	0	0	0	0.0356613	0.769321	6.63729	0.115909	0.907725	0.952508	0.0356613	0	6.71522	0	1	1
Ec-00_006230	0	0	0	0	0	0	0	NA	NA	NA	NA	NA	0	NA	NA	NA	NA	NA
Ec-00_006240	0.775639	0.317247	1.56829	5.43351	0.598206	1.77791	56.8259	-1.47847	0.843145	-1.75352	0.079513	0.157772	56.8259	0.072789	0.861271	0.0845134	0.932648	0.964914
Ec-00_006250	0	1.02392	0	0	0	0	0.0766701	0	6.71522	0	1	1	0.0766701	2.5782	6.5995	0.390666	0.696044	0.799114
Ec-00_006260	0.67021	0.419007	2.45378	1.54511	0.99604	2.37968	26.8456	-0.0059358	0.596686	-0.00994795	0.992063	1	26.8456	-0.288733	0.60805	-0.474851	0.634893	0.750052
Ec-00_006270	9.82245	1.61642	24.4806	17.2167	10.3839	1.91575	55.9271	0.26323	0.977752	0.269219	0.787761	0.871132	55.9271	-1.71054	1.00782	-1.69727	0.0896458	0.170521
Ec-00_006280	15.8074	8.95284	74.0378	67.0622	12.6466	25.8025	1843.67	-0.958063	0.605608	-1.58198	0.113653	0.209774	1843.67	0.548547	0.606225	0.904857	0.365541	0.50319
Ec-00_006290	4.53987	1.83099	135.27	165.593	49.1663	47.9738	572.367	-4.03677	0.534623	-7.55069	4.32958e-14	2.22993e-12	572.367	-3.72448	0.542462	-6.86589	6.60783e-12	2.57094e-10
Ec-00_006300	2482.32	936.836	11898	13422	2062.69	3452.46	5534.88	-1.2958	0.583484	-2.22079	0.0263652	0.0648819	5534.88	-0.140405	0.583927	-0.240449	0.809982	0.884025
Ec-00_006310	652.89	387.605	4859.49	5264.11	983.92	2602.01	49156.5	-1.84441	0.303128	-6.08459	1.16792e-09	2.48725e-08	49156.5	-0.33862	0.303185	-1.11688	0.264048	0.394739
Ec-00_006320	0.566659	0.374136	3.13079	1.45794	2.70769	1.33376	112.145	-0.150402	0.43998	-0.341838	0.732473	0.830569	112.145	-1.83807	0.435802	-4.21767	2.46834e-05	0.0001637
Ec-00_006330	0.114839	0.0598421	0.199938	0.319786	0.167215	0.202838	3.55753	-0.408403	1.18473	-0.344721	0.730304	0.828727	3.55753	-0.334096	1.24308	-0.268765	0.788111	0.868879
Ec-00_006340	90.4869	95.7592	56.3093	1129.42	116.857	342.762	24363.8	-2.4919	0.522086	-4.77297	1.81528e-06	1.75136e-05	24363.8	0.728419	0.522164	1.395	0.163016	0.272409
Ec-00_006350	223.885	108.751	1876.09	1819.37	320.271	612.466	43620.5	-1.85828	0.395228	-4.70179	2.57886e-06	2.3942e-05	43620.5	-0.546119	0.395297	-1.38154	0.167113	0.277483
Ec-00_006360	586.394	818.004	637.447	396.836	654.429	1504.94	4744.79	1.74899	0.690427	2.5332	0.0113026	0.0321758	4744.79	1.32056	0.690242	1.91319	0.0557239	0.116088
Ec-00_006370	0	0	0	0	0	0	0	NA	NA	NA	NA	NA	0	NA	NA	NA	NA	NA
Ec-00_006380	0	0	0	0	0	0	0	NA	NA	NA	NA	NA	0	NA	NA	NA	NA	NA
Ec-00_006390	0.149669	0.0725945	0.0761655	0.187355	0.131062	0.293481	19.6195	0.842018	0.74521	1.12991	0.258515	0.394825	19.6195	0.144476	0.751753	0.192185	0.847597	0.909774
Ec-00_006400	1.07699	0.936613	0.376764	1.16325	1.53396	2.57051	50.8261	1.10627	0.690554	1.602	0.109155	0.203309	50.8261	0.283051	0.682236	0.414888	0.678224	0.785334
Ec-00_006420	12.7835	12.8607	19.9493	29.2271	23.9312	25.944	1835.5	0.0162278	0.159414	0.101797	0.918918	0.959521	1835.5	0.110212	0.159031	0.693027	0.488293	0.624697
Ec-00_006430	0.750987	0.7089	1.9594	5.64253	1.04766	1.69982	46.4367	-1.71144	0.502886	-3.40324	0.000665914	0.00295669	46.4367	0.40494	0.529053	0.765406	0.44403	0.582402
Ec-00_006440	0.299699	0.295224	0.781589	0.307003	0.308931	0.227785	10.078	1.14721	0.793153	1.44639	0.148067	0.257614	10.078	0.864537	0.753102	1.14797	0.250982	0.380404
Ec-00_006450	0.0964187	0	0.0175131	1.5405	0.603371	5.83046	48.918	-2.86771	1.04311	-2.74921	0.00597397	0.0188676	48.918	-8.53656	1.77012	-4.8226	1.41698e-06	1.37182e-05
Ec-00_006460	1.01367	1.02419	1.4969	1.15216	1.29585	1.43486	21.8137	1.04989	0.51337	2.04509	0.0408464	0.0928348	21.8137	0.714255	0.4894	1.45945	0.144441	0.247878
Ec-00_006470	1.35816	1.3316	10.8692	8.66425	5.86992	8.45476	692.869	-1.46896	0.192449	-7.63298	2.29393e-14	1.22678e-12	692.869	-1.12327	0.192589	-5.83248	5.46099e-09	1.0447e-07
Ec-00_006480	3.6687	4.99422	1.03441	3.49282	1.29955	2.33867	241.282	1.25961	0.313417	4.01896	5.84568e-05	0.000366895	241.282	2.92082	0.31644	9.23027	2.69949e-20	4.85878e-18
Ec-00_006490	0.338913	0.126656	0	1.65846	0.242483	0.509069	6.36875	-1.09939	1.14908	-0.956758	0.338689	0.483359	6.36875	-0.0494637	1.25204	-0.0395066	0.968486	0.987964
Ec-00_006500	0.1314	0.1498	3.54834	1.55666	2.45115	5.4122	14.3746	-2.44546	0.925187	-2.64321	0.00821243	0.0246756	14.3746	-3.09064	0.898159	-3.44109	0.000579377	0.00253217
Ec-00_006510	0.286353	0.243476	0.265223	0.226523	0.758607	0.560305	4.69063	1.48754	1.12688	1.32004	0.18682	0.307854	4.69063	-0.578486	1	-0.578485	0.562936	0.689357
Ec-00_006520	1.73343	1.7088	20.1574	6.03783	14.4215	10.3511	707.31	-0.590465	0.459275	-1.28565	0.198566	0.322511	707.31	-2.03987	0.457523	-4.45852	8.25292e-06	6.30226e-05
Ec-00_006530	5.15573	5.41135	37.4023	23.1305	54.322	33.1715	1398.88	-0.967555	0.41589	-2.32647	0.0199937	0.0517112	1398.88	-2.29316	0.415201	-5.52302	3.33229e-08	5.12677e-07
Ec-00_006540	33.1694	40.9275	46.1335	76.0285	102.751	65.9062	1054.35	-0.00653483	0.296948	-0.0220067	0.982443	0.998974	1054.35	-0.311196	0.296	-1.05134	0.293104	0.427413
Ec-00_006550	7.99605	8.63289	8.84993	19.9687	21.5129	21.1606	526.89	-0.116441	0.26903	-0.432818	0.665147	0.779678	526.89	-0.316242	0.267497	-1.18222	0.237116	0.364471
Ec-00_006560	5.26484	5.70786	7.71424	13.3173	8.52077	6.78791	469.715	-0.124802	0.331613	-0.376347	0.706659	0.810921	469.715	0.436601	0.33143	1.31733	0.18773	0.304379
Ec-00_006570	0	0.00262342	0	0	0	0	0.0191675	0	6.71522	0	1	1	0.0191675	0.614687	6.71323	0.0915636	0.927045	0.961867
Ec-00_006580	0	0	0	0	0	0	0	NA	NA	NA	NA	NA	0	NA	NA	NA	NA	NA
Ec-00_006590	106.27	77.7797	2.86343	183.952	31.8918	26.3083	17569.9	0.42257	0.338753	1.24743	0.212241	0.339387	17569.9	2.28747	0.338892	6.74986	1.47989e-11	5.23719e-10
Ec-00_006600	5.08854	4.21482	12.3374	9.71423	5.98492	0.761996	374.095	0.278517	0.795857	0.349959	0.726369	0.825494	374.095	0.492874	0.795927	0.619246	0.535754	0.667212
Ec-00_006610	0.964608	1.18142	4.44434	5.12971	7.13152	3.82005	557.873	-1.19743	0.387355	-3.09129	0.00199292	0.00750833	557.873	-1.56007	0.385818	-4.04354	5.265e-05	0.000317932
Ec-00_006620	5.88284	6.91661	8.90763	13.932	6.28797	10.706	2299.3	-0.0253064	0.260406	-0.0971805	0.922583	0.961888	2299.3	1.14729	0.260607	4.40239	1.07066e-05	7.95464e-05
Ec-00_006625	0.0204571	0.0905468	7.39411	0.0331597	12.2547	0.199333	78.7157	0.510083	1.2369	0.412387	0.680056	0.791562	78.7157	-6.0924	0.475871	-12.8026	1.58473e-37	1.47371e-34
Ec-00_006630	4.15118	4.64506	31.7834	24.16	12.565	27.7288	783.961	-1.32758	0.279967	-4.74192	2.11704e-06	2.00437e-05	783.961	-0.441952	0.280165	-1.57747	0.114687	0.206731
Ec-00_006640	1.49909	1.65053	3.74325	8.49444	2.67717	5.46884	805.173	-1.30264	0.257836	-5.05221	4.36737e-07	4.89319e-06	805.173	0.307591	0.259456	1.18552	0.235811	0.362998
Ec-00_006650	23.1486	26.4629	18.7621	26.9369	23.9969	35.1109	962.011	0.977796	0.220153	4.44143	8.93631e-06	7.13668e-05	962.011	1.13545	0.219134	5.18153	2.20069e-07	2.68493e-06
Ec-00_006660	26.0711	24.2539	32.9805	34.8561	37.0661	41.301	3465.27	0.76085	0.208787	3.64415	0.000268275	0.00135792	3465.27	0.39113	0.208461	1.87627	0.0606179	0.12412
Ec-00_006665	3.44473	1.92132	0.808195	6.8517	2.8207	1.35031	145.359	0.238201	0.492795	0.483366	0.628836	0.750663	145.359	0.439013	0.495566	0.885882	0.375681	0.514104
Ec-00_006670	6.98486	6.20296	22.7579	18.1348	27.9192	18.8549	377.615	-0.172549	0.222208	-0.776518	0.437443	0.582295	377.615	-1.1743	0.219627	-5.34679	8.95281e-08	1.22136e-06
Ec-00_006680	0.349327	0.330042	0.35605	1.53472	0.36728	0.54993	23.864	-0.902858	0.501775	-1.79933	0.0719668	0.145983	23.864	0.868941	0.527942	1.6459	0.0997835	0.185298
Ec-00_006690	27.7183	31.5834	37.5285	40.7106	43.4138	70.0036	4586.61	0.661438	0.429518	1.53996	0.123571	0.223721	4586.61	0.553617	0.429368	1.28937	0.197268	0.316169
Ec-00_006700	34.1739	36.2032	21.8562	36.8329	29.1075	56.924	1293.5	1.09144	0.2919	3.73909	0.00018469	0.000987075	1293.5	1.32214	0.291479	4.53596	5.73407e-06	4.61677e-05
Ec-00_006720	1.12913	1.19989	3.04776	4.05714	4.78115	2.37828	726.568	-0.636863	0.34594	-1.84096	0.0656271	0.136447	726.568	-0.971748	0.344889	-2.81757	0.00483885	0.0152165
Ec-00_006740	0.61246	0.96787	2.41477	2.47828	2.45316	2.57845	71.3673	-0.82295	0.341325	-2.41105	0.0159068	0.0427802	71.3673	-0.340089	0.328519	-1.03522	0.300566	0.435347
Ec-00_006750	0	0	0	0	0	0	0	NA	NA	NA	NA	NA	0	NA	NA	NA	NA	NA
Ec-00_006760	4.05246	3.91489	5.43127	5.87526	4.29756	5.03504	124.659	0.637577	0.465884	1.36853	0.171145	0.287804	124.659	0.817534	0.464085	1.7616	0.0781361	0.15258
Ec-00_006770	7.90949	7.0939	21.5997	18.5731	13.8782	14.0911	1583.35	-0.0337464	0.233771	-0.144357	0.885219	0.939016	1583.35	0.0552981	0.233655	0.236666	0.812916	0.88561
Ec-00_006780	0.821651	0.494762	0.106108	1.15142	2.98756	1.91346	88.7656	0.760751	0.49782	1.52817	0.126471	0.227708	88.7656	-1.59572	0.489986	-3.25667	0.00112729	0.00445883
Ec-00_006790	4.25343	4.37939	6.37839	8.16386	9.21486	12.3676	725.784	0.275117	0.181521	1.51562	0.129615	0.232344	725.784	-0.0557406	0.179665	-0.310248	0.756373	0.844132
Ec-00_006800	4.66219	5.97098	10.9744	5.84557	7.5603	13.8792	218.188	0.897072	0.296242	3.02817	0.0024604	0.00893765	218.188	0.667956	0.289733	2.30542	0.0211432	0.0523166
Ec-00_006810	3.34673	3.72358	19.4264	13.2464	16.5942	13.2739	749.681	-0.779863	0.260356	-2.99538	0.00274106	0.00979604	749.681	-1.14471	0.258792	-4.4233	9.72063e-06	7.277e-05
Ec-00_006820	1.92477	1.58929	1.67407	1.54176	2.38647	2.49204	50.6917	1.52093	0.420998	3.61269	0.000303034	0.00150877	50.6917	0.456008	0.405054	1.1258	0.260252	0.390425
Ec-00_006830	4.40878	3.18259	12.0873	12.7632	9.61704	14.5049	282.656	-0.312474	0.334705	-0.933581	0.35052	0.495386	282.656	-0.561214	0.335079	-1.67487	0.0939598	0.176758
Ec-00_006840	22.7853	14.8842	47.4314	39.0393	27.7337	65.4128	1601.4	0.420818	0.249774	1.68479	0.0920282	0.17737	1601.4	0.110587	0.249853	0.442609	0.658049	0.769693
Ec-00_006850	9.30063	4.97937	18.1767	13.3816	6.91115	17.4907	315.547	0.675093	0.278016	2.42825	0.0151717	0.0412129	315.547	0.554603	0.280334	1.97837	0.0478874	0.102623
Ec-00_006860	9.82426	6.67863	23.0649	13.3551	16.8673	25.9557	596.111	0.75561	0.194949	3.87593	0.000106216	0.000615423	596.111	-0.326272	0.193033	-1.69024	0.090982	0.172377
Ec-00_006870	3.09563	2.21592	8.9981	15.1251	7.3149	9.95675	789.328	-1.09817	0.421593	-2.60482	0.00919228	0.0270993	789.328	-0.695279	0.422391	-1.64605	0.0997527	0.185261
Ec-00_006880	6.03353	6.31493	16.4549	16.3509	40.93	25.9273	646.821	-0.219918	0.376018	-0.58486	0.558642	0.692675	646.821	-1.65796	0.374231	-4.43031	9.40967e-06	7.07903e-05
Ec-00_006890	4.34733	3.23818	8.12635	7.82467	8.04891	10.0966	745.2	0.368357	0.261911	1.40642	0.1596	0.272884	745.2	-0.31161	0.261237	-1.19283	0.232937	0.359609
Ec-00_006900	37.2248	29.0839	21.4286	32.8201	34.6498	39.0188	5290.95	1.36113	0.258141	5.27283	1.34338e-07	1.71786e-06	5290.95	0.756515	0.257948	2.93282	0.00335895	0.0111426
Ec-00_006910	0	0	0	0	0	0	0	NA	NA	NA	NA	NA	0	NA	NA	NA	NA	NA
Ec-00_006920	0.537315	0.216027	0.334254	0.595166	0.31551	0.136339	8.99083	1.06578	0.89184	1.19504	0.232072	0.36346	8.99083	0.385754	0.9202	0.419207	0.675065	0.782922
Ec-00_006925	2.00883	2.00019	0.607747	1.13979	0.357101	2.56983	4.833	1.98873	1.00039	1.98795	0.0468175	0.103771	4.833	3.3281	1.06608	3.12182	0.00179734	0.0065923
Ec-00_006930	0.155879	0.24587	0.0364318	0.0467538	0.14367	1.14322	21.3332	2.81601	0.963098	2.92391	0.00345664	0.0119671	21.3332	1.80982	0.859943	2.10458	0.0353278	0.0799882
Ec-00_006940	10.8935	9.37447	27.6092	12.4876	13.9226	14.6093	330.432	1.00775	0.314446	3.20484	0.00135139	0.00542599	330.432	0.435689	0.311858	1.39707	0.162391	0.271528
Ec-00_006950	15.0967	19.8442	79.8423	49.1618	37.4137	96.2246	4511.33	-0.475113	0.256129	-1.85498	0.0635995	0.133107	4511.33	0.093393	0.255951	0.364886	0.715197	0.813994
Ec-00_006960	4.03675	1.83881	425.453	129.508	51.0711	163.719	8776.25	-3.86171	0.65638	-5.88334	4.02059e-09	7.58745e-08	8776.25	-3.79803	0.657124	-5.77977	7.48019e-09	1.37746e-07
Ec-00_006970	0.716281	0.626235	6.99921	3.05812	2.63804	2.26526	116.398	-0.86684	0.4324	-2.00472	0.0449935	0.100654	116.398	-1.07786	0.431153	-2.49995	0.0124211	0.0336272
Ec-00_006980	0	0	0	0	0	0	0	NA	NA	NA	NA	NA	0	NA	NA	NA	NA	NA
Ec-00_006990	1.5421	1.41539	5.25482	4.05186	3.38716	2.20904	218.715	-0.20447	0.256568	-0.796941	0.425485	0.57046	218.715	-0.247952	0.254905	-0.972726	0.330689	0.468515
Ec-00_007000	14.2191	15.0151	13.9683	12.5167	18.5859	8.30233	716.213	1.38418	0.255242	5.42299	5.86095e-08	8.27205e-07	716.213	0.707214	0.252474	2.80114	0.00509222	0.0158466
Ec-00_007010	0.236997	0.147433	0.105033	0.387528	0.160263	0.390642	4.76734	0.544857	0.97593	0.558295	0.576643	0.708695	4.76734	0.73292	1.00965	0.725916	0.46789	0.605163
Ec-00_007020	1.97025	1.80848	3.89082	3.24792	2.81002	2.65267	54.813	0.431989	0.384221	1.12432	0.260876	0.397488	54.813	0.407348	0.379089	1.07454	0.282579	0.415978
Ec-00_007030	0.604056	0.652937	1.39699	2.50886	2.10727	1.62496	78.645	-0.881356	0.352684	-2.499	0.0124546	0.0348506	78.645	-0.708489	0.349236	-2.02868	0.0424909	0.0930596
Ec-00_007040	0	0	0	0	0	0	0	NA	NA	NA	NA	NA	0	NA	NA	NA	NA	NA
Ec-00_007050	7.69808	6.94046	23.3196	33.5797	17.3662	19.1643	1297.16	-0.937631	0.338325	-2.77139	0.00558179	0.0178274	1297.16	-0.315323	0.338671	-0.931059	0.351823	0.488971
Ec-00_007060	16.2929	16.0538	23.8764	31.3855	17.7025	24.7366	1097.72	0.235438	0.27706	0.849773	0.395451	0.541141	1097.72	0.865866	0.277222	3.12337	0.00178792	0.0065617
Ec-00_007070	0	0	0	0	0	0	0	NA	NA	NA	NA	NA	0	NA	NA	NA	NA	NA
Ec-00_007080	1.53758	0.0814721	4.07165	0.213602	0.336202	0.569844	12.8596	4.13787	0.956471	4.32619	1.51712e-05	0.000114033	12.8596	-0.903714	0.935542	-0.96598	0.334054	0.471867
Ec-00_007090	0.0059579	0	0.0831355	0	0.0106171	0	1.50462	0.739981	2.67388	0.276744	0.781977	0.867038	1.50462	-2.32867	2.81955	-0.825904	0.408859	0.547511
Ec-00_007095	1.30567	1.18325	1.63692	0.908871	1.76329	0.532487	19.4442	1.77656	0.642205	2.76635	0.00566875	0.0180707	19.4442	0.467105	0.606239	0.770497	0.441005	0.57948
Ec-00_007097	0.790613	0.22463	2.69919	0.385118	0.871756	0.188078	9.65776	2.21518	1.06024	2.08931	0.0366795	0.0851329	9.65776	-0.902686	1.01148	-0.892436	0.372159	0.510074
Ec-00_007098	0.23549	0.113847	0.343906	0.0815723	0	0.148267	4.11139	2.8374	1.81306	1.56498	0.117587	0.215255	4.11139	5.0779	2.02587	2.50652	0.0121926	0.0331209
Ec-00_007099	0.276278	0.140481	0.140823	0.0814306	0.0216121	0.098	2.79503	2.99827	1.5895	1.8863	0.059255	0.125776	2.79503	3.48352	1.718	2.02766	0.0425947	0.0931895
Ec-00_007100	0.290574	0.0708495	0	0	0.0402637	0	0.489949	3.91711	6.56738	0.59645	0.550875	0.686496	0.489949	1.5153	6.59233	0.229858	0.818202	0.889396
Ec-00_007110	294.259	224.051	5.92112	1608.85	80.0372	335.211	96300.6	-1.24427	0.793482	-1.56812	0.116854	0.214358	96300.6	2.49456	0.793516	3.14368	0.0016684	0.00619094
Ec-00_007120	0.321039	0.414836	0	0.6127	0	1.0735	0.954735	0.329514	3.40607	0.0967431	0.92293	0.962071	0.954735	3.44734	3.46966	0.993567	0.320434	0.457279
Ec-00_007130	1.28712	0.266016	0.043918	3.14167	0.819495	0.588289	83.9549	-0.0565426	0.644361	-0.0877499	0.930075	0.967036	83.9549	-0.650406	0.660777	-0.984305	0.324966	0.462169
Ec-00_007140	3.96621	4.46261	1.94948	4.00606	11.2642	5.88881	460.63	1.17876	0.397966	2.96197	0.00305678	0.0107608	460.63	-0.332106	0.394281	-0.842307	0.399616	0.538538
Ec-00_007150	47.563	35.4674	141.27	28.1906	30.9128	64.1348	2834.56	1.94888	0.360329	5.40862	6.35115e-08	8.87411e-07	2834.56	1.20716	0.359927	3.3539	0.000796799	0.00331699
Ec-00_007160	18.7446	20.7784	27.1361	16.1491	31.8885	27.9794	5409.01	1.40884	0.263256	5.35159	8.71858e-08	1.17789e-06	5409.01	0.40093	0.262799	1.52561	0.127106	0.224339
Ec-00_007170	0.133217	0.0765683	0.120182	0.0291778	0.0651541	0.209231	25.7212	3.36798	1.18026	2.8536	0.00432275	0.0144515	25.7212	1.28454	1.049	1.22453	0.220752	0.345214
Ec-00_007180	0.235062	0.14081	0.212349	0.135142	0.201191	0.136689	5.93797	1.96975	1.16167	1.69562	0.0899572	0.174207	5.93797	0.566063	1.10804	0.510868	0.609444	0.728729
Ec-00_007190	0.589333	0.509398	0	0.195214	0.321447	0.181192	3.15144	2.90568	1.76673	1.64467	0.100039	0.189707	3.15144	1.52838	1.55072	0.985591	0.324334	0.461534
Ec-00_007200	0	0.123226	0	0	0	0	0.0206732	0	6.71522	0	1	1	0.0206732	0.678615	6.70994	0.101136	0.919443	0.957422
Ec-00_007210	0.674017	0.346123	2.03045	2.0169	0.450592	0.630394	15.0548	-0.372203	0.482828	-0.770881	0.440777	0.585755	15.0548	0.56891	0.546172	1.04163	0.297583	0.432325
Ec-00_007220	0.814064	0.64305	2.79823	1.09765	0.341248	2.32006	33.811	0.662943	0.581476	1.1401	0.254244	0.389759	33.811	1.93101	0.610973	3.16056	0.00157468	0.00590471
Ec-00_007230	4.86754	4.72107	6.68739	3.43588	0.98014	4.04135	14.191	1.69521	1.18814	1.42677	0.153646	0.265005	14.191	3.475	1.2302	2.82475	0.0047317	0.0149329
Ec-00_007240	1.55523	1.91766	2.9938	2.42614	1.91031	1.7272	250.832	0.552472	0.540534	1.02209	0.30674	0.449175	250.832	0.991695	0.539008	1.83985	0.0657898	0.132874
Ec-00_007245	0	0	0	0	0	0	0	NA	NA	NA	NA	NA	0	NA	NA	NA	NA	NA
Ec-00_007250	1.06592	1.31681	251.213	11.262	2.52377	95.2805	2015.33	-2.19004	0.690362	-3.17231	0.00151231	0.00597603	2015.33	0.0789869	0.692584	0.114047	0.909201	0.951419
Ec-00_007260	1.22219	1.82913	0.148197	0.737458	0.739381	0.328568	27.3556	1.96902	0.598583	3.28947	0.00100375	0.00420358	27.3556	2.39153	0.574491	4.16287	3.14266e-05	0.000201321
Ec-00_007270	1.22451	1.29974	0.119627	1.82758	1.50896	1.70036	106.386	0.606988	0.796674	0.761903	0.446118	0.590882	106.386	0.850709	0.794885	1.07023	0.284517	0.418169
Ec-00_007280	17.3807	17.1822	22.8729	24.9839	44.8982	25.6036	562.718	0.690655	0.185173	3.72978	0.000191648	0.00101712	562.718	-0.389861	0.181738	-2.14518	0.0319381	0.0736482
Ec-00_007290	1.87064	2.08248	3.39225	4.60011	10.4514	3.25764	222.848	-0.0882486	0.503624	-0.175227	0.860901	0.922339	222.848	-1.27824	0.500772	-2.55255	0.0106938	0.0296552
Ec-00_007300	5.8407	7.41843	1.14023	7.00952	3.62487	9.60836	412.8	0.964453	0.274584	3.51241	0.000444054	0.00209263	412.8	2.03632	0.274815	7.40977	1.26516e-13	6.83297e-12
Ec-00_007310	0.375893	0.38767	0.0805643	11.3404	3.19913	3.11046	162.616	-3.6808	0.381867	-9.63896	5.4738e-22	1.10393e-19	162.616	-2.03896	0.387668	-5.25955	1.44411e-07	1.8566e-06
Ec-00_007320	12.1541	13.157	17.048	27.3976	44.2802	31.946	679.757	0.03911	0.173055	0.225997	0.821204	0.89528	679.757	-0.748784	0.170112	-4.4017	1.07405e-05	7.97272e-05
Ec-00_007330	94.5858	109.365	62.7907	120.745	142.869	133.009	3294.53	0.844469	0.257245	3.28275	0.00102801	0.00429232	3294.53	0.601938	0.256927	2.34284	0.0191378	0.0481968
Ec-00_007340	118.329	134.988	86.6084	138.176	202.127	116.63	2463.94	0.985188	0.518362	1.90058	0.0573571	0.122321	2463.94	0.367468	0.518039	0.709344	0.478111	0.61463
Ec-00_007350	10.1544	13.0154	12.712	23.4948	13.4284	19.6635	372.343	-0.0127504	0.27431	-0.0464816	0.962926	0.988315	372.343	0.926875	0.273937	3.38353	0.0007156	0.00302333
Ec-00_007360	0.580352	0.325323	28.2141	0	0	0	4.44007	2.34444	1.80498	1.29888	0.193986	0.316918	4.44007	2.20641	1.89934	1.16167	0.245369	0.374304
Ec-00_007370	1.07492	1.09637	19.2307	0.690413	0.251298	8.92979	175.927	1.85995	0.798979	2.32791	0.019917	0.0515367	175.927	3.15867	0.811922	3.89036	0.000100094	0.000556636
Ec-00_007380	14.1173	12.8216	114.873	47.6168	42.7098	36.4089	1973.75	-0.595957	0.426475	-1.3974	0.162293	0.276416	1973.75	-0.716211	0.426384	-1.67973	0.0930092	0.175285
Ec-00_007390	1.39553	1.54757	3.53415	4.41471	6.72259	4.22315	276.502	-0.441993	0.272285	-1.62327	0.104531	0.19638	276.502	-1.09913	0.267824	-4.10393	4.06189e-05	0.000253418
Ec-00_007400	0	0	0	0	0	0	0	NA	NA	NA	NA	NA	0	NA	NA	NA	NA	NA
Ec-00_007410	4.41791	4.55433	1.45819	11.8128	4.16868	9.11999	537.085	-0.241218	0.285236	-0.845679	0.397732	0.542993	537.085	1.16156	0.286837	4.04956	5.13145e-05	0.000311103
Ec-00_007420	3.85931	7.0465	1.59052	2.76431	2.94169	3.36234	884.929	1.68275	0.239216	7.03443	2.00073e-12	7.68126e-11	884.929	2.27522	0.23594	9.64322	5.25131e-22	1.23805e-19
Ec-00_007430	0.785605	0.616081	10.4929	28.3976	57.5806	137.143	518.964	-4.00388	0.395749	-10.1172	4.63368e-24	1.29272e-21	518.964	-5.55713	0.402145	-13.8187	1.96524e-43	2.53048e-40
Ec-00_007440	0.60939	0.939322	5.05969	1.44043	3.86469	3.60479	215.315	-0.0564829	0.44641	-0.126527	0.899315	0.947882	215.315	-1.05125	0.437641	-2.40209	0.0163019	0.0423198
Ec-00_007450	0.235874	0.361606	0.60444	0.252709	0.181502	0.208365	10.3906	1.03	0.837133	1.23039	0.218552	0.347091	10.3906	2.13808	0.825547	2.5899	0.00960041	0.027118
Ec-00_007460	9.29115	3.41326	0.971516	0.0167196	0.080015	4.55519	119.78	9.96439	1.98505	5.01972	5.1747e-07	5.71745e-06	119.78	6.23959	1.67692	3.72086	0.000198549	0.00100227
Ec-00_007470	0.368206	0.417743	1.3837	0.767761	0.0224948	0.992614	11.4301	0.0408962	0.950788	0.043013	0.965691	0.989696	11.4301	4.81064	1.37307	3.50357	0.000459064	0.00206234
Ec-00_007480	0.749614	1.46142	2.40821	3.54245	6.09425	1.23224	625.806	-1.04368	0.373819	-2.79194	0.00523927	0.0169534	625.806	-1.0495	0.37161	-2.8242	0.00473988	0.0149502
Ec-00_007490	0	0	0	0	0	0	0	NA	NA	NA	NA	NA	0	NA	NA	NA	NA	NA
Ec-00_007500	0	0	0	0	0	0	0	NA	NA	NA	NA	NA	0	NA	NA	NA	NA	NA
Ec-00_007510	0	0	0	0	0	0	0	NA	NA	NA	NA	NA	0	NA	NA	NA	NA	NA
Ec-00_007520	0	0	0	0	0	0	0	NA	NA	NA	NA	NA	0	NA	NA	NA	NA	NA
Ec-00_007530	1.67982	1.29076	3.08833	3.62686	4.06132	3.46102	149.564	0.118343	0.366629	0.322786	0.746857	0.841408	149.564	-0.637394	0.364196	-1.75014	0.080094	0.155659
Ec-00_007540	0.996046	1.07656	2.77106	4.87515	2.31595	4.59983	101.322	-1.09604	0.622234	-1.76145	0.078162	0.15579	101.322	-0.156098	0.623308	-0.250436	0.802251	0.877991
Ec-00_007550	1.38149	1.929	58.5988	16.3004	13.0808	18.5665	39.0002	-2.31528	0.618301	-3.74458	0.000180695	0.000966652	39.0002	-1.76202	0.598589	-2.94362	0.00324402	0.0108127
Ec-00_007560	0.800559	0.735197	2.05169	1.57802	2.74455	1.97144	39.6094	0.242119	0.525727	0.460541	0.645128	0.763651	39.6094	-0.903249	0.511391	-1.76626	0.0773522	0.151382
Ec-00_007570	0	0	0	0	0	0	0	NA	NA	NA	NA	NA	0	NA	NA	NA	NA	NA
Ec-00_007580	2.00024	0.756282	0.0676133	3.32835	0.913332	1.46388	18.8718	0.486933	0.684303	0.711575	0.476728	0.619843	18.8718	0.671098	0.712019	0.942529	0.345922	0.483621
Ec-00_007590	2.83539	2.6745	17.0198	14.1698	6.18868	14.7058	1042.77	-1.10752	0.281496	-3.93439	8.34071e-05	0.000497914	1042.77	-0.187789	0.282429	-0.664906	0.506111	0.640976
Ec-00_007600	7.86842	8.5792	0.420596	24.1161	21.9132	19.6529	2655.88	-0.411563	0.485908	-0.846997	0.396997	0.542609	2655.88	-0.337327	0.485804	-0.694368	0.487451	0.623811
Ec-00_007610	10.0896	8.94745	13.3043	15.2148	18.5225	26.7784	1126.96	0.611174	0.266774	2.29098	0.0219646	0.0559527	1126.96	-0.0389411	0.265937	-0.14643	0.883582	0.93497
Ec-00_007620	0.0332693	0.0119174	0	0	0	0.0585947	0.571216	1.36697	5.7138	0.23924	0.81092	0.887653	0.571216	0.614998	5.83215	0.10545	0.916019	0.956296
Ec-00_007630	3.15491	0.465483	6.81926	51.7934	79.9055	2.69015	2302.97	-2.79399	0.615212	-4.5415	5.58545e-06	4.76529e-05	2302.97	-6.41859	0.618093	-10.3845	2.91656e-25	9.96333e-23
Ec-00_007640	4.96012	4.28887	10.5144	5.77916	6.69144	8.32384	685.708	0.976517	0.260065	3.75489	0.000173416	0.000935814	685.708	0.34691	0.258309	1.343	0.179272	0.29305
Ec-00_007650	0.976241	1.67317	0.0705353	2.94241	0.640698	0.712005	44.0013	-0.36493	0.992961	-0.367516	0.713234	0.816072	44.0013	2.32431	1.00176	2.32023	0.0203282	0.0506436
Ec-00_007660	0.0479106	0.0994383	0.0210019	0.193028	0.0496003	0.0738883	2.02918	-0.868651	1.50668	-0.576533	0.564255	0.697779	2.02918	2.04085	1.57631	1.2947	0.195422	0.314052
Ec-00_007670	0	0	0	0	0	0	0	NA	NA	NA	NA	NA	0	NA	NA	NA	NA	NA
Ec-00_007680	0.186439	0.190084	0.779054	0.869412	0.667389	0.537938	121.321	-1.02622	0.284782	-3.60353	0.00031393	0.00155378	121.321	-0.795872	0.282906	-2.8132	0.00490513	0.0153903
Ec-00_007690	0.0243328	0.0112908	0	0.0477303	0.144768	0.0218494	2.80208	0.249676	1.42942	0.17467	0.861339	0.922572	2.80208	-2.62171	1.38962	-1.88663	0.0592099	0.121863
Ec-00_007700	0.868341	0.68618	5.49502	2.194	2.324	2.7607	58.5545	-0.131368	0.549782	-0.238946	0.811147	0.887667	58.5545	-0.746228	0.545019	-1.36918	0.170944	0.28208
Ec-00_007710	46.424	55.7984	115.898	64.9374	84.7963	106.983	1330.56	0.705294	0.292918	2.40782	0.016048	0.0430908	1330.56	0.391383	0.291909	1.34077	0.179994	0.293918
Ec-00_007720	149.755	111.007	227.178	220.999	404.562	124.608	9512.08	0.561209	0.556324	1.00878	0.313079	0.455646	9512.08	-0.861713	0.556266	-1.5491	0.121357	0.216152
Ec-00_007730	10.7401	12.4804	17.0846	19.4278	14.3064	27.8879	300.01	0.352515	0.468704	0.752107	0.451987	0.59653	300.01	0.760943	0.467839	1.62651	0.103842	0.191055
Ec-00_007740	9.61418	9.84738	34.2565	26.3713	45.6281	24.1511	1731.01	-0.275493	0.261406	-1.05389	0.291932	0.432601	1731.01	-1.19357	0.260678	-4.57872	4.67828e-06	3.87672e-05
Ec-00_007750	2.67199	3.46752	1.44358	4.1667	4.03826	5.24117	416.468	0.582429	0.247389	2.3543	0.0185575	0.0486201	416.468	0.794337	0.243025	3.26854	0.00108102	0.00429815
Ec-00_007755	0.656953	0.415107	0	0.793503	0.162152	2.23194	3.47218	1.01562	1.78242	0.569799	0.568814	0.701908	3.47218	2.25156	1.88881	1.19205	0.233241	0.359903
Ec-00_007760	0.0278816	0	2.32739	1.36461	1.37416	4.57602	13.35	-4.45855	1.14409	-3.89703	9.73813e-05	0.000570152	13.35	-7.50696	1.63388	-4.59455	4.33675e-06	3.62783e-05
Ec-00_007765	1.18442	1.71925	1.49517	1.78038	0.809333	5.64364	5.85377	0.567492	1.22435	0.463507	0.643001	0.762071	5.85377	2.19884	1.24341	1.76839	0.0769949	0.150792
Ec-00_007767	0.440734	0.10547	1.09459	0	0.0399343	5.37382	7.87229	5.03125	1.55119	3.24347	0.00118082	0.00481387	7.87229	2.00267	1.51458	1.32226	0.186081	0.302115
Ec-00_007768	0.0162663	0.0451404	0.184815	0.0380473	0.111663	0.0423197	0.914123	-0.161601	2.97213	-0.0543721	0.956639	0.984154	0.914123	-0.462378	2.68526	-0.172192	0.863287	0.92077
Ec-00_007770	0.475988	0.675863	10.706	1.62904	4.36427	2.51965	3.62701	-0.59874	1.76381	-0.339459	0.734264	0.831868	3.62701	-1.75441	1.55701	-1.12678	0.259835	0.389938
Ec-00_007780	759.082	743.555	1174.88	419.954	942.056	2200.77	103312	2.06459	0.816551	2.52843	NA	NA	103312	0.662473	0.81654	0.811317	NA	NA
Ec-00_007790	0	0	0	0	0	0	0	NA	NA	NA	NA	NA	0	NA	NA	NA	NA	NA
Ec-00_007800	4.50769	4.43839	4.79313	7.01448	9.97415	11.2805	620.511	0.569167	0.16718	3.40451	0.000662827	0.00294455	620.511	-0.155317	0.164086	-0.946561	0.343863	0.481586
Ec-00_007810	2.34641	1.50758	0.455723	0.914337	6.03841	2.32203	110.311	2.56283	0.52147	4.91463	8.89512e-07	9.2712e-06	110.311	-0.982643	0.499189	-1.96848	0.049013	0.1045
Ec-00_007820	5.06497	5.28753	13.6026	35.2237	7.72445	19.5083	2337.94	-1.58633	0.301704	-5.2579	1.45706e-07	1.84631e-06	2337.94	0.451144	0.302817	1.48982	0.136271	0.236991
Ec-00_007830	25.4768	28.4908	37.7474	20.8162	24.4008	44.0394	1785.41	1.49811	0.265811	5.63599	1.74051e-08	2.83684e-07	1785.41	1.24116	0.264827	4.6867	2.7765e-06	2.47607e-05
Ec-00_007840	0.387756	0.438294	0.178451	0.305329	0.0195841	0.20263	4.22747	1.40873	1.20619	1.16792	0.24284	0.376032	4.22747	5.26437	1.58833	3.31441	0.000918362	0.00374847
Ec-00_007845	0.0403046	0.0329366	0.0141513	0.02568	0.0337901	0.0424982	4.26789	1.9361	1.22604	1.57915	0.114302	0.210777	4.26789	0.856612	1.14962	0.745127	0.456195	0.593937
Ec-00_007847	0.409052	0.299778	0.116194	0.158197	0.621595	0.552624	49.2524	2.58945	0.552139	4.68986	2.73396e-06	2.52003e-05	49.2524	-0.0619146	0.513469	-0.120581	0.904023	0.948478
Ec-00_007848	0	0	0	0	0	0	0	NA	NA	NA	NA	NA	0	NA	NA	NA	NA	NA
Ec-00_007850	7.89635	8.30874	10.7595	15.7757	5.67351	31.1684	73.9974	0.213574	0.481837	0.443249	0.657586	0.77391	73.9974	1.55424	0.493915	3.14678	0.00165079	0.00614057
Ec-00_007860	0	0	0	0	0	0	0	NA	NA	NA	NA	NA	0	NA	NA	NA	NA	NA
Ec-00_007865	6.76846	9.76171	21.5102	24.8493	12.4263	20.5888	292.75	-0.678484	0.303158	-2.23805	0.0252178	0.0626478	292.75	0.652711	0.303081	2.15359	0.0312727	0.0724231
Ec-00_007870	1.26918	1.83469	0	0.831455	0.300253	0.616198	9.53855	1.69821	0.961391	1.76641	0.0773275	0.15448	9.53855	3.45003	0.997295	3.45939	0.00054141	0.00238366
Ec-00_007880	3.86397	6.01512	1.19574	3.35972	2.79994	1.9862	493.695	1.37012	0.392035	3.49489	0.000474255	0.0022113	493.695	2.08637	0.391067	5.33507	9.55083e-08	1.29241e-06
Ec-00_007890	0	0	0	0	0	0	0	NA	NA	NA	NA	NA	0	NA	NA	NA	NA	NA
Ec-00_007900	11.1863	13.5259	27.1351	34.9251	44.2055	44.5413	1401.8	-0.438513	0.274778	-1.59588	0.110516	0.205228	1401.8	-0.704538	0.273987	-2.57143	0.010128	0.0283357
Ec-00_007910	0.087494	0.148792	0.0879084	0.0697748	0.0402485	0.190321	4.93965	1.44958	1.29325	1.12088	0.26234	0.399065	4.93965	3.22498	1.32833	2.42784	0.015189	0.0399197
Ec-00_007920	2.82299	3.30596	1.70857	3.2992	3.56636	4.20958	88.5587	0.982796	0.292021	3.3655	0.000764044	0.00334361	88.5587	0.892068	0.280257	3.18303	0.00145742	0.0055269
Ec-00_007930	1.61773	0.938168	1.40874	0	0	1.45836	0.58438	3.32785	5.7503	0.578727	0.562774	0.696662	0.58438	3.2353	5.76471	0.561226	0.574644	0.699251
Ec-00_007940	0.104929	0.173234	0.0425163	0.134688	0.0568084	0	2.69659	0.766855	1.50739	0.508732	0.61094	0.737047	2.69659	2.40555	1.52315	1.57933	0.114261	0.206123
Ec-00_007950	0	0	0	0	0	0	0.0559978	0	6.71522	0	1	1	0.0559978	0	6.71522	0	1	1
Ec-00_007960	0.0472065	0.114265	0.723709	0.0560663	0.1333	0.204552	3.77944	0.735341	1.82713	0.402456	0.687348	0.796892	3.77944	0.681435	1.54529	0.440977	0.65923	0.770592
Ec-00_007970	0.0683964	0.0553092	0	0.241716	0.013856	0.182344	3.31216	-0.640866	1.37809	-0.465038	0.641904	0.761317	3.31216	2.78224	1.68371	1.65244	0.0984441	0.183299
Ec-00_007980	0.221948	0.234801	1.33906	2.47212	0.941834	1.50268	54.1104	-2.28772	0.521269	-4.38876	1.13998e-05	8.86715e-05	54.1104	-1.00543	0.527078	-1.90755	0.0564489	0.117291
Ec-00_007990	13.0892	12.9093	23.156	26.939	26.2823	21.3848	574.587	0.151655	0.217921	0.695917	0.486481	0.629295	574.587	-0.0319707	0.216713	-0.147526	0.882717	0.934897
Ec-00_008000	1.08354	1.64273	0	0.290225	0.100261	0.232291	4.00751	2.88395	1.45039	1.98841	0.0467669	0.103714	4.00751	5.60417	1.64118	3.41473	0.000638463	0.00274736
Ec-00_008010	0.474766	1.02496	1.92519	0.813727	0.535003	0.455021	66.4446	0.388868	0.523571	0.742723	0.45765	0.601674	66.4446	1.93773	0.518031	3.74057	0.000183601	0.000936409
Ec-00_008020	0.0556345	0.355469	0.0232178	0.0200928	0.0478472	0.136832	8.11229	2.58305	1.65228	1.56332	0.117976	0.215802	8.11229	3.99207	1.3678	2.9186	0.00351603	0.0115742
Ec-00_008030	0.0260229	0.0426045	0.0528641	0.069389	0.0774579	0.127217	5.38898	-0.169261	1.15711	-0.146279	0.883701	0.938358	5.38898	0.0535239	1.01282	0.0528463	0.957854	0.981364
Ec-00_008040	140.24	189.358	369.328	82.0199	113.868	332.863	664.836	1.97839	0.423955	4.66651	3.06353e-06	2.78093e-05	664.836	1.7137	0.421052	4.07005	4.70032e-05	0.000288306
Ec-00_008050	274.909	369.75	83.8351	213.229	252.045	257.651	22403.2	1.57978	0.20443	7.72771	1.09497e-14	6.23425e-13	22403.2	1.54937	0.204334	7.58251	3.38921e-14	2.14083e-12
Ec-00_008060	61.7841	65.7698	102.795	365.086	151.112	219.272	11354.2	-1.33194	0.291087	-4.57575	4.74514e-06	4.14772e-05	11354.2	-0.19139	0.291151	-0.657358	0.510951	0.645552
Ec-00_008070	0.442488	0.101094	18.0113	0.833384	0.965734	4.44831	253.868	0.310765	1.16109	0.26765	0.788969	0.87187	253.868	-2.26825	1.16829	-1.94151	0.052197	0.110124
Ec-00_008080	7.46368	8.94358	25.8749	18.4082	15.1502	31.1168	34.9733	-0.0705768	0.445534	-0.15841	0.874134	0.931923	34.9733	0.187776	0.432512	0.434151	0.664179	0.77432
Ec-00_008090	64.2716	38.6142	132.629	56.4205	89.53	174.702	95.2653	1.40451	0.427747	3.28351	0.00102521	0.00428169	95.2653	-0.232169	0.41561	-0.558621	0.576421	0.700705
Ec-00_008100	41.3931	28.4889	61.8491	41.7188	49.4304	68.6305	1391.84	1.19105	0.339218	3.51117	0.000446134	0.00210125	1391.84	0.202928	0.338513	0.59947	0.54886	0.678348
Ec-00_008110	25.6366	17.0163	88.0936	62.2902	30.0185	54.1585	2068.22	-0.0711563	0.320963	-0.221696	0.82455	0.897584	2068.22	0.172283	0.321329	0.536158	0.591849	0.714222
Ec-00_008130	0.816204	0.888781	15.2681	5.98028	10.6901	14.4351	512.344	-1.65248	0.293192	-5.63617	1.73869e-08	2.83664e-07	512.344	-2.59284	0.290823	-8.91552	4.85513e-19	6.94615e-17
Ec-00_008140	0.0307367	0.0111828	0.045926	0.689989	0.0508413	0.109966	1.88228	-3.28269	2.19796	-1.49351	0.135302	0.240683	1.88228	-1.31688	2.64569	-0.497747	0.618662	0.736647
Ec-00_008145	0	0	0	0	0	0	0	NA	NA	NA	NA	NA	0	NA	NA	NA	NA	NA
Ec-00_008150	1.0662	1.27446	0.534477	0.928867	0.927301	1.11304	144.075	1.38422	0.414204	3.34187	0.000832154	0.00359376	144.075	1.45119	0.409755	3.5416	0.000397712	0.00182792
Ec-00_008157	0.231549	0.289643	0.158763	0.208574	0.230989	0.203912	6.97899	1.4347	0.987978	1.45215	0.146459	0.255585	6.97899	1.24453	0.912727	1.36353	0.172717	0.284362
Ec-00_008160	0	0	0	0	0	0	0.0802827	0	6.71522	0	1	1	0.0802827	0	6.71522	0	1	1
Ec-00_008170	931.836	1668.77	0.997197	2847.63	372.517	225.932	1671.26	-0.444244	0.657916	-0.675229	0.49953	0.641131	1671.26	3.16111	0.658475	4.80066	1.58147e-06	1.5041e-05
Ec-00_008175	7.03871	11.1433	0.329477	142.798	8.91401	6.73846	744.838	-3.17334	0.497542	-6.37803	1.79375e-10	4.56317e-09	744.838	1.32355	0.500127	2.64643	0.00813473	0.0235787
Ec-00_008177	2.17823	3.53586	0.0426468	33.4363	1.7591	1.51202	420.869	-2.768	0.564741	-4.90137	9.51721e-07	9.82174e-06	420.869	2.00063	0.569189	3.51487	0.000439968	0.00199044
Ec-00_008180	0	0	0	0	0	0	0	NA	NA	NA	NA	NA	0	NA	NA	NA	NA	NA
Ec-00_008190	8.63062	10.8834	19.6196	15.6922	15.2153	18.7017	977.812	0.342946	0.203076	1.68876	0.0912656	0.176184	977.812	0.513605	0.20177	2.5455	0.0109122	0.0301767
Ec-00_008200	1.81681	1.63817	12.0528	24.8781	5.77589	14.9691	985.114	-2.57595	0.276229	-9.32542	1.10543e-20	1.72933e-18	985.114	-0.806337	0.279001	-2.89009	0.00385129	0.0125276
Ec-00_008210	0.213618	0.193201	0.0386627	1.12543	0.529118	0.462871	25.6134	-1.15324	0.748434	-1.54087	0.123349	0.223433	25.6134	-0.436341	0.753584	-0.579021	0.562575	0.68912
Ec-00_008215	0.433084	0.407435	0.751599	3.60564	8.18123	3.66808	70.9427	-1.82782	1.00963	-1.81038	0.0702369	0.143273	70.9427	-3.29859	1.00771	-3.27337	0.00106275	0.00424464
Ec-00_008220	0.0871473	0.133655	0.257404	1.01002	1.30648	0.848128	8.10858	-2.28408	1.33795	-1.70716	0.0877928	0.1708	8.10858	-2.22665	1.31138	-1.69795	0.0895172	0.170353
Ec-00_008230	2.1345	1.41454	4.33377	6.26891	9.22762	8.10199	536.769	-0.343689	0.390211	-0.880778	0.378438	0.523809	536.769	-1.69043	0.389832	-4.33629	1.44907e-05	0.000103129
Ec-00_008240	0.32129	0.163288	0.594782	1.17376	1.69425	1.38898	26.4736	-0.629827	0.975265	-0.645801	0.518409	0.658145	26.4736	-2.32964	0.978641	-2.38048	0.0172901	0.044369
Ec-00_008250	1.88195	1.70772	3.48985	4.3185	10.9248	4.36753	311.712	0.0129736	0.390701	0.0332059	0.97351	0.993669	311.712	-1.64757	0.387719	-4.24939	2.14356e-05	0.000145091
Ec-00_008255	0.726267	0.734675	0.338708	0.573152	0.192607	0.514776	34.3647	1.55441	0.426649	3.64331	0.000269156	0.00136127	34.3647	2.85778	0.446831	6.39566	1.59857e-10	4.41559e-09
Ec-00_008260	0.0741776	0.299249	0.047607	2.38639	0.350773	0.370193	9.77761	-3.89388	1.26554	-3.07686	0.00209195	0.00781284	9.77761	0.706229	1.22805	0.575081	0.565237	0.691529
Ec-00_008270	0.999313	1.04266	0.717482	2.53454	0.503568	1.26644	13.9124	-0.170399	0.842017	-0.20237	0.839627	0.90815	13.9124	2.12972	0.877604	2.42674	0.015235	0.0400344
Ec-00_008280	0.987614	0.582368	0.0824035	6.49442	0.349759	3.50516	302.204	-1.61233	0.706607	-2.28179	0.0225015	0.0570081	302.204	1.72272	0.721704	2.38702	0.0169858	0.0437087
Ec-00_008290	6.78339	7.70495	23.8721	18.6009	20.1616	15.2697	1708.33	-0.241617	0.216886	-1.11403	0.265266	0.402606	1708.33	-0.368281	0.216213	-1.70333	0.0885066	0.168949
Ec-00_008300	0.171552	0.0600371	0.0107429	0	0	0.0403483	5.2846	5.87523	1.85301	3.17064	0.00152103	0.00600199	5.2846	5.05104	1.87103	2.6996	0.00694225	0.0206113
Ec-00_008310	0	0	0	0	0	0	0	NA	NA	NA	NA	NA	0	NA	NA	NA	NA	NA
Ec-00_008320	0.89036	0.817188	16.4016	4.05324	4.87498	12.2277	208.376	-0.959946	0.390205	-2.46011	0.0138895	0.0381566	208.376	-1.59036	0.387301	-4.10626	4.0212e-05	0.00025116
Ec-00_008330	0.416747	0.555712	6.03465	1.7536	2.87941	6.07567	131.617	-0.866424	0.34952	-2.47889	0.0131791	0.0365603	131.617	-1.35847	0.336938	-4.0318	5.53511e-05	0.000332444
Ec-00_008340	1.29007	1.11539	0.0655197	5.70457	1.64477	3.01164	161.067	-0.956091	0.479151	-1.99539	0.0460008	0.10234	161.067	0.42886	0.483993	0.886087	0.375571	0.513995
Ec-00_008350	10.613	11.3363	7.87265	19.9525	13.4836	12.7333	1256.79	0.28848	0.206219	1.3989	0.161843	0.275798	1256.79	0.747083	0.20596	3.62733	0.000286369	0.00137508
Ec-00_008360	0.220211	0.221688	0.50231	1.48067	0.151303	0.731537	24.6725	-1.56272	0.514393	-3.03798	0.00238168	0.00869509	24.6725	1.65269	0.573422	2.88215	0.00394976	0.0127988
Ec-00_008370	1.75302	1.84076	2.40893	2.86689	0.276093	2.27248	42.0231	0.492715	0.385138	1.27932	0.200784	0.32501	42.0231	3.71127	0.466549	7.95473	1.79521e-15	1.3848e-13
Ec-00_008380	2.07065	1.85445	9.71417	7.61634	0.636816	7.13227	144.93	-0.686609	0.331519	-2.0711	0.0383497	0.0881901	144.93	2.50987	0.367143	6.83622	8.13094e-12	3.10739e-10
Ec-00_008400	0.829488	0.769047	0.0658051	2.33208	0.982736	0.986125	78.038	-0.247871	0.594972	-0.416609	0.676964	0.789079	78.038	0.672361	0.597334	1.1256	0.260334	0.390475
Ec-00_008410	0.160107	0.102208	0.0403099	0.929884	0.249021	0.159019	10.4407	-1.28891	0.912343	-1.41274	0.157731	0.270325	10.4407	-0.262734	0.948399	-0.277029	0.781758	0.863923
Ec-00_008420	95.7455	108.96	150.066	79.0366	151.829	117.368	2932.03	1.47585	0.172907	8.5355	1.39546e-17	1.24248e-15	2932.03	0.540101	0.171771	3.1443	0.00166483	0.00618318
Ec-00_008430	5.4151	6.61983	28.8484	14.8078	33.0986	10.6254	1595.44	-0.228495	0.352297	-0.648585	0.516607	0.657066	1595.44	-1.29086	0.351283	-3.67469	0.000238139	0.00117422
Ec-00_008440	42.6232	48.5472	106.463	53.4373	96.2511	48.2957	7023.97	0.884744	0.180516	4.90118	9.52609e-07	9.82485e-06	7023.97	0.0297641	0.180092	0.165272	0.86873	0.924572
Ec-00_008450	2.78307	3.60888	9.87178	4.10341	3.30708	8.18918	387.317	0.588494	0.383024	1.53644	0.12443	0.224831	387.317	1.1235	0.381637	2.94389	0.00324115	0.0108075
Ec-00_008460	1.12476	0.83268	4.94416	5.12276	3.32018	2.95842	368.985	-0.958793	0.32982	-2.90702	0.00364887	0.0125227	368.985	-0.989424	0.331769	-2.98227	0.00286122	0.00973849
Ec-00_008480	1.02477	1.1154	5.9872	5.53034	3.77974	4.34235	877.21	-1.21165	0.258615	-4.68514	2.79771e-06	2.57454e-05	877.21	-0.74352	0.258335	-2.87812	0.00400047	0.0129349
Ec-00_008490	1.88949	2.44075	6.36779	1.32485	6.74643	4.46157	147.525	1.66973	0.597346	2.79525	0.00518599	0.0168201	147.525	-0.475744	0.583009	-0.816014	0.414492	0.55324
Ec-00_008500	206.827	297.702	21.9634	26.365	69.0501	72.015	14389.5	4.17756	0.359469	11.6215	3.20608e-31	2.23611e-28	14389.5	3.11949	0.359053	8.68811	3.68504e-18	4.63789e-16
Ec-00_008510	1.59482	1.94968	5.54155	4.44149	11.2597	7.7288	505.599	-0.279848	0.307264	-0.910774	0.362414	0.507483	505.599	-1.51124	0.304282	-4.96659	6.81396e-07	7.21435e-06
Ec-00_008520	0.0682265	0	0	0.287483	0	1.5357	1.18919	-1.06705	3.77921	-0.282347	0.777677	0.863716	1.18919	0	4.03891	0	1	1
Ec-00_008530	1.19691	1.11471	4.81343	4.90623	5.50974	5.4383	316.1	-0.831203	0.241933	-3.43568	0.000591077	0.00266614	316.1	-1.28796	0.240079	-5.36475	8.10624e-08	1.12208e-06
Ec-00_008550	0.489299	0.512605	1.4703	0.96868	0.673013	0.249129	42.4647	0.183189	0.47132	0.388672	0.697519	0.804006	42.4647	0.588619	0.465689	1.26397	0.206239	0.327382
Ec-00_008560	0.432951	0.419196	4.59974	2.20636	3.42809	1.32122	241.857	-1.12581	0.386013	-2.91651	0.00353974	0.0121984	241.857	-2.00584	0.382045	-5.25027	1.51875e-07	1.94212e-06
Ec-00_008570	30.4904	34.4205	31.143	6.98881	5.65603	8.6689	20.3346	3.29744	0.804664	4.09791	4.16906e-05	0.000274643	20.3346	3.61334	0.772391	4.67812	2.89518e-06	2.57095e-05
Ec-00_008580	0	0.0181335	0	0	0.0437127	0.71004	1.12632	0	5.13512	0	1	1	1.12632	-0.280586	5.00101	-0.0561059	0.955257	0.979603
Ec-00_008585	2.76635	7.83143	1.00271	3.60112	12.7834	3.36342	148.461	0.749005	0.567132	1.32069	0.186605	0.307621	148.461	0.262932	0.558696	0.470618	0.637914	0.752929
Ec-00_008590	0.0711805	0.392599	0	1.15396	1.09049	0.444208	2.99154	-2.82296	1.57322	-1.79438	0.0727518	0.147201	2.99154	-0.481496	1.41066	-0.341327	0.732858	0.82757
Ec-00_008600	0.0311454	0.0364783	0.0673083	0.064087	0.15994	0.181835	0.515908	-0.192567	3.58542	-0.0537084	0.957168	0.984577	0.515908	-1.01033	3.47146	-0.291038	0.771022	0.856015
Ec-00_008610	0.197667	0	0	0.116598	0	0.359923	0.555155	1.60933	5.02682	0.32015	0.748855	0.842389	0.555155	0	5.20112	0	1	1
Ec-00_008620	0.307949	0.191532	0.658823	0.137226	0.486109	0.494899	10.9324	2.5003	0.856726	2.91844	0.00351789	0.0121314	10.9324	-0.290294	0.687823	-0.422048	0.67299	0.781165
Ec-00_008630	0.103061	0.280568	3.41441	0.0897211	0.0444701	0.469356	19.1131	1.2845	1.18251	1.08625	0.27737	0.416278	19.1131	3.47003	1.17092	2.96351	0.00304153	0.010246
Ec-00_008640	0.532309	1.52543	14.9028	0	0	3.17418	1.61066	1.36597	3.39548	0.40229	0.687471	0.796979	1.61066	3.57956	3.33332	1.07387	0.28288	0.416276
Ec-00_008650	50.0284	56.7747	13.2588	54.8341	84.035	70.1566	3176.53	1.08601	0.231922	4.68265	2.8319e-06	2.60029e-05	3176.53	0.440404	0.231387	1.90332	0.0569987	0.11817
Ec-00_008660	24.2401	19.2874	2.20543	57.584	45.232	33.3127	1819.69	-0.0446827	0.270394	-0.16525	0.868747	0.928013	1819.69	-0.229495	0.270347	-0.848888	0.395943	0.535039
Ec-00_008670	79.8504	72.5941	48.3348	289.588	272.487	417.256	9239.18	-0.662008	0.534428	-1.23872	0.215448	0.343335	9239.18	-0.904257	0.534411	-1.69206	0.090634	0.171931
Ec-00_008680	0	0	0	0	0	0	0	NA	NA	NA	NA	NA	0	NA	NA	NA	NA	NA
Ec-00_008690	9.66472	11.1901	17.6712	36.6417	39.7668	25.2532	513.069	-0.740803	0.291797	-2.53877	0.0111244	0.0317578	513.069	-0.804274	0.290309	-2.7704	0.00559869	0.0171642
Ec-00_008700	3.45838	3.35078	12.8192	7.42897	11.75	15.4737	502.848	0.0959069	0.184154	0.520796	0.602509	0.730085	502.848	-0.812846	0.180148	-4.5121	6.41885e-06	5.09702e-05
Ec-00_008720	2.61943	3.37801	0.259855	8.9678	5.88417	5.46657	190.84	-0.533389	0.416236	-1.28146	0.200033	0.32417	190.84	0.229155	0.415311	0.551768	0.581108	0.704867
Ec-00_008730	43.9933	50.6033	38.1	28.8565	59.972	22.4696	1670.87	1.80642	0.340971	5.29786	1.17168e-07	1.52392e-06	1670.87	0.756166	0.339951	2.22434	0.0261258	0.0624206
Ec-00_008740	1.29759	1.37116	0.53524	5.29705	2.60299	4.89738	590.708	-0.83916	0.292467	-2.86924	0.00411455	0.0138356	590.708	0.090866	0.293264	0.309844	0.75668	0.844292
Ec-00_008750	45.2658	50.6859	102.492	79.9346	142.78	52.0433	2169.62	0.391882	0.355476	1.10241	0.270281	0.407918	2169.62	-0.498666	0.355035	-1.40456	0.160153	0.268619
Ec-00_008760	0.129269	0.109238	0	0	0	0.099326	0.341837	2.55977	6.58133	0.388944	0.697317	0.803939	0.341837	3.0072	6.58896	0.4564	0.648103	0.761411
Ec-00_008770	3.90426	5.36165	13.1924	11.1594	8.15046	9.48021	57.2436	-0.354535	0.378219	-0.937382	0.348562	0.493661	57.2436	0.390462	0.372215	1.04902	0.294168	0.428703
Ec-00_008780	0.769029	0.886228	3.0095	1.86423	3.28773	2.43268	10.5116	-0.0805649	0.757964	-0.106291	0.915351	0.956792	10.5116	-0.845523	0.702428	-1.20371	0.2287	0.354825
Ec-00_008790	0.920286	0.988992	2.1384	1.59358	1.6356	1.33795	37.1103	0.444268	0.484799	0.916397	0.359459	0.5044	37.1103	0.257065	0.471128	0.545638	0.585315	0.708635
Ec-00_008800	20.9406	2.04372	9.49244	130.532	345.98	3.89922	1081.02	-1.40535	0.635501	-2.2114	0.027008	0.0661526	1081.02	-6.40364	0.640325	-10.0006	1.51472e-23	4.02459e-21
Ec-00_008810	0.446745	0.360241	0	0.10684	0	0.381753	4.24956	3.27244	1.49266	2.19236	0.0283535	0.0689239	4.24956	6.42063	1.75324	3.66215	0.000250105	0.00122412
Ec-00_008820	0.820175	0.908776	0.0814257	1.90135	0.741469	3.90348	100.163	-0.0269976	0.567252	-0.0475937	0.96204	0.987708	100.163	1.25331	0.570023	2.1987	0.0278994	0.0658314
Ec-00_008830	110.112	102.3	254.256	280.077	149.281	282.53	10133.4	-0.163829	0.199904	-0.819542	0.412477	0.557846	10133.4	0.445902	0.19994	2.23017	0.0257359	0.0615771
Ec-00_008835	1.94456	1.50477	2.38822	3.35882	1.54366	3.6806	65.6333	0.411674	0.398203	1.03383	0.301216	0.442876	65.6333	0.954499	0.404105	2.36201	0.0181763	0.0462532
Ec-00_008840	6.06518	6.19004	21.5813	30.7498	20.9437	209.844	2328.54	-1.12565	0.917015	-1.22752	0.219629	0.348313	2328.54	-0.732965	0.916999	-0.799308	0.424112	0.562625
Ec-00_008850	11.6386	16.5705	21.6798	16.0531	14.9734	94.7675	199.769	0.756014	1.1158	0.677554	0.498055	0.639728	199.769	1.11597	1.11422	1.00156	0.316554	0.453277
Ec-00_008860	52.4208	60.5294	49.5566	26.9726	58.5493	57.0515	1802.58	2.16359	0.232868	9.29108	1.52731e-20	2.34547e-18	1802.58	1.06577	0.230923	4.61525	3.92615e-06	3.32086e-05
Ec-00_008870	123.469	117.421	36.8613	156.071	82.4811	121.181	7831.92	0.855793	0.294324	2.90766	0.00364145	0.0125034	7831.92	1.49866	0.294354	5.09135	3.55532e-07	4.11851e-06
Ec-00_008880	0	0	0	0	0	0	0	NA	NA	NA	NA	NA	0	NA	NA	NA	NA	NA
Ec-00_008890	8.38602	6.6577	9.79662	28.6067	8.54963	19.4638	400.549	-0.578726	0.293083	-1.97462	0.0483117	0.106378	400.549	0.622472	0.29594	2.10337	0.0354334	0.0801839
Ec-00_008910	36.861	42.7664	103.995	47.03	55.1817	80.2673	8230.78	0.834193	0.211894	3.93684	8.25617e-05	0.000493396	8230.78	0.646837	0.211693	3.05554	0.00224657	0.00795711
Ec-00_008920	24.9516	22.0797	1.49539	38.5479	13.9036	19.2826	3961.3	0.584948	0.311159	1.8799	0.0601214	0.127233	3961.3	1.69281	0.311389	5.4363	5.43985e-08	7.86336e-07
Ec-00_008930	0.956705	0.968928	0	2.47993	0.492413	2.95796	27.2653	-0.146287	0.747634	-0.195667	0.844871	0.911669	27.2653	2.09702	0.795288	2.63681	0.00836907	0.0241659
Ec-00_008940	0.018238	0.0437425	3.73215	0	0.0650013	0.317477	3.4	-0.238106	2.44574	-0.0973554	0.922444	0.961841	3.4	0.0964025	2.16482	0.0445315	0.964481	0.985258
Ec-00_008950	0.595134	0.587759	2.27841	4.26061	2.24554	2.52384	237.914	-1.61857	0.295981	-5.46851	4.53846e-08	6.65231e-07	237.914	-0.895769	0.297686	-3.00911	0.00262015	0.0090505
Ec-00_008970	0.956973	0.644065	0.755814	1.15399	1.56718	1.46937	89.9495	0.91886	0.359573	2.55542	0.010606	0.030525	89.9495	-0.277465	0.352489	-0.787158	0.431189	0.569442
Ec-00_008980	0.0649217	0.158302	0	0.0939983	0.196469	0.329386	2.1829	0.778419	2.23115	0.348888	0.727174	0.826038	2.1829	0.605494	2.03085	0.298148	0.76559	0.851566
Ec-00_008990	0.163389	0.116445	0.133771	0.181337	0.367493	0.076458	3.15877	1.15555	1.62832	0.709655	0.477918	0.620867	3.15877	-0.661249	1.53738	-0.430113	0.667113	0.776605
Ec-00_009000	0.386885	0.436721	0.471316	0.32942	0.634441	0.413514	66.3893	1.41867	0.307297	4.6166	3.90081e-06	3.46212e-05	66.3893	0.470495	0.275232	1.70945	0.0873682	0.167195
Ec-00_009010	0.738267	1.70887	0.148016	0.401427	1.46599	0.501312	27.0735	1.98014	0.721902	2.74295	0.00608897	0.0191585	27.0735	1.17186	0.666339	1.75866	0.0786359	0.153288
Ec-00_009020	227.212	187.375	5.09081	608.3	109.955	246.978	23277.9	-0.230649	0.439011	-0.525382	0.599318	0.727631	23277.9	1.76897	0.439074	4.02886	5.60481e-05	0.000336028
Ec-00_009030	1.02025	1.0243	10.2563	2.96772	1.41002	2.75413	122.496	-0.373649	0.337192	-1.10812	0.26781	0.40532	122.496	0.548433	0.340925	1.60866	0.107691	0.196704
Ec-00_009035	0	0	0	0	0	0	0	NA	NA	NA	NA	NA	0	NA	NA	NA	NA	NA
Ec-00_009040	4.41201	2.77508	10.4081	3.04483	3.80268	2.28795	31.3561	1.72002	0.578969	2.97082	0.00297002	0.0104973	31.3561	0.528692	0.560666	0.942971	0.345696	0.483385
Ec-00_009050	0.416645	0.603221	31.2838	0.949374	0.42072	8.5012	96.283	0.0678111	0.979749	0.0692128	0.94482	0.976919	96.283	1.57675	0.985355	1.60018	0.109559	0.199272
Ec-00_009060	0	0.19068	7.12611	0	0	1.87502	0.710041	0	6.5452	0	1	1	0.710041	0.614739	6.54315	0.0939516	0.925148	0.961483
Ec-00_009070	0.107119	0.0539199	0.0294332	0.0431226	0.0115177	0.103743	11.9335	2.53227	1.05331	2.4041	0.0162123	0.0434412	11.9335	2.85936	1.19011	2.40261	0.0162787	0.0422791
Ec-00_009080	0	0	0	0	0	0	0	NA	NA	NA	NA	NA	0	NA	NA	NA	NA	NA
Ec-00_009100	46.7432	55.5876	50.9123	65.7288	90.4445	87.5812	3173.3	0.722983	0.180586	4.00354	6.24013e-05	0.000387152	3173.3	0.295606	0.179918	1.643	0.100383	0.185916
Ec-00_009110	9.10564	10.6468	18.559	19.0455	41.3379	18.422	727.753	0.143339	0.278616	0.514466	0.606926	0.733632	727.753	-0.948686	0.27614	-3.43552	0.000591421	0.00258143
Ec-00_009120	10.7524	11.7845	44.4518	64.2857	53.3586	113.444	888.72	-1.35666	0.222939	-6.08533	1.1625e-09	2.47887e-08	888.72	-1.15848	0.222291	-5.21154	1.87279e-07	2.3377e-06
Ec-00_009130	3.6147	3.79155	15.6541	29.6428	13.4009	30.5299	100.377	-1.80181	0.406211	-4.43564	9.17982e-06	7.31719e-05	100.377	-0.801127	0.409612	-1.95582	0.0504867	0.107164
Ec-00_009140	128.15	131.272	286.119	215.499	452.586	278.401	370.517	0.435833	0.286257	1.52252	0.127879	0.229736	370.517	-0.75606	0.282282	-2.67838	0.00739784	0.0217708
Ec-00_009150	0	0.035136	0	0	0.199435	0.082996	0.316543	0	6.71522	0	1	1	0.316543	-1.41689	6.56904	-0.215693	0.829227	0.897198
Ec-00_009160	0.0755554	0.0280888	0	0.124246	0.126831	0	1.61346	0.492535	1.66486	0.295841	0.767351	0.855929	1.61346	-1.30715	1.69847	-0.769601	0.441537	0.579859
Ec-00_009170	0.114818	0.112491	0.120448	0	0	0.406533	1.12292	2.94331	2.58287	1.13955	0.254473	0.389861	1.12292	3.60721	2.58947	1.39303	0.163611	0.273076
Ec-00_009180	0	0.0120532	0	0	0	0	0.44887	0	6.71522	0	1	1	0.44887	1.63257	6.63729	0.245969	0.805706	0.880507
Ec-00_009190	0.109785	0.063348	0	0	0	0	0.169488	1.72996	6.59907	0.262152	0.793204	0.874379	0.169488	1.63257	6.63729	0.245969	0.805706	0.880507
Ec-00_009200	2.43228	1.57908	16.6937	20.6658	9.85784	7.72942	607.751	-1.88467	0.371479	-5.07343	3.90716e-07	4.42503e-06	607.751	-1.62456	0.374168	-4.34179	1.41328e-05	0.000101271
Ec-00_009210	0.360511	0.408556	0.22475	0.42101	0.282523	0.731289	4.56718	1.02567	1.77942	0.576403	0.564343	0.697779	4.56718	1.47818	1.76515	0.837428	0.402352	0.541353
Ec-00_009220	1.4757	1.48733	10.3282	3.42661	6.41026	3.68239	538.709	0.00641419	0.353533	0.0181432	0.985525	1	538.709	-1.08508	0.350021	-3.10006	0.00193482	0.00702081
Ec-00_009230	23.1602	19.2663	58.1056	39.2839	34.99	52.787	1172.51	0.452032	0.291679	1.54976	0.1212	0.22047	1172.51	0.140176	0.291291	0.481223	0.630358	0.746429
Ec-00_009240	1.62204	1.38601	0.227486	10.1374	3.72661	4.01735	274.119	-1.41249	0.560825	-2.51859	0.0117826	0.033282	274.119	-0.40222	0.562112	-0.715551	0.474268	0.611192
Ec-00_009250	2.5509	1.93423	0.358666	5.73006	0.377234	0.658807	89.0644	0.0837088	0.52261	0.160175	0.872743	0.930737	89.0644	3.29149	0.564769	5.82804	5.60824e-09	1.06936e-07
Ec-00_009260	0.110135	0.119276	0.188831	0	0	0	0.44371	2.35429	6.58483	0.357532	0.720693	0.821582	0.44371	3.16278	6.58584	0.480239	0.631057	0.746732
Ec-00_009270	3.95913	2.88666	17.2522	3.47585	3.13837	7.76945	7.39333	1.38416	0.920475	1.50374	0.132648	0.236993	7.39333	0.717611	0.857903	0.836472	0.40289	0.541847
Ec-00_009280	8.13975	9.18112	10.8783	17.2726	16.7268	11.1512	43.3948	0.114405	0.40884	0.279828	0.779609	0.865319	43.3948	0.111135	0.399454	0.278218	0.780845	0.863272
Ec-00_009290	10.5079	10.9145	38.8584	32.5775	30.4378	20.104	2646.73	-0.446735	0.404432	-1.1046	0.269334	0.406967	2646.73	-0.45918	0.404304	-1.13573	0.256069	0.385949
Ec-00_009300	188.757	194.756	203.397	119.439	70.7334	127.355	199.171	1.81676	0.491521	3.6962	0.000218854	0.00114089	199.171	2.4983	0.491753	5.08039	3.76652e-07	4.32426e-06
Ec-00_009310	1.35187	1.05075	1.67041	4.47047	0.236318	0.106867	50.831	-0.508983	0.361425	-1.40827	0.159052	0.272143	50.831	3.17668	0.447378	7.10066	1.24159e-12	5.45486e-11
Ec-00_009320	0.592354	0.547967	2.01317	2.06776	0.865147	1.36104	24.0588	-0.647769	0.598796	-1.08179	0.279348	0.418471	24.0588	0.365079	0.611591	0.596933	0.550552	0.679573
Ec-00_009340	7.41368	8.13947	8.04215	16.8669	10.4578	10.4505	948.69	-0.00218936	0.267431	-0.00818663	0.993468	1	948.69	0.620347	0.26731	2.3207	0.0203032	0.0505963
Ec-00_009350	8.80367	11.8294	18.9868	17.7183	28.0027	22.7069	748.103	0.207186	0.238746	0.867807	0.3855	0.531193	748.103	-0.219051	0.23614	-0.927628	0.3536	0.490952
Ec-00_009355	11.7697	10.0795	24.2974	38.9768	16.6094	35.2742	1254.55	-0.553582	0.254818	-2.17246	0.0298209	0.0719372	1254.55	0.278833	0.255474	1.09143	0.275082	0.407666
Ec-00_009360	0.479783	0.629796	0.401112	1.66564	2.19754	0.619312	45.1014	-0.553301	0.513505	-1.0775	0.281258	0.420771	45.1014	-0.765571	0.499545	-1.53253	0.125391	0.22199
Ec-00_009370	13.5617	17.5648	67.5091	32.1634	31.3423	71.0056	1560.25	-0.0516194	0.36786	-0.140324	0.888404	0.941262	1560.25	0.1618	0.367363	0.440435	0.659622	0.770833
Ec-00_009380	0.31195	0.47473	0.231054	0.0881817	0	0.0570483	8.53896	2.80534	1.22163	2.2964	0.0216531	0.055235	8.53896	6.92862	1.52986	4.52892	5.9285e-06	4.75957e-05
Ec-00_009390	7.46904	11.2012	0.387649	0.104484	2.54556	12.4857	903.312	7.39457	0.543444	13.6069	3.64487e-42	5.5465e-39	903.312	3.15387	0.35766	8.81806	1.16463e-18	1.59294e-16
Ec-00_009400	0	0	2.36755	0	0.337127	0	0.342674	0	6.71522	0	1	1	0.342674	-1.87391	6.70818	-0.279347	0.779979	0.862754
Ec-00_009410	0.35105	0.0946416	0.153155	11.1777	15.1025	0.721567	210.204	-3.77729	0.580747	-6.50418	7.81177e-11	2.16851e-09	210.204	-6.32905	0.607151	-10.4242	1.92304e-25	6.70619e-23
Ec-00_009420	0.420968	0.427272	0.564716	0.983172	2.1349	0.222759	10.2298	0.000597523	0.603048	0.000990838	0.999209	1	10.2298	-1.33961	0.558962	-2.3966	0.0165482	0.0427998
Ec-00_009425	1.88648	1.76543	0.454353	3.99903	0.260164	0.768262	60.1263	0.0865884	0.750845	0.115321	0.908191	0.952775	60.1263	3.76557	0.811721	4.63899	3.50119e-06	3.01629e-05
Ec-00_009430	1.09467	0.782558	1.50829	1.42852	0.863686	30.459	185.553	0.785648	0.572965	1.3712	0.170313	0.286722	185.553	0.822511	0.574462	1.43179	0.152203	0.258103
Ec-00_009435	28.4719	33.1996	13.2958	30.7334	17.0081	42.7206	882.746	1.09471	0.364028	3.00722	0.00263651	0.00948477	882.746	1.9637	0.364068	5.39378	6.89919e-08	9.7374e-07
Ec-00_009437	0.147599	0.165189	1.45187	0.072418	0.0391491	0.135602	14.2267	2.45312	0.911888	2.69016	0.00714185	0.0218911	14.2267	3.10197	0.866531	3.57975	0.000343919	0.00161392
Ec-00_009438	0	0	0	0	0	0	0	NA	NA	NA	NA	NA	0	NA	NA	NA	NA	NA
Ec-00_009440	0.17156	0.125892	17.1703	0.819619	1.38865	5.26676	65.7309	-1.05639	0.583439	-1.81063	0.0701982	0.143229	65.7309	-2.45603	0.574462	-4.27536	1.90825e-05	0.000130803
Ec-00_009450	1.56593	2.10638	8.79354	8.74215	6.37786	14.0341	376.687	-1.27285	0.364631	-3.49078	0.000481605	0.00223933	376.687	-0.569757	0.363624	-1.56688	0.117142	0.210142
Ec-00_009460	5.81958	5.87909	10.0863	1.96807	15.9435	13.4496	251.494	2.77698	0.697109	3.98357	6.7888e-05	0.000415494	251.494	-0.435084	0.68624	-0.634012	0.526073	0.658437
Ec-00_009480	1.08931	3.63158	0.0143053	13.1711	0.188875	0.208074	138.502	-2.32728	1.2545	-1.85514	0.0635762	0.133075	138.502	5.20532	1.28441	4.05268	5.06339e-05	0.000307961
Ec-00_009490	0.222259	0.672682	0.0743255	22.2766	0.15476	0.215106	331.717	-5.35982	1.32319	-4.05067	5.10717e-05	0.000327418	331.717	3.13574	1.34313	2.33465	0.0195616	0.0490771
Ec-00_009500	19.6923	21.3248	194.808	96.5041	39.7079	79.8858	5980.79	-1.07639	0.435553	-2.47131	0.0134617	0.0371964	5980.79	0.0954367	0.435629	0.219078	0.826589	0.895204
Ec-00_009510	993.505	1034.36	1510.5	927.172	464.912	1226.88	1398.83	1.30006	0.344814	3.77033	0.000163032	0.000888074	1398.83	2.15651	0.345015	6.25049	4.09178e-10	1.04568e-08
Ec-00_009520	0.467323	0.299409	4.72457	1.01753	0.605294	1.07925	17.8239	0.132299	0.645764	0.204872	0.837672	0.906738	17.8239	0.0495729	0.65941	0.0751777	0.940073	0.969496
Ec-00_009530	0.0596204	0.0246838	0.0432871	0.0736231	0.013074	0.048504	1.66003	0.876657	1.32566	0.661298	0.508421	0.649877	1.66003	1.69479	1.59593	1.06195	0.28826	0.422077
Ec-00_009540	1.12427	0.754564	2.77535	2.66815	3.81286	3.2769	162.416	-0.0484685	0.270248	-0.179348	0.857665	0.920641	162.416	-1.33877	0.26738	-5.00701	5.52822e-07	5.98556e-06
Ec-00_009550	1.48159	1.27672	2.41953	1.80857	1.39027	5.1073	13.3987	0.889586	0.651565	1.36531	0.172157	0.289214	13.3987	0.850634	0.636106	1.33725	0.18114	0.295421
Ec-00_009560	0.678629	0.41938	0.484445	0.770075	0.460608	0.511297	9.90363	0.908688	0.933147	0.973789	0.330161	0.474425	9.90363	0.831476	0.942718	0.881998	0.377778	0.516214
Ec-00_009570	0	0	0	0	0	0	0.0687552	0	6.71522	0	1	1	0.0687552	0	6.71522	0	1	1
Ec-00_009580	0	0	0	0	0.0607693	0	0.547616	0	6.71522	0	1	1	0.547616	-3.26667	6.66627	-0.490029	0.624113	0.741503
Ec-00_009590	0	0	0	0.149965	0	0	0.108549	-3.4688	6.69339	-0.518242	0.604289	0.731395	0.108549	0	6.71522	0	1	1
Ec-00_009600	1.90342	1.47315	79.5016	15.7767	21.1541	25.0836	995.021	-1.86301	0.345513	-5.39203	6.96666e-08	9.66956e-07	995.021	-2.84245	0.345889	-8.21779	2.07281e-16	1.91695e-14
Ec-00_009610	0.714251	0.709219	1.22992	0.930842	2.21049	3.87595	36.0688	0.829824	0.537841	1.54288	0.12286	0.222667	36.0688	-0.654317	0.505688	-1.29391	0.195695	0.314203
Ec-00_009620	23.1221	26.6097	58.414	62.8833	49.297	47.9476	4078.39	-0.244663	0.275903	-0.886771	0.375202	0.520557	4078.39	0.121584	0.275764	0.4409	0.659286	0.770592
Ec-00_009630	0	0	0	0	0	0	0	NA	NA	NA	NA	NA	0	NA	NA	NA	NA	NA
Ec-00_009640	3.31358	4.22874	0.280834	3.47298	4.39891	2.33277	107.81	1.10696	0.381519	2.90146	0.00371423	0.0127142	107.81	0.947323	0.373665	2.53522	0.0112377	0.0309033
Ec-00_009650	0.460346	0.552793	0.171537	0.148838	0.0708473	0.282984	15.737	2.82633	0.958539	2.94858	0.00319243	0.0111608	15.737	4.28793	0.992329	4.32107	1.55272e-05	0.000109806
Ec-00_009655	0.0211197	0.00984845	2.20081	0	0.327252	0.453148	10.644	2.09539	1.65473	1.26631	0.205404	0.330919	10.644	-4.02534	1.42823	-2.81841	0.0048262	0.0151853
Ec-00_009660	0.114262	0.112503	3.14807	0.338782	1.10308	0.968603	31.2916	-0.348015	0.794601	-0.437974	0.661405	0.776868	31.2916	-2.32887	0.755871	-3.08104	0.00206276	0.00740798
Ec-00_009670	0.0921369	0.135428	0.608619	0.112842	0.139736	0.172486	13.2519	0.864122	0.917627	0.941692	0.34635	0.491152	13.2519	1.18943	0.847404	1.40361	0.160434	0.26898
Ec-00_009680	31.2894	34.7655	59.6497	54.3766	82.6516	60.6148	4424.21	0.409807	0.172316	2.37822	0.0173963	0.0460171	4424.21	-0.232825	0.171817	-1.35507	0.175394	0.288005
Ec-00_009690	0.755123	0.649309	0	11.7969	0.993675	1.92326	42.1078	-2.70846	0.550742	-4.91784	8.75036e-07	9.1488e-06	42.1078	0.378994	0.58931	0.643115	0.52015	0.653368
Ec-00_009700	0.349037	0.34706	0.813484	0.399199	0.0745913	0.269439	10.4699	0.975437	0.890267	1.09567	0.273224	0.411249	10.4699	3.06103	0.965001	3.17205	0.00151368	0.00570794
Ec-00_009710	0.111971	0.0919598	0.0672537	0.160119	0.0179841	0.0782294	5.38062	0.685827	1.26005	0.544285	0.586245	0.716446	5.38062	3.45872	1.45447	2.37799	0.0174074	0.0446085
Ec-00_009720	1.30506	1.0016	2.18336	0.79317	0.471479	1.58156	60.457	1.90934	0.41953	4.55113	5.33593e-06	4.58077e-05	60.457	2.20403	0.422237	5.21988	1.79041e-07	2.24661e-06
Ec-00_009730	0.305042	0.102513	0	0.134877	0.111637	0.066811	10.1304	2.36012	1.3877	1.70074	0.0889911	0.17277	10.1304	0.731536	1.35427	0.540171	0.589079	0.711905
Ec-00_009740	0.918716	0.529227	0.20383	1.18274	0.770343	0.923315	3.80831	0.815946	1.37856	0.591883	0.553929	0.689333	3.80831	0.35264	1.38295	0.254991	0.79873	0.876602
Ec-00_009750	0.251511	0.126423	0.0381273	0.24366	0.0982766	0.155646	4.54608	1.07613	1.31945	0.815591	0.414734	0.560264	4.54608	1.54739	1.38194	1.11972	0.262835	0.393418
Ec-00_009760	0.0806315	0.0894095	0	0	0	0.4396	0.48549	1.72996	6.59907	0.262152	0.793204	0.874379	0.48549	2.5782	6.5995	0.390666	0.696044	0.799114
Ec-00_009770	0	0.0269066	0	0.132251	0	0.193667	0.676434	-3.5686	3.78045	-0.943962	0.345189	0.490004	0.676434	1.5846	3.69516	0.428832	0.668046	0.777204
Ec-00_009775	17.7206	14.9378	67.3036	18.0667	25.8754	13.4034	386.063	1.18722	0.519573	2.28499	0.0223131	0.0566251	386.063	0.207456	0.517589	0.400812	0.688558	0.793563
Ec-00_009780	48.2101	32.8608	20.6767	28.8451	36.6972	33.6782	49.9346	1.92818	0.31348	6.15089	7.70496e-10	1.71964e-08	49.9346	0.833219	0.293321	2.84064	0.00450231	0.0143224
Ec-00_009790	0.280272	0.296613	0	1.60469	0.238338	0	0.231751	-1.28867	6.5976	-0.195324	0.84514	0.911755	0.231751	0.666149	6.6362	0.100381	0.920042	0.957807
Ec-00_009800	1.67006	1.13379	10.823	5.43639	5.17914	6.30805	114.142	-0.541924	0.525886	-1.0305	0.302777	0.444705	114.142	-1.17213	0.526371	-2.22681	0.0259597	0.0620506
Ec-00_009810	9.51005	8.76084	8.89441	27.5071	13.0212	24.7472	978.813	-0.335624	0.324193	-1.03526	0.300549	0.442327	978.813	0.443259	0.324543	1.36579	0.172004	0.283494
Ec-00_009830	0.605834	0.439453	1.6974	2.31972	2.10889	1.44446	61.8241	-0.701464	0.533863	-1.31394	0.188866	0.310066	61.8241	-1.26433	0.53418	-2.36687	0.0179393	0.0457615
Ec-00_009840	0.0361943	0.018957	0.0268852	0.0332824	0.0049433	0	0.855205	1.39404	2.81402	0.495392	0.620324	0.743809	0.855205	2.27773	2.9184	0.780475	0.435111	0.573084
Ec-00_009850	0.234453	0.196985	0.498013	0.162554	0.119045	0.488962	16.9794	1.68987	0.664128	2.54449	0.0109436	0.0313458	16.9794	1.75158	0.649842	2.69539	0.00703063	0.0208404
Ec-00_009860	2.976	3.91961	1.37815	4.74063	0.735471	1.80956	47.9356	0.516147	0.408179	1.26451	0.206047	0.331886	47.9356	3.34916	0.451941	7.41061	1.25723e-13	6.83297e-12
Ec-00_009870	0.516694	0.56318	2.14494	3.33071	5.55857	6.1967	102.141	-1.48483	0.338064	-4.39215	1.12238e-05	8.74243e-05	102.141	-2.29982	0.331354	-6.94069	3.90178e-12	1.59297e-10
Ec-00_009875	0.152854	0.140578	0.0630067	0.772501	1.08598	0.650772	2.8241	-1.08838	1.41551	-0.768899	0.441953	0.586712	2.8241	-1.96482	1.38811	-1.41547	0.156931	0.264426
Ec-00_009880	82.6427	80.409	75.3576	108.379	74.4854	50.2325	2686.8	0.773701	0.268931	2.87695	0.00401536	0.0135538	2686.8	1.11233	0.268854	4.13728	3.5145e-05	0.000222165
Ec-00_009890	1.54353	0.965392	4.56008	7.23704	5.13888	1.11513	259.532	-1.09483	0.6198	-1.76643	0.0773236	0.15448	259.532	-1.39951	0.622149	-2.24947	0.0244825	0.0591189
Ec-00_009900	0.201463	0.232277	1.77812	2.16553	1.19309	2.81475	70.349	-2.20797	0.487307	-4.53097	5.87144e-06	4.96625e-05	70.349	-1.29481	0.487339	-2.65691	0.00788608	0.0229494
Ec-00_009910	0.773965	0.106555	0.0896502	0.157679	0.101234	0.0745647	5.31938	3.28686	1.48285	2.21658	0.0266515	0.0654134	5.31938	1.02783	1.51876	0.676756	0.498561	0.634005
Ec-00_009920	1.5492	1.40262	19.9551	17.8739	5.37438	9.33085	327.335	-2.31277	0.321697	-7.18929	6.51312e-13	2.69193e-11	327.335	-0.927403	0.327567	-2.83118	0.00463763	0.0146831
Ec-00_009930	1.44467	1.66758	0.461367	9.34311	3.60086	4.10114	95.9959	-1.47007	0.386824	-3.80036	0.000144487	0.00080271	95.9959	-0.0840937	0.38983	-0.215719	0.829207	0.897198
Ec-00_009940	2.64644	3.11375	12.017	23.5315	11.7515	22.2819	209.892	-1.93228	0.321622	-6.00791	1.87934e-09	3.87418e-08	209.892	-0.890849	0.321946	-2.76708	0.00565613	0.0173054
Ec-00_009950	0.819048	0.683866	6.58409	4.41482	4.05432	3.59867	372.819	-1.21655	0.280348	-4.33942	1.42861e-05	0.000108206	372.819	-1.5391	0.280374	-5.48947	4.03152e-08	6.05234e-07
Ec-00_009970	0.574372	0.798328	5.55417	7.97036	9.34468	4.13603	419.558	-2.57905	0.433177	-5.95381	2.61978e-09	5.20196e-08	419.558	-2.50725	0.43036	-5.82592	5.67985e-09	1.08163e-07
Ec-00_009980	1.46469	1.2686	0.745784	1.2836	0.789162	1.99227	57.5783	1.3712	0.438825	3.12471	0.0017798	0.00683146	57.5783	1.67859	0.438287	3.82988	0.000128205	0.00068607
Ec-00_009990	2.92605	2.45368	0.158567	27.823	0.533598	7.71797	103.512	-2.02869	0.448759	-4.52066	6.16486e-06	5.1804e-05	103.512	2.99717	0.548406	5.46525	4.62264e-08	6.80548e-07
Ec-00_010000	0.126706	0.151947	0	0	0	0	0.0380138	-0.243539	6.71377	-0.0362746	0.971063	0.992457	0.0380138	0.678616	6.70994	0.101136	0.919443	0.957422
Ec-00_010010	2.47077	2.90312	12.5043	9.62593	7.59432	7.78023	689.411	-0.757032	0.235225	-3.21834	0.00128936	0.0052132	689.411	-0.361598	0.234317	-1.5432	0.122782	0.218226
Ec-00_010020	7.59288	8.29716	22.0616	17.4041	73.7631	14.994	223.385	0.014313	0.451121	0.0317276	0.974689	0.994534	223.385	-2.11499	0.444955	-4.75327	2.00153e-06	1.84899e-05
Ec-00_010030	0.121789	0.138923	0.175258	0.856992	1.87819	0.674138	18.0696	-1.56492	0.948099	-1.65059	0.0988233	0.1878	18.0696	-2.71804	0.929572	-2.92397	0.00345597	0.0114124
Ec-00_010040	0.510007	0.0771368	0.929632	2.41009	3.29913	0.214313	58.0266	-1.00512	0.721866	-1.39239	0.163804	0.278311	58.0266	-4.41204	0.751448	-5.87138	4.32186e-09	8.46928e-08
Ec-00_010050	0.112068	0.355562	0.166945	0.216283	0.27642	0.177552	19.3718	0.204894	0.78378	0.261418	0.79377	0.874773	19.3718	1.32615	0.744424	1.78144	0.0748409	0.147349
Ec-00_010060	0	0	0	0	0	0	0	NA	NA	NA	NA	NA	0	NA	NA	NA	NA	NA
Ec-00_010070	11.9442	9.06289	2.17321	6.06471	6.01932	3.88341	259.207	2.18735	0.369142	5.9255	3.11349e-09	6.0742e-08	259.207	1.55805	0.366082	4.25601	2.08107e-05	0.000141376
Ec-00_010080	6.05874	10.6334	1.41958	7.09041	8.37233	2.34421	185.015	0.985867	0.499233	1.97476	0.0482952	0.106356	185.015	1.37313	0.495723	2.76996	0.00560629	0.0171812
Ec-00_010090	3.48577	3.79265	3.82845	6.63558	12.1981	2.77878	93.9841	0.302449	0.535799	0.564482	0.572426	0.705091	93.9841	-0.675569	0.52938	-1.27615	0.201902	0.32187
Ec-00_010100	5.77199	4.73834	3.10977	16.9362	15.4689	14.9938	270.925	-0.346518	0.342927	-1.01047	0.312269	0.455042	270.925	-0.719336	0.34246	-2.1005	0.0356851	0.0806553
Ec-00_010110	1.28143	1.30686	0.407454	3.18785	5.80446	2.82675	72.0844	-0.117525	0.553652	-0.212272	0.831895	0.90273	72.0844	-1.11622	0.547977	-2.03699	0.0416515	0.0914846
Ec-00_010120	0	0	0	0	0	0	0.146959	0	6.71522	0	1	1	0.146959	0	6.71522	0	1	1
Ec-00_010130	0.783752	1.65518	0.315334	1.04113	1.45739	1.72468	46.6204	0.832763	0.639466	1.30228	0.192821	0.31548	46.6204	1.1617	0.622255	1.86693	0.0619119	0.126291
Ec-00_010140	81.5348	89.4278	160.152	92.0746	90.8066	113.415	122.009	1.02803	0.409735	2.50903	0.0121064	0.034013	122.009	0.936773	0.403816	2.3198	0.0203516	0.0506867
Ec-00_010150	2.24205	3.4016	33.1242	17.7859	29.9794	19.4512	168.336	-1.77794	0.448952	-3.96019	7.48901e-05	0.000452394	168.336	-2.1039	0.440556	-4.77557	1.79198e-06	1.68355e-05
Ec-00_010160	1.2832	0.797326	0.055856	7.16289	0.953733	0.613025	53.5977	-1.22985	0.567977	-2.16532	0.0303634	0.072962	53.5977	0.771222	0.587773	1.31211	0.189483	0.306366
Ec-00_010170	7.31549	6.9405	49.8043	11.8605	23.7473	6.8053	357.725	0.510956	0.65061	0.785349	0.432249	0.576941	357.725	-0.756031	0.648433	-1.16593	0.243641	0.37255
Ec-00_010180	0.797682	1.15748	7.39681	0.323111	1.75271	6.46974	69.0017	2.60357	0.85962	3.02875	0.0024557	0.00892249	69.0017	0.421748	0.789599	0.53413	0.593252	0.715244
Ec-00_010190	0.72595	0.664623	1.53262	2.02326	1.2607	1.96768	77.3347	-0.283096	0.366369	-0.772706	0.439697	0.584783	77.3347	0.0423047	0.366575	0.115405	0.908124	0.9509
Ec-00_010200	1.43182	1.36781	13.5959	4.59442	2.80521	3.65025	323.638	-0.496054	0.452021	-1.09741	0.27246	0.410431	323.638	-0.00239926	0.452424	-0.00530312	0.995769	1
Ec-00_010210	0.252729	0.255518	0.158581	0.60557	0.586571	0.44342	17.7246	-0.103467	0.550746	-0.187867	0.850981	0.915872	17.7246	-0.239822	0.53924	-0.44474	0.656507	0.768266
Ec-00_010220	0.36804	0.320449	4.15906	2.35341	2.90942	1.16843	243.979	-1.45278	0.439013	-3.30919	0.000935657	0.00396505	243.979	-2.14563	0.437828	-4.90062	9.55335e-07	9.69172e-06
Ec-00_010230	0	0	0	0	0	0	0	NA	NA	NA	NA	NA	0	NA	NA	NA	NA	NA
Ec-00_010240	1.09584	1.42972	17.0334	4.0338	7.08514	3.81386	198.954	-0.650005	0.369745	-1.75798	0.0787502	0.156574	198.954	-1.29499	0.360644	-3.59077	0.000329702	0.00155374
Ec-00_010250	0.0752509	0.114466	1.51645	0.0677427	0.249845	0.313531	7.85019	1.37067	1.16351	1.17804	0.238779	0.371356	7.85019	0.0229991	0.84975	0.0270658	0.978407	0.994387
Ec-00_010260	0.893813	0.472427	0.0749534	7.61319	0.353749	1.33695	114.553	-1.86915	0.331437	-5.63953	1.70518e-08	2.79559e-07	114.553	1.38427	0.416569	3.32302	0.000890469	0.00364941
Ec-00_010270	1.09553	0.914003	0	0	0	0	0.260662	2.76931	6.57824	0.42098	0.67377	0.786652	0.260662	3.19951	6.58516	0.485867	0.627062	0.743791
Ec-00_010280	0.397684	0.336695	0	0	0.602039	1.15204	0.569728	2.12901	4.50087	0.473021	0.636198	0.756935	0.569728	0.260011	4.45014	0.0584278	0.953408	0.978485
Ec-00_010290	16.2158	18.0129	18.055	22.7526	4.03039	24.6566	15.5125	0.646876	0.66517	0.972498	0.330803	0.475061	15.5125	3.0939	0.730924	4.23286	2.30739e-05	0.000154493
Ec-00_010300	35.5686	27.1035	49.2865	48.28	20.4527	61.3936	30.4267	0.756535	0.404044	1.87241	0.0611501	0.128932	30.4267	1.44205	0.41933	3.43894	0.000584	0.00255104
Ec-00_010310	0.154883	0.0743827	0.883526	1.20234	0.188399	0.136803	60.0055	-1.79055	0.691616	-2.58894	0.00962727	0.0281876	60.0055	-0.381324	0.73251	-0.520571	0.602665	0.722948
Ec-00_010320	0.474703	0	0	2.32678	0.3455	0	1.19974	-0.956658	3.58736	-0.266675	0.789719	0.872318	1.19974	-1.85335	3.93673	-0.470784	0.637795	0.752842
Ec-00_010330	3.09699	3.04038	69.1697	88.7253	16.994	28.1303	401.832	-3.65626	0.521016	-7.01756	2.25779e-12	8.47381e-11	401.832	-1.43555	0.525353	-2.73255	0.00628467	0.018948
Ec-00_010340	0	0	0	0	0	0	0	NA	NA	NA	NA	NA	0	NA	NA	NA	NA	NA
Ec-00_010350	1.67401	2.69532	5.00105	1.01893	1.91032	0.588177	11.0987	2.03038	1.17244	1.73175	0.0833175	0.163816	11.0987	1.41705	1.05701	1.34062	0.180043	0.293918
Ec-00_010370	1.97117	2.45545	18.6134	18.6821	16.243	15.9849	580.127	-2.01885	0.328301	-6.14938	7.77871e-10	1.73149e-08	580.127	-1.70698	0.326774	-5.22374	1.75345e-07	2.21017e-06
Ec-00_010380	7.54821	6.3578	10.3503	27.9407	10.8752	9.81925	187.935	-0.639834	0.445851	-1.43509	0.151263	0.261813	187.935	0.259722	0.447994	0.579744	0.562088	0.688733
Ec-00_010390	0.465055	0.328894	0.614005	1.24735	0.308629	0.576276	32.3524	-0.172307	0.557706	-0.308958	0.757354	0.848891	32.3524	1.105	0.58235	1.89748	0.057764	0.119464
Ec-00_010400	5.76459	5.41611	42.2065	28.0681	18.0269	15.2254	1016.61	-1.05198	0.318241	-3.3056	0.000947726	0.0040091	1016.61	-0.712989	0.318343	-2.23969	0.0251111	0.0603408
Ec-00_010410	4.42488	4.39863	7.22509	9.7547	17.9337	10.4791	138.76	0.0373423	0.313992	0.118928	0.905333	0.95125	138.76	-1.00657	0.305315	-3.29684	0.000977802	0.00395922
Ec-00_010420	1.45785	1.37449	16.5309	9.03726	8.22321	5.39776	416.614	-1.41669	0.304275	-4.65596	3.22468e-06	2.913e-05	416.614	-1.5519	0.303628	-5.11118	3.20149e-07	3.74491e-06
Ec-00_010430	0.336089	0.833693	5.40701	4.86774	7.85468	4.7575	94.7653	-2.64122	0.461603	-5.72186	1.05367e-08	1.80526e-07	94.7653	-2.19788	0.442518	-4.96677	6.8078e-07	7.2124e-06
Ec-00_010440	0.145131	0.241815	0.739704	0.911396	0.295831	0.729595	16.401	-1.43042	0.67935	-2.10557	0.035242	0.0823561	16.401	0.742519	0.690008	1.0761	0.281882	0.415317
Ec-00_010450	0.233455	0.245158	0.731698	0.413285	0.251264	0.552162	12.8208	0.280663	0.85089	0.329847	0.741516	0.837476	12.8208	1.02361	0.852995	1.20002	0.230132	0.356419
Ec-00_010460	0	0	0	0	0	0	0	NA	NA	NA	NA	NA	0	NA	NA	NA	NA	NA
Ec-00_010470	4.55626	3.17424	10.6193	9.31803	3.22975	10.4767	436.476	0.150825	0.287889	0.523901	0.600347	0.728245	436.476	0.972847	0.291149	3.3414	0.000833556	0.00344686
Ec-00_010480	0	0	0	0	0	0	0	NA	NA	NA	NA	NA	0	NA	NA	NA	NA	NA
Ec-00_010490	1.08016	1.20333	6.51364	7.73848	8.43029	4.55971	323.933	-1.61304	0.319352	-5.05096	4.39591e-07	4.91537e-06	323.933	-1.78277	0.317291	-5.61871	1.92385e-08	3.16028e-07
Ec-00_010500	0	0	0	0	0.0450217	0.206515	0.475549	0	6.71522	0	1	1	0.475549	-2.7801	6.68578	-0.415823	0.67754	0.784922
Ec-00_010510	0.254661	0.146298	9.6728	0.20019	0.169695	13.9477	35.918	1.69098	1.30695	1.29383	0.195723	0.319007	35.918	0.660919	1.24714	0.529946	0.596149	0.717548
Ec-00_010520	17.6793	20.0335	23.864	24.507	17.5634	35.1612	980.469	0.722581	0.314252	2.29937	0.0214838	0.0548783	980.469	1.17216	0.313812	3.73524	0.000187537	0.000953871
Ec-00_010530	251.013	246.409	52.7131	102.396	89.452	139.209	339.813	2.49725	0.328066	7.61202	2.69837e-14	1.4339e-12	339.813	2.44952	0.324675	7.54452	4.53973e-14	2.76329e-12
Ec-00_010540	0.825564	0.580939	0.134946	6.05751	0.582778	1.54634	98.7777	-1.62786	0.425408	-3.82659	0.00012993	0.000733277	98.7777	1.00689	0.448045	2.24729	0.0246218	0.0593783
Ec-00_010550	0	0	0	0	0	0	0	NA	NA	NA	NA	NA	0	NA	NA	NA	NA	NA
Ec-00_010560	1.52112	1.29156	4.64383	4.5401	2.42905	4.62564	497.329	-0.390821	0.29669	-1.31727	0.187748	0.308836	497.329	0.0969721	0.297443	0.326019	0.74441	0.83567
Ec-00_010570	771.337	761.015	2465.53	2050.68	3650.72	2697.04	69173	-0.220931	0.239525	-0.92237	0.356336	0.50132	69173	-1.27457	0.239506	-5.32167	1.02817e-07	1.37684e-06
Ec-00_010580	2.18873	1.77383	0.0568441	8.41231	3.61484	2.6065	172.583	-0.719404	0.393168	-1.82976	0.0672854	0.1391	172.583	-0.0309037	0.395606	-0.0781173	0.937735	0.968038
Ec-00_010590	76.2511	82.6831	51.9382	75.3772	79.2491	66.1501	811.706	1.21818	0.276728	4.40208	1.0722e-05	8.38277e-05	811.706	1.06895	0.275501	3.88003	0.000104444	0.000575853
Ec-00_010600	3.27651	3.16825	3.97519	5.93064	7.19789	6.63927	178.767	0.334383	0.239445	1.39649	0.162567	0.276804	178.767	-0.186905	0.23415	-0.79823	0.424737	0.563145
Ec-00_010610	0	0	0	0	0	0	0	NA	NA	NA	NA	NA	0	NA	NA	NA	NA	NA
Ec-00_010620	3.17005	2.64311	1.92488	13.8379	6.64183	5.96307	295.817	-0.922584	0.286306	-3.22237	0.00127136	0.00514911	295.817	-0.329827	0.287721	-1.14635	0.251652	0.380988
Ec-00_010630	7.40146	5.5795	0.839526	19.8365	11.7073	27.2076	660.688	-0.222502	0.551104	-0.403739	0.686405	0.796349	660.688	-0.05756	0.551333	-0.104401	0.916851	0.956746
Ec-00_010635	0	0	0	0	0	0	0	NA	NA	NA	NA	NA	0	NA	NA	NA	NA	NA
Ec-00_010640	0.833277	0.537854	1.6812	5.1347	1.14467	1.04919	105.666	-1.36625	0.505494	-2.70279	0.00687598	0.0212278	105.666	-0.113636	0.514958	-0.220672	0.825348	0.894549
Ec-00_010650	0.324543	0.365804	0.177282	2.42895	0.890919	0.820078	9.90715	-1.68993	0.825433	-2.04732	0.0406264	0.092435	9.90715	-0.354706	0.835881	-0.42435	0.67131	0.780135
Ec-00_010655	5.24997	7.62742	0	0	0.094655	0	35.5319	8.51568	1.25054	6.80961	9.78624e-12	3.31603e-10	35.5319	7.41566	0.939124	7.89636	2.8717e-15	2.13642e-13
Ec-00_010660	1.5549	3.35499	0.087207	0.425334	0.126512	0.145314	54.5376	3.18767	0.679352	4.69222	2.70259e-06	2.49799e-05	54.5376	5.3984	0.72513	7.44474	9.71388e-14	5.42002e-12
Ec-00_010670	0.244231	0	0	0	0.640434	0	0.305707	1.3152	6.61255	0.198895	0.842345	0.909853	0.305707	-3.22046	6.66805	-0.482969	0.629118	0.74549
Ec-00_010690	1.60485	1.90429	0.553375	2.3855	1.19645	1.27365	55.8339	0.636725	0.53354	1.1934	0.232714	0.364226	55.8339	1.6215	0.53473	3.03238	0.00242637	0.00849322
Ec-00_010700	1.87736	1.15281	17.7752	7.25613	6.68203	7.63604	215.504	-0.760268	0.418037	-1.81866	0.0689631	0.141398	215.504	-1.53441	0.419549	-3.65729	0.000254897	0.00124539
Ec-00_010710	0.805658	0.623726	2.13612	3.79339	2.51347	3.21391	39.2403	-1.0397	0.413188	-2.51629	0.0118598	0.0334452	39.2403	-1.04529	0.42105	-2.48257	0.0130438	0.0350917
Ec-00_010720	1.46113	1.40746	8.32262	6.88439	1.87331	3.16874	140.545	-1.02074	0.314722	-3.2433	0.00118153	0.0048156	140.545	0.582469	0.326456	1.78422	0.0743877	0.146698
Ec-00_010730	116.013	170.291	107.226	174.038	321.359	229.918	222.229	0.58147	0.45595	1.27529	0.202205	0.326899	222.229	0.127384	0.451565	0.282093	0.777872	0.861449
Ec-00_010740	0.542477	0.514003	8.70053	0.715242	0.166588	2.56865	65.3498	0.829029	0.674198	1.22965	0.218828	0.347366	65.3498	2.55848	0.723232	3.53757	0.000403827	0.00185095
Ec-00_010750	19.9553	28.334	34.8896	14.9054	29.0017	17.5899	718.603	1.62599	0.387889	4.19189	2.76634e-05	0.000193992	718.603	0.975067	0.385217	2.53121	0.0113669	0.0312174
Ec-00_010760	3.00775	3.63467	33.8476	7.95093	20.6332	12.1774	297.94	-0.155366	0.403649	-0.384903	0.700309	0.806278	297.94	-1.49983	0.39761	-3.77211	0.000161873	0.000841487
Ec-00_010770	26.608	22.288	18.3396	25.0276	27.4401	11.9269	851.2	1.29403	0.218738	5.91592	3.30033e-09	6.40883e-08	851.2	0.704896	0.217096	3.24694	0.00116654	0.00458374
Ec-00_010780	1.58619	0.977889	5.527	4.3172	1.62613	2.52156	178.233	-0.254945	0.317214	-0.803701	0.42157	0.567027	178.233	0.3131	0.325301	0.962493	0.335802	0.473849
Ec-00_010790	0	0	0	0	0	0	0	NA	NA	NA	NA	NA	0	NA	NA	NA	NA	NA
Ec-00_010800	294.37	313.857	811.351	679.918	398.431	551.329	26036.4	0.0182779	0.414087	0.0441401	0.964793	0.989238	26036.4	0.659273	0.414087	1.59211	0.111359	0.202001
Ec-00_010810	0	0	0	0.207588	0	0.225044	0.389465	-3.76941	6.678	-0.564452	0.572446	0.705091	0.389465	0	6.71522	0	1	1
Ec-00_010820	3.72533	2.58768	4.20901	3.50142	5.29219	6.76397	185.704	1.29881	0.337398	3.84948	0.00011837	0.000677861	185.704	-0.0445484	0.331179	-0.134515	0.892996	0.941597
Ec-00_010830	27.7535	18.8215	87.2939	101.339	62.9132	76.4663	1454.81	-0.691212	0.311574	-2.21846	0.0265237	0.0651666	1454.81	-0.741384	0.311929	-2.37678	0.0174647	0.044721
Ec-00_010840	0	0	0	0	0	0	0	NA	NA	NA	NA	NA	0	NA	NA	NA	NA	NA
Ec-00_010850	5.06112	4.22886	0.0513757	15.9585	5.34746	5.81978	275.565	-0.432848	0.454149	-0.953096	0.340541	0.485472	275.565	0.683792	0.456053	1.49937	0.133778	0.233627
Ec-00_010860	2.80644	2.42425	0	5.69082	4.27751	2.87754	80.7763	0.206556	0.458213	0.450787	0.652143	0.769241	80.7763	0.189784	0.456962	0.415317	0.67791	0.785191
Ec-00_010870	0.0061034	0.0413867	0.0613553	0	0.0207609	0.0378833	0.522485	-0.202495	4.59252	-0.0440923	0.964831	0.989238	0.522485	1.79671	4.38261	0.409964	0.681833	0.788183
Ec-00_010880	11.5958	10.1303	3.39552	61.2084	9.4813	25.4438	881.777	-1.16925	0.463189	-2.52435	0.0115914	0.032836	881.777	1.07481	0.464544	2.3137	0.0206844	0.0513628
Ec-00_010890	5.07086	5.05438	24.5165	22.9752	13.1723	20.1242	417.008	-0.979342	0.293617	-3.33544	0.00085165	0.0036572	417.008	-0.377904	0.293947	-1.28562	0.198576	0.31768
Ec-00_010900	1.78798	1.23591	19.42	6.78561	5.55515	4.78888	77.0146	-0.698248	0.481485	-1.4502	0.147004	0.256296	77.0146	-1.1676	0.483487	-2.41497	0.0157366	0.0411009
Ec-00_010910	2.04823	1.75145	11.9286	8.88664	22.8189	16.4799	357.547	-0.929463	0.237735	-3.90966	9.24243e-05	0.000544942	357.547	-2.69588	0.23436	-11.5032	1.27164e-30	7.60214e-28
Ec-00_010920	14.1755	16.4344	30.234	29.4884	41.2075	58.0074	1070.93	0.140896	0.18487	0.762137	0.445978	0.590744	1070.93	-0.335976	0.183003	-1.83591	0.0663713	0.133822
Ec-00_010930	6.80046	7.40201	12.7903	11.0891	10.2589	15.2389	268.08	0.481433	0.339415	1.41842	0.156068	0.268024	268.08	0.503845	0.337234	1.49405	0.135162	0.235588
Ec-00_010940	1.74039	1.75302	1.73792	3.7598	6.95325	6.79038	170.515	0.079404	0.293429	0.270607	0.786693	0.870235	170.515	-0.980443	0.28536	-3.43581	0.00059078	0.00257931
Ec-00_010950	17.3036	19.312	10.6695	27.4487	34.6264	19.4582	273.755	0.532265	0.297765	1.78753	0.0738511	0.148939	273.755	0.156703	0.294699	0.531738	0.594907	0.716517
Ec-00_010960	40.9353	30.4868	106.16	73.0848	67.5272	74.8204	1513.95	0.352733	0.297788	1.18451	0.236211	0.368493	1513.95	-0.140229	0.297596	-0.471207	0.637493	0.752591
Ec-00_010970	1008.04	1115.29	800.995	647.698	547.791	945.301	4031.06	1.85745	0.468584	3.96397	7.37139e-05	0.000446417	4031.06	2.0129	0.468459	4.29685	1.73239e-05	0.000120676
Ec-00_010980	29.0813	28.2144	38.6794	43.598	17.2419	91.1881	1821.25	0.61328	0.373481	1.64207	0.100577	0.190576	1821.25	1.71597	0.3739	4.58939	4.44533e-06	3.70754e-05
Ec-00_010990	0.947244	0.539735	0.381315	2.32431	1.10294	1.67759	32.4598	-0.0572972	0.559336	-0.102438	0.918409	0.959209	32.4598	-0.0376788	0.570076	-0.0660944	0.947303	0.974426
Ec-00_011000	0	0	0	0	0	0	0	NA	NA	NA	NA	NA	0	NA	NA	NA	NA	NA
Ec-00_011005	1.35124	1.10114	0.343358	1.5002	1.3802	1.81058	65.1078	1.05707	0.489229	2.16069	0.0307195	0.0737647	65.1078	0.640389	0.483571	1.32429	0.185406	0.301312
Ec-00_011010	6.82484	12.5347	0.167328	1.44126	0.403405	0.687928	525.799	3.48358	0.416462	8.36469	6.02725e-17	4.87392e-15	525.799	5.97144	0.43462	13.7394	5.8928e-43	6.16497e-40
Ec-00_011020	0	0.204131	0	0	0	0	0.0413464	0	6.71522	0	1	1	0.0413464	1.68406	6.63454	0.253832	0.799626	0.876642
Ec-00_011040	1.03429	1.47967	12.6832	19.5698	6.58242	17.5008	64.9829	-3.02336	0.439478	-6.87942	6.00975e-12	2.09578e-10	64.9829	-1.0793	0.438378	-2.46203	0.0138152	0.0367924
Ec-00_011050	0.406447	0.624567	2.1505	5.0269	3.60347	3.52429	145.557	-2.40117	0.564542	-4.25331	2.10636e-05	0.0001527	145.557	-1.49193	0.560096	-2.6637	0.00772859	0.0225854
Ec-00_011060	95.0296	128.048	28.7549	72.587	41.2802	53.6423	4111.68	1.60156	0.387553	4.13248	3.5887e-05	0.000241735	4111.68	2.64405	0.387546	6.82256	8.94345e-12	3.37172e-10
Ec-00_011070	20.7924	21.4893	100.608	29.1365	46.717	77.2656	1939.71	0.716995	0.280005	2.56065	0.0104477	0.0301351	1939.71	-0.0931683	0.279017	-0.333916	0.738443	0.831369
Ec-00_011080	0.262615	0.208959	0.0200817	3.04976	0.257457	0	73.7107	-2.28013	0.671523	-3.39546	0.000685132	0.00303157	73.7107	0.790295	0.709573	1.11376	0.265381	0.396343
Ec-00_011090	38.8065	42.4915	42.9456	45.1724	47.202	51.7067	1018.94	0.973051	0.233974	4.15881	3.19913e-05	0.000220009	1018.94	0.848009	0.232826	3.64224	0.000270273	0.00130868
Ec-00_011100	3.80972	5.25375	8.15429	14.5127	8.02324	11.0251	300.958	-0.732764	0.229276	-3.19599	0.00139353	0.00557245	300.958	0.379023	0.228592	1.65807	0.0973024	0.18178
Ec-00_011110	0.0262587	0.702503	0.0665993	0.53907	2.13161	0	22.7816	-3.12956	1.24174	-2.5203	0.0117256	0.0331601	22.7816	-0.580685	1.14107	-0.508895	0.610826	0.729704
Ec-00_011120	3.31799	2.91696	16.074	22.8511	25.7646	26.9459	306.732	-1.59654	0.400328	-3.98809	6.66073e-05	0.000408764	306.732	-2.13455	0.400119	-5.33479	9.5654e-08	1.29334e-06
Ec-00_011130	25.281	20.8477	53.9954	30.6999	50.1769	90.4179	660.096	0.906746	0.261147	3.47217	0.000516268	0.00237313	660.096	-0.266332	0.258621	-1.02982	0.303096	0.438129
Ec-00_011140	0.0328658	0.0726367	0	0	0	0	0.496671	0.769297	5.08514	0.151284	0.879752	0.935767	0.496671	2.60606	5.03467	0.517622	0.604722	0.724532
Ec-00_011150	1.94769	1.94988	0.83551	1.96713	0.791627	1.45009	10.6847	1.21332	0.652162	1.86047	0.0628197	0.131755	10.6847	2.25805	0.671666	3.36186	0.000774184	0.00323896
Ec-00_011160	24.6616	29.1438	25.763	26.0767	17.7422	21.7359	843.399	1.09085	0.325868	3.34752	0.000815384	0.00353502	843.399	1.71052	0.325542	5.25437	1.48533e-07	1.9052e-06
Ec-00_011170	1.67342	2.46603	11.2402	14.4383	12.5986	10.6108	60.4024	-1.92399	0.426663	-4.50939	6.50134e-06	5.41962e-05	60.4024	-1.32077	0.416586	-3.17046	0.00152196	0.00573655
Ec-00_011180	2.31465	2.04835	9.0547	6.36239	4.24695	9.36618	262.217	-0.224466	0.383373	-0.585503	0.55821	0.692241	262.217	-0.0746156	0.383207	-0.194714	0.845617	0.908411
Ec-00_011190	3.73949	1.48836	6.24869	6.22606	5.04886	4.85453	185.736	0.486863	0.456529	1.06644	0.286223	0.426894	185.736	-0.762746	0.458725	-1.66275	0.096362	0.180425
Ec-00_011200	10.0469	7.90146	47.9449	53.1231	19.3812	43.7967	998.62	-1.21264	0.337373	-3.59435	0.000325197	0.00160055	998.62	-0.317486	0.338906	-0.936796	0.348863	0.486082
Ec-00_011210	1.49852	2.79493	8.19571	4.10471	6.54391	3.53908	114.135	-0.247362	0.385744	-0.641259	0.521355	0.660732	114.135	-0.208143	0.37339	-0.557442	0.577225	0.701326
Ec-00_011220	0	0	0	0	0	0	0	NA	NA	NA	NA	NA	0	NA	NA	NA	NA	NA
Ec-00_011230	1.51863	1.00325	4.84082	3.45456	2.13989	44.2398	252.387	0.0274172	0.566967	0.0483577	0.961431	0.987143	252.387	-0.0409027	0.569037	-0.0718806	0.942697	0.971454
Ec-00_011240	0.875488	1.13701	16.5635	5.92195	6.09101	5.44478	204.174	-1.52888	0.34252	-4.46362	8.05878e-06	6.51671e-05	204.174	-1.40664	0.334274	-4.20805	2.57584e-05	0.000170154
Ec-00_011250	12.413	12.7891	30.2024	26.5582	27.5194	29.8666	450.089	0.112779	0.280507	0.402053	0.687645	0.79705	450.089	-0.0804767	0.278966	-0.288482	0.772978	0.857675
Ec-00_011260	31.7263	35.5019	37.2603	47.1748	50.1168	56.3426	1340.27	0.622566	0.227998	2.73058	0.00632232	0.0197627	1340.27	0.520141	0.227159	2.28977	0.0220348	0.054098
Ec-00_011270	20.825	32.3188	37.931	46.8199	37.3115	69.1303	58.2825	0.0259379	0.340751	0.0761199	0.939324	0.97296	58.2825	0.766242	0.328183	2.3348	0.0195536	0.0490644
Ec-00_011280	1.91054	1.9191	4.47768	4.89544	4.12291	6.20686	63.9511	-0.127851	0.434041	-0.294559	0.768331	0.85672	63.9511	-0.125322	0.428797	-0.292265	0.770084	0.855314
Ec-00_011290	57.2459	63.1814	51.1261	39.1937	39.4082	67.3576	489.061	1.72769	0.315724	5.47216	4.44579e-08	6.55089e-07	489.061	1.68324	0.313705	5.36568	8.06452e-08	1.11841e-06
Ec-00_011300	1.83957	1.58487	58.9178	13.0433	13.6919	12.5262	591.084	-1.65004	0.423629	-3.895	9.81968e-05	0.000574726	591.084	-2.10047	0.423656	-4.95796	7.12355e-07	7.47593e-06
Ec-00_011320	1.69558	1.86648	61.8239	20.3575	5.15103	12.566	43.5718	-2.38235	0.482677	-4.9357	7.98625e-07	8.4716e-06	43.5718	-0.516535	0.501439	-1.03011	0.30296	0.43797
Ec-00_011330	1.84471	1.55489	9.42756	12.5731	7.18319	15.7322	120.247	-1.5666	0.239792	-6.53317	6.43925e-11	1.83623e-09	120.247	-1.22234	0.245749	-4.97393	6.56106e-07	6.96863e-06
Ec-00_011340	15.8028	20.376	0.589055	40.2959	17.7213	29.4745	453.765	-0.153631	0.388891	-0.39505	0.692806	0.801089	453.765	1.2276	0.389389	3.15262	0.00161811	0.00603778
Ec-00_011350	8.55128	8.13214	45.9383	21.4551	19.6811	28.7591	1308.11	-0.138448	0.23056	-0.600489	0.548181	0.684367	1308.11	-0.272233	0.230022	-1.18351	0.236607	0.363889
Ec-00_011360	1.58811	1.32963	1.65835	4.15292	8.0524	5.1548	98.2038	-0.179994	0.452508	-0.397769	0.6908	0.79962	98.2038	-1.58242	0.446361	-3.54516	0.000392368	0.0018076
Ec-00_011370	0.179268	0.126606	0.141886	0.566235	0.430231	0.467603	8.3764	-0.570448	0.865475	-0.659116	0.509821	0.650648	8.3764	-0.696976	0.880118	-0.791911	0.428412	0.56649
Ec-00_011380	2.12684	2.12088	7.83366	8.27362	6.61951	8.16282	199.773	-0.754277	0.291538	-2.58723	0.00967507	0.0282983	199.773	-0.638886	0.290146	-2.20194	0.0276693	0.0653438
Ec-00_011390	53.8708	53.068	71.3885	49.2983	67.2654	66.9126	2690.89	1.31712	0.392274	3.35766	0.000786047	0.00342647	2690.89	0.692568	0.391917	1.76713	0.0772067	0.151136
Ec-00_011400	8.75246	8.29398	10.2348	21.1648	15.0397	19.6633	419.09	-0.0990802	0.237838	-0.416588	0.67698	0.789079	419.09	0.143304	0.237479	0.603439	0.546217	0.676367
Ec-00_011410	1.16301	1.06564	4.53779	7.07406	1.54831	3.83909	93.957	-1.38599	0.323662	-4.2822	1.85055e-05	0.00013616	93.957	0.429833	0.340898	1.26089	0.20735	0.32863
Ec-00_011420	8.53449	7.28196	0.487751	20.6052	8.90169	9.97146	184.704	-0.0339314	0.529333	-0.0641021	0.948889	0.979499	184.704	0.687529	0.530427	1.29618	0.194914	0.313476
Ec-00_011430	1.39698	1.64778	20.3656	1.81461	2.18024	11.5916	156.852	0.802605	0.581599	1.38	0.167588	0.283144	156.852	0.572683	0.572119	1.00099	0.316834	0.45356
Ec-00_011440	1254.05	992.426	5449.01	11578	2220.88	4763.67	65883.9	-2.04168	0.422312	-4.83454	1.33455e-06	1.32341e-05	65883.9	-0.143356	0.422336	-0.339437	0.734281	0.828579
Ec-00_011450	4.21847	4.90334	12.5677	12.5351	7.99629	12.8525	462.555	-0.36644	0.232713	-1.57464	0.115339	0.212185	462.555	0.295745	0.23214	1.27399	0.202665	0.322811
Ec-00_011460	9.95566	13.5687	19.5902	25.4707	23.9407	33.5706	528.164	-0.155747	0.211519	-0.736326	0.461532	0.605406	528.164	0.187433	0.209413	0.895041	0.370765	0.508583
Ec-00_011470	2.67354	1.47036	27.3754	11.2486	10.4454	10.1905	415.122	-0.83473	0.376178	-2.21898	0.0264884	0.0651276	415.122	-1.81512	0.377707	-4.80563	1.54266e-06	1.47305e-05
Ec-00_011480	5.41613	5.05394	0.512455	13.6905	5.56697	7.52824	298.708	-0.108638	0.487632	-0.222786	0.823702	0.896894	298.708	0.874102	0.488614	1.78894	0.0736239	0.145415
Ec-00_011490	0.0282751	0.0665382	0.59564	0.169623	0.100774	0	1.66341	-1.29284	2.74073	-0.471715	0.63713	0.757613	1.66341	0.341085	2.61147	0.13061	0.896084	0.943131
Ec-01_000010	0	0	0.662317	0	0	0	0.123521	0	6.71522	0	1	1	0.123521	0	6.71522	0	1	1
Ec-01_000020	1.76423	1.1411	4.27005	5.69867	4.11384	6.30533	77.4896	-0.494598	0.332387	-1.48802	0.136747	0.242653	77.4896	-0.878171	0.335967	-2.61386	0.00895245	0.025542
Ec-01_000030	1.47539	1.78361	2.51508	5.94655	5.71878	4.07494	58.7699	-0.807422	0.362921	-2.22479	0.0260954	0.0643594	58.7699	-0.638466	0.355062	-1.79818	0.0721481	0.143227
Ec-01_000040	2.93435	2.80198	4.59718	15.1807	9.37305	5.3598	22.8927	-1.16926	0.498977	-2.34331	0.0191135	0.0497654	22.8927	-0.723191	0.501369	-1.44243	0.14918	0.254109
Ec-01_000050	0.559758	0.630146	0.741308	1.53251	0.568868	1.49833	25.4443	-0.214354	0.837449	-0.25596	0.797981	0.878184	25.4443	1.20452	0.848272	1.41996	0.155618	0.262563
Ec-01_000060	6.65493	4.13277	8.5009	30.7355	9.60119	11.4841	260.407	-0.983459	0.440166	-2.23429	0.025464	0.0630951	260.407	-0.199144	0.442959	-0.449578	0.653015	0.76541
Ec-01_000070	11.5742	11.4658	23.222	30.1408	25.6526	25.9664	2973.45	-0.177729	0.20983	-0.847013	0.396988	0.542609	2973.45	-0.141936	0.209622	-0.677105	0.49834	0.633772
Ec-01_000080	3.73421	3.14336	0.164274	4.48608	5.70361	5.2037	165.725	0.973276	0.656143	1.48333	0.137987	0.244498	165.725	0.134806	0.653981	0.206131	0.836688	0.902845
Ec-01_000090	31.1217	37.2715	33.7537	62.8861	34.6474	46.2771	2119.42	0.160741	0.259277	0.619957	0.535286	0.673426	2119.42	1.10517	0.259301	4.26213	2.02491e-05	0.000137728
Ec-01_000100	23.9728	28.3511	128.725	218.838	61.4576	42.2622	3529.71	-2.0337	0.380462	-5.34535	9.0242e-08	1.2133e-06	3529.71	-0.119049	0.380826	-0.312606	0.75458	0.843146
Ec-01_000110	2.62188	2.70877	16.5041	17.5101	5.47112	9.93587	114.656	-1.54458	0.40448	-3.81869	0.000134162	0.000753857	114.656	-0.0634229	0.411243	-0.154222	0.877434	0.931014
Ec-01_000120	4.43848	4.15079	20.9047	16.6646	11.2967	12.4409	889.457	-0.700297	0.17013	-4.11624	3.85103e-05	0.000256618	889.457	-0.432736	0.170118	-2.54375	0.010967	0.0303031
Ec-01_000130	28.0776	25.719	38.5702	49.3696	42.4169	38.4202	793.52	0.374121	0.231516	1.61596	0.106103	0.198819	793.52	0.271583	0.230893	1.17623	0.239503	0.367331
Ec-01_000140	37.8638	35.0414	65.9227	69.0451	54.5413	121.67	1324.12	0.331721	0.21427	1.54815	0.121586	0.221005	1324.12	0.351479	0.213914	1.64308	0.100366	0.18591
Ec-01_000150	2.89324	2.50339	0.753817	12.3	3.54641	7.34167	142.767	-0.854346	0.451368	-1.89279	0.0583855	0.124167	142.767	0.489829	0.455778	1.07471	0.282504	0.415978
Ec-01_000160	10.8884	10.2216	34.5851	24.6886	22.8716	29.2666	386.376	0.0235142	0.170034	0.138291	0.89001	0.942248	386.376	-0.160331	0.167764	-0.955692	0.339228	0.477131
Ec-01_000170	3.65334	3.81577	5.42608	13.6689	7.91685	5.79859	457.825	-0.676758	0.343592	-1.96966	0.0488777	0.107328	457.825	-0.031894	0.343669	-0.0928046	0.926059	0.961867
Ec-01_000180	32.0425	34.7522	39.4444	54.976	78.2334	54.709	3152.07	0.406649	0.220372	1.84529	0.0649958	0.135504	3152.07	-0.16522	0.219912	-0.751302	0.452471	0.590605
Ec-01_000190	70.0203	46.5351	233.61	36.1305	50.2404	124.832	4965.56	2.18711	0.428517	5.10391	3.327e-07	3.83281e-06	4965.56	0.891003	0.42819	2.08086	0.0374469	0.0840224
Ec-01_000200	2.08742	1.47089	0.044347	4.57898	1.88263	3.04745	52.7949	0.114372	0.710105	0.161064	0.872043	0.930109	52.7949	0.573416	0.714418	0.802634	0.422186	0.56056
Ec-01_000210	1.03291	0.855414	1.87469	5.45493	1.5819	3.49086	150.57	-1.19781	0.288276	-4.15508	3.2517e-05	0.000222528	150.57	0.0657739	0.298869	0.220076	0.825812	0.894733
Ec-01_000220	1.50845	1.67367	3.26076	6.85432	3.32819	4.59288	188.108	-1.00876	0.323875	-3.11466	0.00184159	0.00702036	188.108	-0.029786	0.324889	-0.0916803	0.926952	0.961867
Ec-01_000230	6.18537	5.41621	6.61672	9.87646	14.9234	10.5063	681.383	0.519323	0.170425	3.04722	0.0023097	0.00847665	681.383	-0.460522	0.16798	-2.74153	0.0061153	0.0185073
Ec-01_000240	18.4195	16.3513	139.572	81.7138	39.5012	38.5422	1619.29	-0.940119	0.24346	-3.8615	0.000112694	0.00064869	1619.29	-0.267095	0.243887	-1.09516	0.273446	0.405709
Ec-01_000250	8.44492	11.0946	12.1113	14.3151	26.8645	18.3823	701.143	0.443364	0.258894	1.71253	0.0867997	0.169301	701.143	-0.25753	0.256317	-1.00473	0.315025	0.45155
Ec-01_000260	21.752	21.3234	62.7365	45.6028	43.712	38.8764	2325.07	0.111632	0.211499	0.527816	0.597627	0.726325	2325.07	-0.0295262	0.211153	-0.139833	0.888792	0.938702
Ec-01_000270	4.11078	3.94149	11.2196	17.5582	8.20355	10.0527	372.572	-0.903817	0.233852	-3.86491	0.00011113	0.000640789	372.572	-0.0397061	0.235465	-0.168629	0.866089	0.922876
Ec-01_000280	7.27112	6.48161	8.9353	12.8466	13.9535	11.2402	577.435	0.395257	0.276706	1.42844	0.153167	0.264397	577.435	-0.106992	0.27557	-0.388255	0.697827	0.800502
Ec-01_000290	16.5547	18.4984	17.0511	31.146	28.6592	25.5208	596.333	0.293451	0.322934	0.908702	0.363508	0.508716	596.333	0.348313	0.321882	1.08211	0.279202	0.412677
Ec-01_000300	6.7789	8.88114	2.48764	11.0882	8.67817	11.3245	683.218	0.483549	0.317566	1.52267	0.127841	0.229729	683.218	1.02208	0.316697	3.22733	0.00124953	0.00486077
Ec-01_000310	4.01418	4.90981	5.93306	11.487	15.1543	8.93494	426.939	-0.302859	0.293917	-1.03042	0.302811	0.444705	426.939	-0.611866	0.291534	-2.09878	0.0358364	0.0809644
Ec-01_000320	11.4584	14.4219	18.7799	14.8883	20.094	41.7041	1388.19	0.819817	0.316531	2.59	0.00959747	0.0281155	1388.19	0.528258	0.315463	1.67455	0.0940228	0.176837
Ec-01_000330	3.51087	3.41535	16.4895	14.3629	13.1334	14.1543	1172.26	-0.824009	0.162049	-5.08494	3.67743e-07	4.19322e-06	1172.26	-0.92366	0.161449	-5.72105	1.05866e-08	1.86536e-07
Ec-01_000340	8.4786	8.43727	26.463	15.2728	8.78214	14.4222	2220.21	0.356703	0.183209	1.94697	0.0515381	0.112257	2220.21	0.9407	0.183261	5.13313	2.84966e-07	3.37583e-06
Ec-01_000350	0	0	0	0	0	0	0	NA	NA	NA	NA	NA	0	NA	NA	NA	NA	NA
Ec-01_000360	10.6859	9.83978	66.5716	69.3872	44.9816	39.9083	1663.62	-1.54379	0.340585	-4.53275	5.822e-06	4.93441e-05	1663.62	-1.18319	0.340735	-3.47247	0.00051569	0.00228122
Ec-01_000370	4.53601	5.56834	0.600155	12.3784	11.5513	6.40912	383.536	-0.225207	0.350767	-0.642042	0.520846	0.660462	383.536	-0.0337604	0.349502	-0.0965959	0.923047	0.960165
Ec-01_000380	6.40421	6.28322	21.5862	56.7664	23.2278	29.944	641.252	-1.93936	0.285309	-6.7974	1.06522e-11	3.58047e-10	641.252	-0.857916	0.286802	-2.99132	0.00277774	0.00948523
Ec-01_000390	6.87425	5.74209	0.172434	28.1045	12.8657	12.5348	556.795	-0.788492	0.436644	-1.8058	0.0709496	0.144427	556.795	-0.148752	0.437179	-0.340255	0.733665	0.828166
Ec-01_000400	77.8996	62.6292	80.1313	107.146	113.987	62.9235	5131.1	0.684637	0.364191	1.87988	0.0601239	0.127233	5131.1	0.143919	0.364083	0.395293	0.692627	0.796512
Ec-01_000410	0	0	0	0	0	0	0	NA	NA	NA	NA	NA	0	NA	NA	NA	NA	NA
Ec-01_000420	6.75582	4.54648	54.5185	5.75864	4.78943	101.755	1058.29	1.45304	0.733506	1.98095	0.0475969	0.105206	1058.29	0.919124	0.732915	1.25407	0.209818	0.331616
Ec-01_000430	100.945	71.319	350.335	234.851	207.872	186.095	9499.56	-0.0527184	0.30812	-0.171097	0.864148	0.924515	9499.56	-0.538472	0.308113	-1.74764	0.0805256	0.156353
Ec-01_000440	4.90122	5.1284	21.4951	36.0728	24.3952	19.3921	639.347	-1.67781	0.289217	-5.80121	6.58365e-09	1.18371e-07	639.347	-1.22124	0.289162	-4.22336	2.40683e-05	0.000160382
Ec-01_000450	49.4534	62.3917	33.4948	47.9701	52.1007	66.2507	3752.31	1.25859	0.237938	5.28957	1.22602e-07	1.58107e-06	3752.31	1.25416	0.237544	5.27969	1.29404e-07	1.68568e-06
Ec-01_000460	26.0036	23.045	19.6585	32.3096	42.5172	8.08856	2295.8	0.900036	0.319814	2.81425	0.00488915	0.0160161	2295.8	0.122654	0.319362	0.384061	0.700934	0.803337
Ec-01_000470	25.0051	25.2427	44.1208	26.2671	46.3709	39.0622	3774.48	1.10265	0.426565	2.58496	0.00973916	0.0284261	3774.48	0.151628	0.426209	0.355759	0.722021	0.819162
Ec-01_000480	4.9504	4.0636	13.858	10.9817	9.60426	9.03091	171.894	0.0564949	0.319952	0.176573	0.859844	0.921855	171.894	-0.212794	0.318391	-0.668342	0.503915	0.638908
Ec-01_000490	5.08085	6.16559	9.90518	10.8396	11.5799	18.1123	291.743	0.118772	0.311521	0.381265	0.703006	0.80787	291.743	0.115298	0.308508	0.373729	0.708606	0.809097
Ec-01_000500	2.88917	4.07578	8.09354	17.8707	19.3382	19.2634	424.585	-1.40885	0.298791	-4.71518	2.41492e-06	2.25703e-05	424.585	-1.2307	0.296021	-4.15748	3.21775e-05	0.000205659
Ec-01_000510	583.338	879.307	71.5209	546.931	700.146	545.754	10016.2	1.29966	0.283298	4.5876	4.48373e-06	3.93773e-05	10016.2	1.33566	0.283142	4.71729	2.39006e-06	2.16256e-05
Ec-01_000520	57.0329	62.7374	87.733	69.6495	81.8635	92.1917	1076.99	0.904695	0.251691	3.59447	0.000325048	0.00160029	1076.99	0.619012	0.250452	2.47159	0.0134515	0.0360149
Ec-01_000530	5.04893	5.79117	6.015	8.00132	10.6497	12.4098	128.625	0.545144	0.386866	1.40913	0.158798	0.271763	128.625	0.145212	0.380297	0.381839	0.70258	0.804422
Ec-01_000540	1.5798	2.12795	10.6944	8.45318	7.25904	5.6765	1037.28	-1.19489	0.247723	-4.82351	1.41052e-06	1.39132e-05	1037.28	-0.758476	0.246672	-3.07484	0.00210617	0.00754121
Ec-01_000560	5.30407	6.12272	8.05459	16.6517	7.84884	19.4044	543.666	-0.440617	0.315099	-1.39834	0.16201	0.275991	543.666	0.664184	0.315612	2.10443	0.035341	0.0799964
Ec-01_000570	8.20774	13.2787	24.2175	38.8078	37.3251	45.5242	941.686	-1.02481	0.321808	-3.18453	0.00144988	0.00575925	941.686	-0.474563	0.320762	-1.47949	0.139011	0.24083
Ec-01_000580	858.013	753.13	2826.77	1765.95	3461.38	2192.01	53760.3	0.149008	0.208637	0.714194	0.475107	0.618223	53760.3	-1.2054	0.208607	-5.77831	7.54563e-09	1.38798e-07
Ec-01_000600	2.04219	2.40702	7.94261	9.35453	6.25311	8.64902	308.777	-0.995334	0.268525	-3.70667	0.000210001	0.00110194	308.777	-0.362642	0.267536	-1.35549	0.175262	0.287873
Ec-01_000620	59.8293	70.9607	121.659	52.0501	168.867	33.5371	3354.69	1.39382	0.451869	3.08457	0.00203844	0.00764027	3354.69	-0.238935	0.451402	-0.529317	0.596586	0.717918
Ec-01_000630	3.33591	3.83114	7.69194	10.4987	11.5831	14.1968	818.221	-0.445133	0.236149	-1.88497	0.0594341	0.126012	818.221	-0.573758	0.234773	-2.44389	0.01453	0.0383927
Ec-01_000640	1.88136	1.74614	5.6424	5.16313	3.87991	3.10559	341.842	-0.256026	0.243083	-1.05325	0.292227	0.432897	341.842	-0.154961	0.242295	-0.639556	0.522461	0.655485
Ec-01_000650	6.17002	5.37399	2.98799	14.3563	7.9727	6.49451	647.494	0.0159921	0.410926	0.0389172	0.968956	0.991767	647.494	0.444403	0.41109	1.08104	0.279681	0.413162
Ec-01_000660	34.5189	42.3035	190.185	70.7003	150.706	61.7791	7554.32	0.143834	0.402815	0.357073	0.721037	0.821756	7554.32	-0.823652	0.402647	-2.04559	0.0407965	0.0899252
Ec-01_000670	16.4607	18.4074	180.368	56.0255	82.3526	38.1738	1419.08	-0.590148	0.557427	-1.0587	0.289737	0.430356	1419.08	-1.15669	0.556866	-2.07714	0.0377889	0.0844461
Ec-01_000680	5.9599	6.14661	111.712	35.2132	45.3049	19.8294	1597.3	-1.36949	0.50301	-2.72259	0.00647727	0.0201605	1597.3	-1.86201	0.502663	-3.70429	0.000211984	0.00106144
Ec-01_000690	0.312887	0.408539	0.769733	1.19021	1.2878	1.16258	17.8654	-0.667884	0.549726	-1.21494	0.224389	0.354277	17.8654	-0.66392	0.512987	-1.29422	0.195589	0.314169
Ec-01_000700	14.8234	16.5785	19.0645	27.3703	20.7315	39.9977	907.375	0.304682	0.21398	1.42388	0.154481	0.265981	907.375	0.685455	0.213328	3.21315	0.00131288	0.00506017
Ec-01_000710	5.4791	8.18009	11.0426	19.4436	19.0651	17.618	924.715	-0.601211	0.291585	-2.06187	0.03922	0.0898581	924.715	-0.20247	0.29055	-0.696851	0.485896	0.622313
Ec-01_000720	1.16429	0.91023	0	6.13214	1.07085	0.803902	72.0901	-1.15338	0.499976	-2.30686	0.0210624	0.0540219	72.0901	0.788771	0.512263	1.53978	0.123615	0.219473
Ec-01_000730	27.9896	27.7023	11.8186	32.9345	18.8736	24.568	450.475	0.973165	0.270149	3.60233	0.000315376	0.00156001	450.475	1.56068	0.27026	5.77473	7.70768e-09	1.4109e-07
Ec-01_000740	2.11448	3.06498	3.08666	8.21372	5.89788	3.47841	153.504	-0.777477	0.335686	-2.31608	0.0205537	0.0528899	153.504	0.0791637	0.331733	0.238637	0.811387	0.884731
Ec-01_000750	9.07015	9.5794	49.0903	56.4384	73.4612	69.2162	2789.25	-1.41994	0.228645	-6.21023	5.29085e-10	1.22325e-08	2789.25	-1.9176	0.228309	-8.39917	4.49663e-17	4.79421e-15
Ec-01_000760	5.42962	5.86337	5.79368	15.3006	7.72702	15.8112	631.067	-0.30257	0.23103	-1.30966	0.190312	0.311888	631.067	0.606611	0.231487	2.6205	0.00878016	0.0251275
Ec-01_000770	1.26252	1.38833	8.35502	9.35418	7.09528	6.78707	110.897	-1.66584	0.397633	-4.18939	2.79701e-05	0.00019565	110.897	-1.31181	0.396055	-3.31219	0.000925699	0.00377473
Ec-01_000780	4.98973	5.78582	14.4666	12.2588	13.4947	18.6858	954.19	-0.0962635	0.145958	-0.65953	0.509556	0.650458	954.19	-0.216295	0.144148	-1.50051	0.133483	0.233184
Ec-01_000790	2.56539	2.61993	42.8077	11.0439	13.0659	12.0081	891.468	-0.899929	0.389259	-2.3119	0.0207831	0.0534144	891.468	-1.2897	0.388411	-3.32046	0.0008987	0.00367538
Ec-01_000800	404.553	382.829	658.07	1049.87	1302.16	932.319	1872.88	-0.186067	0.184404	-1.00901	0.312968	0.455625	1872.88	-0.767487	0.183777	-4.17618	2.96447e-05	0.00019174
Ec-01_000810	1.78011	1.73944	5.9944	10.5189	10.0514	9.87734	315.517	-1.38486	0.313752	-4.41386	1.01542e-05	7.98735e-05	315.517	-1.50396	0.31281	-4.80791	1.52519e-06	1.45887e-05
Ec-01_000820	7.36913	9.49809	12.5414	16.0608	27.4841	20.2906	624.476	0.0627627	0.205611	0.30525	0.760176	0.851086	624.476	-0.513121	0.202072	-2.5393	0.0111076	0.0306089
Ec-01_000830	101.964	101.411	396.917	376.562	369.447	151.042	14110.4	-0.69066	0.318219	-2.17039	0.0299774	0.0722731	14110.4	-0.853894	0.318189	-2.68361	0.00728322	0.0214778
Ec-01_000840	6.99158	8.35053	7.95942	20.5074	8.14345	9.78025	857.808	-0.344545	0.244212	-1.41084	0.158291	0.270979	857.808	1.03997	0.244973	4.24526	2.18342e-05	0.000147491
Ec-01_000850	41.2393	49.0408	158.034	67.2571	64.1885	119.494	4368.24	0.502557	0.240109	2.09304	0.036346	0.084429	4368.24	0.615102	0.239841	2.56463	0.0103287	0.0288057
Ec-01_000860	4.6755	5.78276	170.976	38.8721	30.5881	59.0878	1751.45	-1.83748	0.292242	-6.28754	3.22542e-10	7.75862e-09	1751.45	-1.40179	0.291708	-4.80546	1.54399e-06	1.47348e-05
Ec-01_000870	10.8277	10.1701	17.1122	16.9876	16.8407	12.1275	856.081	0.528005	0.26348	2.00397	0.0450733	0.100794	856.081	0.279077	0.262708	1.06231	0.288095	0.42191
Ec-01_000880	0	0	0	0	0	0	0	NA	NA	NA	NA	NA	0	NA	NA	NA	NA	NA
Ec-01_000890	32.4559	40.9881	353.349	147.064	157.116	240.994	3665.47	-0.971566	0.351772	-2.76192	0.00574633	0.0182693	3665.47	-0.925661	0.351545	-2.63313	0.00846031	0.0243777
Ec-01_000900	3.16118	1.70648	2.43056	2.40622	0.29741	2.46766	195.026	1.61904	0.544046	2.97593	0.00292098	0.0103524	195.026	3.59128	0.560355	6.40893	1.46541e-10	4.07468e-09
Ec-01_000910	0.336182	0.151636	0.113039	0.440353	0.205174	0.23953	16.0056	0.852259	1.0689	0.797322	0.425264	0.570452	16.0056	0.703008	1.08321	0.649001	0.516338	0.650141
Ec-01_000920	10.3317	7.54185	22.3108	28.1827	18.317	26.0053	429.257	-0.293793	0.332471	-0.883664	0.376878	0.522275	429.257	-0.272804	0.333132	-0.818908	0.412839	0.551474
Ec-01_000930	3.75122	4.6989	7.46686	9.92279	9.98461	10.1531	873.199	-0.189287	0.285467	-0.66308	0.50728	0.648839	873.199	-0.0581396	0.284463	-0.204384	0.838054	0.903761
Ec-01_000940	0.0107863	0	0	0	0	0	0.0743185	-0.197034	6.71135	-0.0293584	0.976579	0.995256	0.0743185	0	6.71522	0	1	1
Ec-01_000950	0.056867	0	0.142915	0	0	0	0.12845	0.806943	6.63527	0.121614	0.903205	0.94979	0.12845	0	6.71522	0	1	1
Ec-01_000960	12.5291	16.2741	4.27793	13.7895	10.1181	3.75202	1271.75	1.0517	0.353952	2.97131	0.00296536	0.0104852	1271.75	1.68255	0.353507	4.75959	1.9399e-06	1.801e-05
Ec-01_000970	2.85568	3.15234	10.1167	7.62267	8.72874	9.25195	468.501	-0.212243	0.196424	-1.08053	0.279905	0.419157	468.501	-0.464741	0.19376	-2.39853	0.0164609	0.0426556
Ec-01_000980	5.17294	7.29753	20.2746	19.0432	11.3916	19.3729	358.438	-0.677735	0.21924	-3.0913	0.00199284	0.00750833	358.438	0.344215	0.217799	1.58042	0.11401	0.205804
Ec-01_000990	66.6285	97.8421	35.5996	43.3194	56.6235	75.296	1872.88	1.81142	0.227115	7.97578	1.51424e-15	9.4226e-14	1872.88	1.78593	0.225972	7.90333	2.71547e-15	2.0292e-13
Ec-01_001000	2.56764	2.98557	0.682341	75.5348	12.0095	28.3052	1005.63	-3.67889	0.326412	-11.2707	1.83119e-29	1.05697e-26	1005.63	-0.990761	0.328273	-3.0181	0.00254366	0.00883917
Ec-01_001010	7.98435	10.971	1.92157	17.4209	11.5087	16.8903	636.942	0.0846755	0.174069	0.486447	0.62665	0.748929	636.942	0.93309	0.173138	5.38929	7.07363e-08	9.97519e-07
Ec-01_001020	2.55547	3.55789	6.0576	9.92633	12.6056	9.64169	151.619	-0.76909	0.323431	-2.37791	0.017411	0.0460414	151.619	-0.801696	0.316809	-2.53053	0.011389	0.0312525
Ec-01_001030	8.56358	8.51788	11.6146	12.0196	10.5334	14.1677	143.952	0.707781	0.434353	1.62951	0.103206	0.194589	143.952	0.629394	0.431116	1.45992	0.144312	0.247707
Ec-01_001040	6.98529	9.60919	36.4345	32.084	51.5487	24.6872	1699.24	-0.986387	0.274492	-3.59351	0.000326257	0.0016053	1699.24	-1.42036	0.273465	-5.19394	2.05889e-07	2.53597e-06
Ec-01_001050	139.159	224.956	298.915	222.971	277.879	304.632	235.147	0.519452	0.331887	1.56515	0.117549	0.215232	235.147	0.700544	0.327144	2.1414	0.0322421	0.0741959
Ec-01_001060	2.27679	2.38537	6.91611	8.06465	5.21292	9.21914	306.614	-0.605481	0.22287	-2.71675	0.00659273	0.0204552	306.614	-0.124955	0.222318	-0.562054	0.574079	0.698924
Ec-01_001070	7.33864	7.71202	10.3028	13.4288	29.7311	9.28962	503.79	0.333785	0.2823	1.18238	0.237056	0.36933	503.79	-0.936146	0.279328	-3.35142	0.000803995	0.00334113
Ec-01_001080	4.62198	5.37446	7.70076	10.2819	7.4914	6.49988	243.611	0.0552817	0.258378	0.213957	0.830581	0.901818	243.611	0.509998	0.256445	1.98872	0.0467322	0.100663
Ec-01_001090	8.30438	11.744	15.4831	21.2307	20.1225	27.2301	734.111	-0.140487	0.234964	-0.59791	0.5499	0.685798	734.111	0.221015	0.233425	0.946836	0.343722	0.48143
Ec-01_001100	13.8013	14.1117	25.9583	47.1752	49.3222	29.1117	738.774	-0.590167	0.241172	-2.44708	0.014402	0.0393978	738.774	-0.824345	0.240342	-3.42988	0.000603849	0.00262882
Ec-01_001110	6.48099	5.88329	21.8848	38.7598	21.4812	27.4217	587.653	-1.37606	0.342906	-4.01294	5.99667e-05	0.000374406	587.653	-0.851737	0.343443	-2.48	0.0131384	0.035312
Ec-01_001120	4.94106	5.43654	17.9523	29.149	11.1843	30.418	598.56	-1.34614	0.195644	-6.88059	5.96036e-12	2.08289e-10	598.56	-0.0470264	0.197284	-0.238369	0.811595	0.884731
Ec-01_001130	0.252245	0	0	0	0	0	0.0366415	0.806935	6.63527	0.121613	0.903206	0.94979	0.0366415	0	6.71522	0	1	1
Ec-01_001140	5.56809	5.85126	6.24032	10.8651	25.1424	21.3719	465.072	0.238866	0.261566	0.913213	0.361131	0.506151	465.072	-1.081	0.2572	-4.20295	2.63464e-05	0.00017349
Ec-01_001150	1.27551	1.22826	2.68091	7.94656	14.6943	2.74056	69.2786	-1.42017	0.613412	-2.3152	0.0206019	0.0529976	69.2786	-2.55717	0.608318	-4.20368	2.62615e-05	0.000173067
Ec-01_001160	14.2158	15.8316	25.5837	27.8386	35.0529	22.0184	1400.33	0.225381	0.237034	0.95084	0.341685	0.486474	1400.33	-0.126491	0.236198	-0.535531	0.592283	0.714538
Ec-01_001170	2.42283	2.26197	21.274	13.8369	14.5072	15.9023	290.122	-1.32403	0.208911	-6.33777	2.33116e-10	5.7981e-09	290.122	-1.66636	0.207139	-8.04463	8.65081e-16	7.13329e-14
Ec-01_001180	10.2651	9.68678	23.7243	18.9821	9.73962	30.1455	768.451	0.314515	0.270636	1.16213	0.245182	0.378747	768.451	0.974906	0.271029	3.59705	0.000321843	0.00152099
Ec-01_001190	4.47339	5.27283	8.22393	10.6751	22.1712	9.70383	238.869	-0.0451545	0.328395	-0.1375	0.890635	0.942723	238.869	-1.07899	0.323209	-3.33836	0.000842733	0.00347965
Ec-01_001200	0.647374	0.671605	1.52866	1.15722	2.76315	1.93932	65.7857	0.362437	0.436028	0.831223	0.405848	0.550928	65.7857	-1.0446	0.419369	-2.49088	0.0127427	0.0344034
Ec-01_001210	189.964	229.738	415.554	279.328	274.507	497.454	12494.3	0.662949	0.214982	3.08374	0.00204415	0.00765995	12494.3	0.75495	0.214874	3.51346	0.000442309	0.00199887
Ec-01_001220	9.29519	9.75511	8.14432	11.16	10.8647	11.4319	1102.72	0.921498	0.265286	3.4736	0.000513522	0.00236539	1102.72	0.865766	0.264583	3.27219	0.00106716	0.00425815
Ec-01_001230	3.10161	3.35682	16.3113	5.53332	5.82825	12.0073	643.196	0.386738	0.320601	1.20629	0.227705	0.358162	643.196	0.198599	0.318931	0.622703	0.53348	0.665176
Ec-01_001240	3.47464	4.26485	9.64886	3.5659	7.26919	23.7871	602.944	1.19038	0.378078	3.1485	0.00164109	0.00638796	602.944	0.232493	0.373965	0.621698	0.534141	0.665846
Ec-01_001250	1.0931	1.31421	4.20791	4.15228	3.29735	4.70237	421.91	-0.703784	0.232468	-3.02744	0.00246632	0.00895524	421.91	-0.305619	0.230757	-1.32442	0.185365	0.301274
Ec-01_001260	1.05876	1.03464	0.0738294	12.7577	1.58798	4.60859	259.165	-2.40636	0.320901	-7.49874	6.44358e-14	3.14458e-12	259.165	0.3577	0.333155	1.07368	0.282968	0.416295
Ec-01_001270	1.35936	1.20207	6.46828	7.00283	6.19812	5.93074	279.913	-1.14995	0.270051	-4.25826	2.06024e-05	0.00014981	279.913	-1.34757	0.269646	-4.99755	5.80628e-07	6.25024e-06
Ec-01_001290	0.364652	0.392694	4.25862	2.85455	8.55737	5.37506	481.638	-1.76885	0.374548	-4.72263	2.32814e-06	2.18228e-05	481.638	-3.42666	0.372312	-9.20374	3.4571e-20	6.02796e-18
Ec-01_001300	0.0769259	0.104722	2.3597	3.21244	4.32597	6.56861	126.361	-4.16967	0.418157	-9.97154	2.0306e-23	5.31097e-21	126.361	-4.35848	0.405404	-10.751	5.8648e-27	2.66585e-24
Ec-01_001310	0	0	0.211332	0.238298	1.06382	0.474299	6.2802	-6.15017	1.89833	-3.23978	0.00119622	0.00486833	6.2802	-8.29031	1.85904	-4.45947	8.21631e-06	6.27717e-05
Ec-01_001320	4.66861	2.05285	6.98895	0.220646	0.0385007	0.390313	24.0642	5.62222	0.913347	6.15562	7.47834e-10	1.67353e-08	24.0642	6.28415	1.16286	5.40406	6.51487e-08	9.28896e-07
Ec-01_001330	95.8974	109.699	81.9191	64.1702	59.0286	125.334	259.28	1.77461	0.291138	6.09542	1.09149e-09	2.34237e-08	259.28	1.88334	0.28671	6.56879	5.07269e-11	1.57536e-09
Ec-01_001340	17.7643	20.9774	38.2759	31.809	32.8894	47.7846	1713.09	0.359382	0.233552	1.53877	0.123861	0.224069	1713.09	0.3672	0.232823	1.57716	0.114758	0.206797
Ec-01_001350	404.198	265.164	921.616	1787.44	825.866	535.308	45877.9	-1.00546	0.487427	-2.06279	0.0391331	0.0897326	45877.9	-0.633672	0.487442	-1.29999	0.193603	0.311758
Ec-01_001360	161.395	161.323	218.203	218.269	111.933	541.467	242.814	0.760172	0.281211	2.7032	0.00686745	0.0212053	242.814	1.53876	0.282442	5.44805	5.09262e-08	7.42556e-07
Ec-01_001370	5.09227	5.36242	11.9974	15.1374	11.5405	21.939	1007.54	-0.347682	0.314504	-1.10549	0.268946	0.406564	1007.54	-0.120857	0.314172	-0.384683	0.700472	0.802876
Ec-01_001380	0	0	0	0	0	0	0	NA	NA	NA	NA	NA	0	NA	NA	NA	NA	NA
Ec-01_001390	0	0	0	0	0	0	0	NA	NA	NA	NA	NA	0	NA	NA	NA	NA	NA
Ec-01_001400	0	0	0	0	0	0	0	NA	NA	NA	NA	NA	0	NA	NA	NA	NA	NA
Ec-01_001410	6.07153	8.7388	9.90611	14.5627	31.4265	10.4582	635.601	-0.0430826	0.342802	-0.125678	0.899987	0.948328	635.601	-0.826728	0.340088	-2.43092	0.0150604	0.0396252
Ec-01_001420	1.80829	1.56648	1.36977	9.45916	1.28731	3.13786	94.5555	-1.12838	0.587446	-1.92083	0.0547536	0.11785	94.5555	1.36547	0.600199	2.27503	0.0229041	0.0558799
Ec-01_001430	1.33174	1.01108	0.200632	9.85782	2.47438	3.38949	134.292	-1.63536	0.600273	-2.72436	0.00644265	0.0200826	134.292	-0.292809	0.604571	-0.484326	0.628155	0.744824
Ec-01_001440	11.186	15.9263	35.7892	35.8016	62.5447	73.2605	750.252	-0.476048	0.272253	-1.74855	0.0803685	0.159036	750.252	-0.954237	0.269933	-3.53509	0.000407635	0.00186636
Ec-01_001450	168.089	91.8422	893.709	1120.67	269.831	561.154	27555.1	-1.57084	0.358815	-4.37786	1.19852e-05	9.26228e-05	27555.1	-0.55536	0.358935	-1.54724	0.121805	0.216811
Ec-01_001460	5.74596	6.46301	18.6495	13.8374	14.3203	14.5004	2005.35	-0.051401	0.223105	-0.230389	0.817789	0.892895	2005.35	-0.128714	0.222503	-0.57848	0.56294	0.689357
Ec-01_001470	0.843645	1.76651	11.4806	19.1206	14.7629	12.1473	378.803	-3.26375	0.436717	-7.47337	7.81641e-14	3.77057e-12	378.803	-2.03337	0.432166	-4.70508	2.53769e-06	2.28625e-05
Ec-01_001480	8.80786	10.8862	41.0762	18.6516	17.0223	23.5979	2253.92	0.115358	0.240884	0.478893	0.632015	0.753243	2253.92	0.365345	0.240462	1.51934	0.128676	0.226536
Ec-01_001490	12.7383	11.2203	57.9034	71.4595	39.7685	44.7723	546.032	-1.27328	0.421094	-3.02374	0.0024967	0.00904202	546.032	-0.797284	0.421706	-1.89061	0.0586759	0.120972
Ec-01_001500	302.25	314.37	416.973	393.506	235.751	526.708	360.486	0.814123	0.432655	1.88169	0.0598781	0.126829	360.486	1.42002	0.4326	3.28253	0.0010288	0.00412942
Ec-01_001510	8.60393	8.52637	14.0041	17.9986	28.0363	18.3797	678.194	0.137798	0.156998	0.877708	0.380102	0.525612	678.194	-0.707028	0.154448	-4.57777	4.69956e-06	3.88858e-05
Ec-01_001520	5.31745	5.45402	5.64245	8.50864	5.09009	16.7222	201.773	0.526263	0.258047	2.03941	0.0414094	0.0938848	201.773	1.10218	0.257714	4.27676	1.89632e-05	0.000130252
Ec-01_001530	323.425	429.596	6.61849	61.4363	27.9781	172.891	7552.39	3.57953	0.598681	5.97902	2.24478e-09	4.5546e-08	7552.39	4.92288	0.598809	8.22112	2.01618e-16	1.87494e-14
Ec-01_001540	16.1292	19.6946	22.8436	20.6682	23.3825	37.2754	881.837	0.846037	0.198526	4.26159	2.02974e-05	0.000147914	881.837	0.748074	0.196534	3.80633	0.000141046	0.000745255
Ec-01_001550	2.33589	2.37018	7.23845	8.19752	8.11028	6.53051	1131.86	-0.594459	0.232185	-2.56028	0.0104588	0.0301584	1131.86	-0.758451	0.231476	-3.27658	0.00105072	0.00420263
Ec-01_001560	8.54866	8.66367	34.3435	27.747	23.4213	34.7364	2230.25	-0.504824	0.22011	-2.29351	0.0218188	0.0556153	2230.25	-0.418088	0.219889	-1.90135	0.0572557	0.118614
Ec-01_001570	7.05955	7.21026	4.9203	23.4233	6.65002	7.31029	544.313	-0.526173	0.259362	-2.02872	0.0424868	0.0958584	544.313	1.11333	0.261123	4.26364	2.01121e-05	0.00013702
Ec-01_001580	4.28365	6.44957	1.715	1.53653	0.81355	0.847477	45.2966	2.61763	0.631984	4.14192	3.44405e-05	0.000233729	45.2966	3.87858	0.6316	6.14088	8.20638e-10	1.94021e-08
Ec-01_001590	0.0942228	0.0983887	0.069845	0.710153	1.56941	1.54108	14.5818	-1.64871	0.965527	-1.70757	0.087716	0.170688	14.5818	-2.99418	0.945955	-3.16525	0.00154952	0.00582078
Ec-01_001600	2.59058	3.0747	40.5745	21.789	15.7343	5.52483	889.297	-1.87357	0.325717	-5.75216	8.811e-09	1.53953e-07	889.297	-1.32618	0.325266	-4.07722	4.55782e-05	0.000280696
Ec-01_001610	78.8747	107.504	66.9456	65.5591	110.085	212.337	3317.32	1.48119	0.29816	4.96777	6.77279e-07	7.2813e-06	3317.32	0.957364	0.297511	3.21791	0.00129127	0.00499296
Ec-01_001620	11.4047	10.5949	15.4863	15.452	5.31625	13.078	1228.06	0.764203	0.331039	2.3085	0.0209714	0.0538157	1228.06	1.99297	0.332013	6.00268	1.94083e-09	4.16506e-08
Ec-01_001630	2.05244	2.22942	1.15149	3.43945	4.92507	1.57524	807.734	0.466787	0.323035	1.445	0.148457	0.258103	807.734	-0.113802	0.320708	-0.354846	0.722705	0.819687
Ec-01_001640	120.094	120.01	14.8649	53.9811	123.609	37.6883	2443.47	2.32561	0.351023	6.62523	3.46712e-11	1.04973e-09	2443.47	0.981764	0.350017	2.80491	0.00503313	0.015705
Ec-01_001650	7.42366	7.97821	17.5265	23.6931	22.0376	20.5703	532.999	-0.474204	0.333181	-1.42326	0.154661	0.266234	532.999	-0.483802	0.332384	-1.45555	0.145516	0.249416
Ec-01_001660	4.41896	5.7794	41.0832	17.9902	52.239	21.7754	6654.63	-0.803235	0.442128	-1.81675	0.0692554	0.141917	6654.63	-2.13903	0.441863	-4.84094	1.29227e-06	1.2687e-05
Ec-01_001670	0	0	0	0	0	0	0	NA	NA	NA	NA	NA	0	NA	NA	NA	NA	NA
Ec-01_001680	9.23534	11.5374	44.2425	13.0502	28.7988	23.6787	837.579	0.704056	0.279034	2.52319	0.0116295	0.0329273	837.579	-0.306689	0.275949	-1.1114	0.266397	0.397484
Ec-01_001690	6.78608	6.82495	4.34431	9.95221	6.63555	11.5256	233.581	0.63515	0.305762	2.07727	0.0377766	0.0873161	233.581	1.0598	0.305109	3.47352	0.000513679	0.00227353
Ec-01_001700	1.32928	1.43762	3.0145	4.58351	3.50192	4.60557	235.717	-0.577416	0.39686	-1.45496	0.14568	0.254518	235.717	-0.270976	0.395593	-0.684986	0.493353	0.629131
Ec-01_001710	3.04675	3.53291	6.68368	8.87913	8.76686	10.1565	471.603	-0.335723	0.233539	-1.43755	0.150562	0.26092	471.603	-0.306821	0.231606	-1.32475	0.185253	0.301151
Ec-01_001720	1.55612	1.62541	6.92981	11.1747	4.97737	7.07072	287.774	-1.66222	0.296545	-5.60528	2.07913e-08	3.32085e-07	287.774	-0.612926	0.298235	-2.05518	0.039862	0.0882371
Ec-01_001730	2.42334	2.23689	4.75624	5.40248	8.33576	3.85829	106.431	0.0394915	0.297581	0.132708	0.894424	0.945665	106.431	-0.875221	0.28999	-3.01811	0.0025436	0.00883917
Ec-01_001740	16.482	19.2207	57.2297	43.9001	25.916	114.76	1430.56	-0.187979	0.383134	-0.490635	0.623685	0.746344	1430.56	0.532547	0.38305	1.39028	0.164445	0.27414
Ec-01_001750	9.45992	9.96616	17.3529	22.1876	23.2505	23.6159	858.27	-0.0262265	0.182403	-0.143784	0.885671	0.939318	858.27	-0.22266	0.180921	-1.23071	0.218433	0.342035
Ec-01_001760	0.353066	0.319988	1.09015	0.695249	1.19024	2.81009	75.8935	0.269789	0.415138	0.649876	0.515772	0.656336	75.8935	-0.901746	0.401954	-2.24341	0.0248706	0.059849
Ec-01_001770	0.330719	0.306833	0.13398	0.695165	0.454947	0.21168	17.2513	0.182078	0.561342	0.324363	0.745663	0.840685	17.2513	0.46055	0.556833	0.827089	0.408187	0.546873
Ec-01_001780	0.927724	0.857154	0.43212	2.78419	3.06548	1.11936	79.7596	-0.373094	0.343568	-1.08594	0.277506	0.416421	79.7596	-0.797936	0.337973	-2.36094	0.0182286	0.046365
Ec-01_001790	0.261271	0	0	0	0.232795	0	0.0560913	0.730783	6.63941	0.110067	0.912356	0.954854	0.0560913	-1.72419	6.71123	-0.256911	0.797247	0.875264
Ec-01_001800	0.633715	0.725098	1.48177	1.39004	3.86432	6.15529	261.113	0.0552586	0.542959	0.101773	0.918937	0.959521	261.113	-1.41001	0.538742	-2.61723	0.00886461	0.0253432
Ec-01_001810	0.330323	0.399539	0.458067	0	3.48647	2.74683	5.5592	3.66142	1.54369	2.37186	0.0176989	0.0466847	5.5592	-2.06898	1.01207	-2.04429	0.0409245	0.090148
Ec-01_001820	0.167845	0.157803	0.298093	0.390742	0.962416	0.544053	8.28905	0.0441206	0.984403	0.0448197	0.964251	0.988886	8.28905	-1.63215	0.920846	-1.77244	0.0763214	0.149806
Ec-01_001830	4.60895	5.15383	9.13371	12.7713	29.9796	21.3883	44.9865	-0.246739	0.519349	-0.475093	0.63472	0.75566	44.9865	-1.56963	0.502031	-3.12655	0.00176869	0.00651686
Ec-01_001840	1.94097	2.06352	2.57202	3.68375	5.01944	5.03044	221.108	0.255583	0.368905	0.692816	0.488425	0.630862	221.108	-0.295736	0.365722	-0.808637	0.418724	0.55751
Ec-01_001850	22.1017	9.49995	15.8417	12.9999	11.599	33.818	1620.61	1.98007	0.268895	7.36373	1.78844e-13	8.06917e-12	1620.61	0.721456	0.26864	2.68559	0.00724024	0.0213816
Ec-01_001860	3.85848	3.84682	7.24231	9.15276	8.46987	4.76364	336.56	-0.0466946	0.308919	-0.151155	0.879853	0.935816	336.56	-0.137585	0.307529	-0.447389	0.654594	0.766617
Ec-01_001870	39.4915	36.9997	89.2242	135.126	54.9475	106.536	6484.92	-0.589071	0.19662	-2.996	0.00273551	0.00978188	6484.92	0.426542	0.196788	2.16751	0.0301957	0.0703277
Ec-01_001880	3.57512	3.24193	16.8919	18.1018	17.7924	14.8439	409.823	-1.13118	0.373849	-3.02576	0.00248011	0.00899169	409.823	-1.42735	0.373401	-3.82257	0.00013207	0.000703682
Ec-01_001890	11.5747	18.3165	40.4163	68.7638	24.6441	58.0877	279.524	-1.37579	0.490768	-2.80334	0.00505762	0.0164707	279.524	0.563946	0.491513	1.14737	0.25123	0.380607
Ec-01_001900	0.895146	1.17689	13.2025	18.4756	7.18502	10.8748	169.062	-3.12589	0.444486	-7.0326	2.02716e-12	7.76491e-11	169.062	-1.57548	0.443869	-3.54942	0.000386081	0.0017823
Ec-01_001910	2.76068	3.44079	18.5872	19.3923	12.2743	14.1084	429.867	-1.58077	0.292084	-5.41205	6.23069e-08	8.73496e-07	429.867	-0.846027	0.291176	-2.90555	0.00366612	0.0119858
Ec-01_001920	14.9459	18.5298	52.7872	23.4395	44.4858	62.2759	1823.06	0.556436	0.225839	2.46386	0.0137449	0.0378415	1823.06	-0.242099	0.224427	-1.07874	0.280701	0.413958
Ec-01_001930	5.59498	4.73562	13.9717	9.56836	14.4473	14.497	285.529	0.418753	0.218677	1.91494	0.0555002	0.119129	285.529	-0.602649	0.214046	-2.81551	0.00486992	0.0153085
Ec-01_001940	65.4594	85.7098	603.91	81.8889	264.713	62.0312	6494.65	0.913152	0.448639	2.03538	0.0418125	0.0947089	6494.65	-0.639531	0.448221	-1.42682	0.153632	0.259972
Ec-01_001950	4.08684	4.44917	13.6499	17.6187	9.21447	16.2477	272.086	-0.909855	0.246447	-3.6919	0.000222589	0.00115676	272.086	-0.0625919	0.247098	-0.253307	0.800031	0.87688
Ec-01_001960	3.91411	4.89255	0.0775567	22.4427	4.28497	14.0002	138.275	-1.32194	0.421129	-3.13905	0.00169498	0.00656157	138.275	1.15499	0.429366	2.68998	0.00714561	0.0211326
Ec-01_001970	77.3937	76.7476	179.295	213.63	330.759	143.369	9092.36	-0.297272	0.292664	-1.01574	0.309752	0.452398	9092.36	-1.10098	0.292548	-3.76341	0.000167614	0.000867562
Ec-01_001980	0	0	0	0	0	0	0	NA	NA	NA	NA	NA	0	NA	NA	NA	NA	NA
Ec-01_001990	19.6396	18.4255	19.2665	19.9194	37.7929	16.5623	1054.3	1.15726	0.279816	4.13579	3.53743e-05	0.000239148	1054.3	-0.0409424	0.278183	-0.147178	0.882991	0.934897
Ec-01_002000	1.77527	1.33186	0.337995	4.85357	0.70856	1.89563	73.8144	-0.213486	0.666022	-0.32054	0.748559	0.842366	73.8144	1.89264	0.6792	2.78658	0.00532682	0.0164603
Ec-01_002020	9.44912	10.7929	14.9481	15.0927	17.8459	15.2329	1670.79	0.530751	0.181827	2.919	0.00351161	0.0121141	1670.79	0.2853	0.180842	1.57762	0.114653	0.206696
Ec-01_002030	1.03077	1.12119	9.35915	9.64363	8.66335	6.35438	344.024	-2.012	0.312307	-6.4424	1.17602e-10	3.13461e-09	344.024	-1.9255	0.311044	-6.19044	5.99953e-10	1.47469e-08
Ec-01_002040	19.9821	22.5951	26.1493	35.5734	27.5886	60.072	765.743	0.383062	0.259284	1.47738	0.139573	0.246524	765.743	0.732362	0.258629	2.83171	0.00463001	0.0146642
Ec-01_002050	8.21492	8.31456	58.043	29.1256	5.90941	67.5668	1648.17	-0.591342	0.612201	-0.965928	0.33408	0.478722	1648.17	1.50135	0.613046	2.449	0.0143255	0.0379301
Ec-01_002060	1.02655	1.27983	1.29235	4.75863	4.03553	4.51192	198.72	-1.01797	0.383988	-2.65105	0.00802431	0.0242147	198.72	-0.620017	0.381718	-1.62428	0.104317	0.191675
Ec-01_002070	12.666	13.6731	41.3585	37.7532	62.8711	30.172	1550.12	-0.406631	0.329755	-1.23313	0.217526	0.345855	1550.12	-1.19107	0.329147	-3.61864	0.000296155	0.00141477
Ec-01_002080	7.21757	7.59539	30.0025	22.3967	15.2613	37.2684	345.839	-0.444689	0.21095	-2.10803	0.0350288	0.0819493	345.839	-0.0271285	0.210063	-0.129145	0.897243	0.943995
Ec-01_002090	51.7843	51.7112	396.315	170.286	107.217	358.682	2911.57	-0.501259	0.320545	-1.56377	0.117871	0.215636	2911.57	-0.0513061	0.320536	-0.160064	0.872831	0.927943
Ec-01_002100	14.1618	13.9948	36.8448	12.0508	26.9685	35.1575	400.324	1.44061	0.333264	4.32273	1.54108e-05	0.000115626	400.324	0.0709584	0.327838	0.216444	0.828642	0.896789
Ec-01_002110	23.4296	28.2995	39.5015	89.2562	67.8333	83.9103	2685.68	-0.731436	0.163332	-4.47821	7.52709e-06	6.16117e-05	2685.68	-0.245756	0.163064	-1.50711	0.131782	0.230766
Ec-01_002120	5.78109	2.77786	5.13241	6.79586	6.88998	11.5015	37.5523	0.97966	0.379075	2.58434	0.00975645	0.0284667	37.5523	-0.345351	0.373696	-0.924148	0.355409	0.492944
Ec-01_002130	91.4028	78.745	64.6546	132.266	261.792	104.298	2323.97	0.670365	0.338536	1.98019	0.0476823	0.105314	2323.97	-0.764209	0.338152	-2.25996	0.023824	0.0577873
Ec-01_002150	19.7513	17.6828	24.3726	30.1153	34.8388	35.3283	2209.37	0.57054	0.397009	1.4371	0.150691	0.261038	2209.37	0.0407007	0.396771	0.10258	0.918296	0.95724
Ec-01_002160	1.1267	0.715711	0.88062	0.356807	4.13138	1.31509	4.52646	2.87608	1.36501	2.10701	0.0351169	0.082098	4.52646	-1.49553	0.94878	-1.57627	0.114963	0.2071
Ec-01_002170	5.84933	5.59744	13.7057	28.1401	12.3589	26.3931	253.216	-1.0622	0.302585	-3.51042	0.000447392	0.0021054	253.216	-0.121244	0.30483	-0.397742	0.690821	0.7954
Ec-01_002180	7.5317	8.61462	9.38906	14.1392	14.6828	18.3029	724.556	0.290141	0.270896	1.07104	0.28415	0.424337	724.556	0.252715	0.269652	0.937189	0.348662	0.485997
Ec-01_002190	5.24836	6.2668	13.1876	18.6135	16.9319	29.7905	1004.72	-0.602082	0.320331	-1.87956	0.0601679	0.12731	1004.72	-0.41204	0.319697	-1.28884	0.197452	0.316343
Ec-01_002200	8.94266	17.261	11.814	6.67027	5.18274	8.33309	1893.52	1.63872	0.307827	5.32352	1.01781e-07	1.35107e-06	1893.52	2.72884	0.306491	8.90348	5.41223e-19	7.67757e-17
Ec-01_002210	44.3424	17.7279	82.1571	42.5496	13.985	63.8726	2299.78	1.26136	0.903932	1.39541	0.162892	0.277156	2299.78	1.36337	0.904189	1.50784	0.131595	0.230511
Ec-01_002220	10.2214	12.3702	9.68786	12.2474	12.188	12.8007	963.009	0.933771	0.304543	3.06613	0.00216845	0.00804828	963.009	1.03227	0.303645	3.3996	0.000674844	0.00287875
Ec-01_002230	10.9837	12.3293	4.27379	9.26322	11.4168	13.0572	339.227	1.42453	0.290788	4.89886	9.63951e-07	9.92958e-06	339.227	1.11228	0.287384	3.87035	0.000108679	0.000595087
Ec-01_002240	1.17353	1.26215	0.91554	4.59052	2.77712	3.30011	169.151	-0.734461	0.397005	-1.85	0.064313	0.134316	169.151	-0.134075	0.396701	-0.337976	0.735381	0.829261
Ec-01_002250	26.7355	23.6741	36.8639	60.3851	29.9831	52.695	773.068	-0.0182619	0.301805	-0.0605091	0.95175	0.980934	773.068	0.671454	0.302382	2.22055	0.0263816	0.0629063
Ec-01_002260	8.37111	7.44433	58.2387	26.3627	9.43227	30.2162	1073.09	-0.431843	0.359334	-1.20179	0.229447	0.360224	1073.09	0.643267	0.360302	1.78536	0.0742034	0.146369
Ec-01_002270	46.4165	40.8626	160.999	54.0894	52.6224	77.0887	2745	0.984377	0.291339	3.37881	0.000728006	0.00319677	2745	0.632238	0.29102	2.17249	0.0298185	0.0695751
Ec-01_002280	7.19295	7.57458	21.1109	15.0776	19.6858	17.8675	1314.78	0.118303	0.244973	0.482924	0.62915	0.750951	1314.78	-0.351125	0.244021	-1.43891	0.150176	0.255466
Ec-01_002290	75.1913	89.8791	64.7232	107.648	54.2379	144.103	2637.39	0.68954	0.277866	2.48155	0.0130811	0.0363366	2637.39	1.71625	0.277938	6.17492	6.6196e-10	1.61054e-08
Ec-01_002300	36.9156	38.3473	87.2669	106.362	112.228	79.5452	4942.52	-0.347681	0.221661	-1.56852	0.116759	0.214243	4942.52	-0.551299	0.221487	-2.48908	0.0128075	0.0345448
Ec-01_002310	0.699531	0.78044	5.23858	5.52724	5.3228	3.5891	659.463	-1.77701	0.238682	-7.44508	9.6889e-14	4.53158e-12	659.463	-1.74899	0.237431	-7.3663	1.7543e-13	9.11391e-12
Ec-01_002320	17.5729	18.5925	58.3478	36.2383	48.8882	52.2827	774.834	0.157874	0.200336	0.788049	0.430668	0.575373	774.834	-0.379783	0.198192	-1.91623	0.0553355	0.115342
Ec-01_002330	18.5772	17.5864	24.8356	35.1855	26.0644	25.9186	1335.66	0.265568	0.270353	0.982299	0.325952	0.470346	1335.66	0.42114	0.270146	1.55893	0.119012	0.21279
Ec-01_002340	0.7533	0.591516	21.8329	18.4687	14.1632	5.22428	255.367	-3.39504	0.45062	-7.53416	4.91475e-14	2.47051e-12	255.367	-3.55036	0.454498	-7.8116	5.64677e-15	4.03937e-13
Ec-01_002350	1.90734	2.43509	2.56207	6.91953	6.51446	5.47563	206.029	-0.629301	0.357997	-1.75784	0.0787749	0.156605	206.029	-0.424357	0.354931	-1.19561	0.23185	0.358285
Ec-01_002360	1.62059	1.01291	0.128463	10.8094	1.66611	2.82134	77.4598	-1.51416	0.634334	-2.38701	0.0169859	0.0451527	77.4598	0.235835	0.645532	0.365334	0.714862	0.813776
Ec-01_002370	9.99076	10.8501	27.7348	34.542	8.89482	42.7691	895.718	-0.588073	0.258509	-2.27487	0.0229137	0.0579298	895.718	1.28399	0.260384	4.93116	8.17433e-07	8.46721e-06
Ec-01_002380	6.8457	5.06862	16.8504	27.0268	35.5963	10.9344	1181.78	-0.850239	0.544842	-1.56052	0.118636	0.216748	1181.78	-1.80629	0.544758	-3.31577	0.000913909	0.00373211
Ec-01_002390	11.1047	12.9599	31.7877	35.7895	27.6617	40.5891	1467.39	-0.469998	0.203104	-2.31407	0.0206638	0.0531242	1467.39	-0.0805323	0.202649	-0.397399	0.691074	0.795535
Ec-01_002400	1.35277	1.70288	10.721	13.4981	2.69485	8.28599	296.93	-2.09004	0.385044	-5.42805	5.69719e-08	8.08865e-07	296.93	0.314981	0.390842	0.805904	0.420298	0.558666
Ec-01_002410	2.19008	2.12877	16.7586	12.813	7.1008	15.536	1106.01	-1.34124	0.327309	-4.09777	4.1715e-05	0.000274643	1106.01	-0.708603	0.327567	-2.16323	0.0305234	0.070943
Ec-01_002420	47.4988	56.3154	196.515	69.8025	59.7913	98.8894	5215.66	0.649118	0.223538	2.90384	0.00368619	0.0126286	5215.66	0.921313	0.223336	4.12524	3.70349e-05	0.000233406
Ec-01_002430	13.3949	6.97919	122.382	5.63508	3.91543	241.665	1374.07	2.48609	0.928715	2.67691	0.00743048	0.0226378	1374.07	1.83529	0.928332	1.97697	0.048045	0.102868
Ec-01_002440	3.89569	4.34445	29.4313	9.99997	33.2753	20.556	967.608	-0.172376	0.315013	-0.547203	0.584239	0.714725	967.608	-1.9329	0.312643	-6.18246	6.31115e-10	1.54222e-08
Ec-01_002445	0	0	0	0	0	0	0	NA	NA	NA	NA	NA	0	NA	NA	NA	NA	NA
Ec-01_002450	25.6387	28.5247	28.8519	56.3534	49.6547	160.492	2186.45	0.0757777	0.343216	0.220787	0.825258	0.897958	2186.45	0.203267	0.342953	0.592695	0.553385	0.681562
Ec-01_002460	18.9958	18.2621	39.9831	61.2746	50.4156	50.6744	3258.27	-0.498707	0.170031	-2.93303	0.00335667	0.0116571	3258.27	-0.458808	0.169891	-2.7006	0.00692149	0.0205679
Ec-01_002470	56.0102	36.7638	5.86585	144.575	22.7118	159.626	3833.15	-0.17211	0.372563	-0.461962	0.644108	0.762975	3833.15	1.68322	0.373146	4.51089	6.45561e-06	5.12135e-05
Ec-01_002480	0	0	0	0	0	0	0	NA	NA	NA	NA	NA	0	NA	NA	NA	NA	NA
Ec-01_002490	0.268626	0.220668	0.110457	0.124321	0.340184	0.369685	5.99117	2.27594	1.03319	2.20281	0.0276078	0.0674049	5.99117	0.322744	0.889833	0.362701	0.716828	0.815482
Ec-01_002500	0.614041	0.526849	12.8096	0.519837	0.776034	1.30124	475.158	1.45627	0.399395	3.6462	0.00026615	0.00134803	475.158	0.420082	0.391807	1.07217	0.283646	0.417145
Ec-01_002510	0	0	0	0	0	0	0	NA	NA	NA	NA	NA	0	NA	NA	NA	NA	NA
Ec-01_002520	17.5491	17.6343	28.8751	44.5842	44.138	53.4744	1206.47	-0.175199	0.287722	-0.608919	0.542578	0.680112	1206.47	-0.306433	0.287246	-1.0668	0.286063	0.419705
Ec-01_002530	42.0007	42.2191	62.9627	145.831	43.3563	98.7916	2723.62	-0.620369	0.298074	-2.08126	0.0374101	0.0865405	2723.62	0.956743	0.29856	3.20452	0.00135287	0.00519755
Ec-01_002540	69.5147	57.1345	209.544	216.51	232.895	159.124	8355.91	-0.453731	0.253767	-1.78799	0.0737783	0.148882	8355.91	-1.03138	0.253715	-4.0651	4.80116e-05	0.000293523
Ec-01_002550	65.5396	65.9184	367.069	255.262	190.311	224.111	9646	-0.786594	0.262516	-2.99636	0.0027322	0.0097723	9646	-0.530895	0.262498	-2.02248	0.0431272	0.0941382
Ec-01_002570	3.23629	4.88586	13.4556	18.2097	30.3686	16.7601	364.464	-1.3017	0.348922	-3.73064	0.000190992	0.00101492	364.464	-1.60448	0.345506	-4.64385	3.41977e-06	2.96291e-05
Ec-01_002580	4.01703	4.99035	16.3377	14.3117	7.37921	10.9279	1202.44	-0.624516	0.325373	-1.91938	0.0549359	0.118151	1202.44	0.453531	0.325433	1.39362	0.163431	0.272966
Ec-01_002590	0	0	0	0	0	0	0	NA	NA	NA	NA	NA	0	NA	NA	NA	NA	NA
Ec-01_002600	19.9072	23.2967	188.284	131.583	42.3878	268.306	3931.26	-1.47049	0.456533	-3.221	0.00127745	0.00517254	3931.26	0.157249	0.456685	0.344328	0.7306	0.82589
Ec-01_002610	2.99514	3.88815	15.7757	12.6444	28.3388	16.865	926.267	-0.864301	0.318956	-2.70978	0.00673272	0.0208316	926.267	-1.83797	0.317247	-5.7935	6.89341e-09	1.28068e-07
Ec-01_002620	2.42146	1.84791	0.0571439	4.8348	1.89438	3.7888	87.2992	0.236697	0.46659	0.507292	0.61195	0.737809	87.2992	0.967262	0.471088	2.05325	0.0400484	0.0885958
Ec-01_002630	1.63156	1.12966	0.0383671	7.05735	1.70301	4.2946	192.135	-0.883271	0.421262	-2.09673	0.0360179	0.0837719	192.135	0.402993	0.426332	0.945256	0.344528	0.482294
Ec-01_002640	31.7368	43.2017	2.60632	135.95	171.814	185.382	2309.84	-0.898857	0.553007	-1.6254	0.104077	0.195813	2309.84	-0.978813	0.552836	-1.77053	0.076639	0.150288
Ec-01_002650	56.2784	59.9119	133.552	110.273	97.4259	273.121	3545.5	0.234189	0.226036	1.03607	0.300169	0.441988	3545.5	0.303982	0.225762	1.34647	0.17815	0.291586
Ec-01_002660	46.6297	63.002	181.127	67.5912	127.632	76.4817	2298.89	0.674726	0.378603	1.78215	0.0747254	0.150358	2298.89	-0.0319205	0.377934	-0.0844605	0.93269	0.964914
Ec-01_002670	9.6888	12.757	130.332	49.8277	53.0595	35.9078	996.98	-1.14744	0.44644	-2.57021	0.0101637	0.0294495	996.98	-1.06474	0.445646	-2.3892	0.0168849	0.0434955
Ec-01_002680	23.1895	24.2982	35.1917	28.4471	37.9819	32.676	2173.7	0.912154	0.203657	4.47887	7.50378e-06	6.1451e-05	2173.7	0.37164	0.202855	1.83204	0.0669447	0.134702
Ec-01_002690	53.5943	57.115	191.869	70.3118	66.2733	76.6838	5722.62	0.805092	0.352783	2.28212	0.0224824	0.0569685	5722.62	0.784665	0.352662	2.22498	0.0260827	0.0623266
Ec-01_002700	7.33888	7.57921	23.8849	27.8193	17.3088	25.5665	380.178	-0.753573	0.322296	-2.33814	0.0193799	0.0503703	380.178	-0.189232	0.322329	-0.587076	0.557153	0.684339
Ec-01_002710	13.5548	15.7571	25.2211	30.8677	23.6344	17.6083	1338.3	0.00272365	0.230686	0.0118067	0.99058	1	1338.3	0.428488	0.230261	1.86088	0.0627611	0.127712
Ec-01_002720	25.7434	16.7087	33.5574	25.456	42.8465	3.99213	3893.96	1.16575	0.830566	1.40356	0.160451	0.27406	3893.96	-0.345362	0.830423	-0.415887	0.677492	0.784922
Ec-01_002730	8.75909	8.79179	11.3741	15.3561	11.1123	4.20443	424.977	0.391036	0.341934	1.1436	0.25279	0.3881	424.977	0.650764	0.341315	1.90664	0.0565671	0.117478
Ec-01_002740	5.4833	5.32252	42.6722	24.2409	48.3487	19.8242	1219.56	-0.94565	0.271624	-3.48147	0.000498678	0.00230463	1219.56	-2.16548	0.270601	-8.00248	1.21941e-15	9.76638e-14
Ec-01_002750	4.68618	5.14809	19.7581	18.8857	31.4204	20.0574	190.736	-0.798896	0.245113	-3.2593	0.00111688	0.00460252	190.736	-1.59984	0.238125	-6.7185	1.83599e-11	6.33662e-10
Ec-01_002770	2.63397	2.39853	8.20611	4.3978	5.41213	8.11853	442.776	0.442081	0.244501	1.8081	0.0705916	0.143926	442.776	-0.156351	0.241309	-0.647929	0.517031	0.650769
Ec-01_002780	8.90594	7.833	58.0328	59.7764	24.2142	98.3998	3491.64	-1.52795	0.284216	-5.37603	7.61471e-08	1.04645e-06	3491.64	-0.607853	0.284524	-2.13639	0.032648	0.074965
Ec-01_002790	20.0657	19.8907	42.2312	19.5145	11.1612	55.1456	1662.77	1.27114	0.366661	3.46681	0.00052668	0.00241471	1662.77	1.83262	0.366667	4.99806	5.791e-07	6.23781e-06
Ec-01_002800	0.0212485	0.053844	0.0565246	0.0245745	0.167512	0.632738	4.29239	0.777474	2.03392	0.382255	0.702272	0.807517	4.29239	-0.538841	1.73757	-0.310113	0.756475	0.844132
Ec-01_002810	14.0792	14.3612	73.6785	29.1761	17.4075	103.794	3151.25	0.168211	0.351813	0.478127	0.63256	0.753731	3151.25	0.732712	0.351811	2.08269	0.0372796	0.083676
Ec-01_002820	1.78185	1.87867	5.81253	14.9236	3.07684	9.21113	706.918	-1.85522	0.268249	-6.91604	4.64459e-12	1.66479e-10	706.918	0.271323	0.271756	0.998405	0.318083	0.454921
Ec-01_002830	7.7233	9.04741	6.81342	15.5713	5.77872	15.4806	336.553	0.182021	0.39417	0.461782	0.644237	0.762975	336.553	1.61107	0.395771	4.07072	4.68683e-05	0.000287689
Ec-01_002840	38.4274	32.8165	159.347	147.608	58.1815	43.029	16631	-0.803264	0.50384	-1.59428	0.110873	0.205731	16631	0.181819	0.503901	0.360823	0.718232	0.816429
Ec-01_002850	0.216051	0	0	0	0	0	0.0346811	0.730783	6.63941	0.110067	0.912356	0.954854	0.0346811	0	6.71522	0	1	1
Ec-01_002860	0	0	0	0	0	0	0	NA	NA	NA	NA	NA	0	NA	NA	NA	NA	NA
Ec-01_002870	15.5335	12.7999	7.18993	16.445	30.1009	17.9328	145.791	1.12514	0.334644	3.36218	0.000773291	0.00337966	145.791	-0.249226	0.32747	-0.761064	0.446619	0.585156
Ec-01_002875	6.5572	3.15522	0	0	0.34683	0.0742927	33.4624	9.5358	2.68951	3.54556	0.000391785	0.00188505	33.4624	4.28884	2.4464	1.75313	0.0795803	0.154823
Ec-01_002877	8.97481	6.19623	0.0312724	0.415166	0.475838	0.501641	60.2611	5.63816	1.06416	5.29824	1.16925e-07	1.52194e-06	60.2611	4.7925	1.02472	4.67687	2.91285e-06	2.58527e-05
Ec-01_002880	14.109	14.4221	62.9915	29.7679	17.5958	50.1407	4409.09	0.141611	0.339455	0.417173	0.676552	0.788855	4409.09	0.715369	0.339455	2.10741	0.0350825	0.079551
Ec-01_002890	0.284552	0.337743	1.17687	2.46496	1.00619	2.60065	62.1918	-1.89726	0.526847	-3.60115	0.000316812	0.00156619	62.1918	-0.606909	0.529913	-1.1453	0.252085	0.38142
Ec-01_002900	13.5691	13.5213	42.9051	74.9878	46.5086	78.2456	2968.34	-1.25156	0.22026	-5.68221	1.32963e-08	2.2168e-07	2968.34	-0.777474	0.220296	-3.52922	0.000416784	0.00189993
Ec-01_002910	1.30049	1.03619	1.73107	3.46433	1.609	3.80278	214.903	-0.186716	0.260922	-0.715602	0.474237	0.617426	214.903	0.361139	0.263223	1.37199	0.170067	0.280911
Ec-01_002920	0	0	0	0	0	0	0	NA	NA	NA	NA	NA	0	NA	NA	NA	NA	NA
Ec-01_002930	0	0	0	0	0	0	0	NA	NA	NA	NA	NA	0	NA	NA	NA	NA	NA
Ec-01_002940	1.98821	1.31656	0.0965167	5.6036	2.55869	2.67807	205.557	-0.261372	0.340493	-0.76763	0.442707	0.587387	205.557	0.0481967	0.342906	0.140554	0.888223	0.938278
Ec-01_002950	92.4456	142.087	31.7993	68.6317	119.965	64.1593	4312.66	1.65036	0.301741	5.46946	4.51421e-08	6.62511e-07	4312.66	1.25611	0.301246	4.16971	3.04987e-05	0.000196429
Ec-01_002960	17.8237	18.118	23.1721	29.8969	19.9098	34.8107	1395.78	0.461087	0.252926	1.82301	0.0683014	0.140372	1395.78	0.862786	0.252771	3.41331	0.000641799	0.00275888
Ec-01_002965	0	0	0	0	0	0	0	NA	NA	NA	NA	NA	0	NA	NA	NA	NA	NA
Ec-01_002970	212.408	247.352	173.653	248.751	239.593	275.537	10034.5	0.963818	0.257244	3.7467	0.000179174	0.000960649	10034.5	1.05541	0.257144	4.10435	4.05448e-05	0.00025305
Ec-01_002980	64.9077	65.3962	155.756	244.536	82.3192	113.297	6728.01	-0.723824	0.374815	-1.93115	0.0534642	0.11558	6728.01	0.673109	0.374946	1.79521	0.0726197	0.143958
Ec-01_002990	17.1121	18.7538	76.2194	43.1368	53.4519	48.0028	1641.39	-0.132765	0.421505	-0.314979	0.752777	0.84529	1641.39	-0.506045	0.421041	-1.20189	0.229405	0.355623
Ec-01_003000	449.663	490.692	658.792	358.738	741.83	841.584	836.148	1.50429	0.438714	3.42887	0.000606097	0.0027266	836.148	0.427016	0.436919	0.977336	0.328403	0.466096
Ec-01_003010	1.27088	1.13759	0.0845666	3.33704	1.56012	2.32343	178.951	-0.206327	0.380471	-0.542292	0.587617	0.717337	178.951	0.554452	0.38264	1.44902	0.147333	0.251654
Ec-01_003020	695.645	724.482	845.323	590.893	1440.45	1088.8	1071.19	1.43392	0.401256	3.57359	0.000352115	0.00171388	1071.19	0.0470676	0.399786	0.117732	0.90628	0.949801
Ec-01_003030	944.176	987.297	2081.07	1259.69	2545.81	1881.57	1379.74	0.778244	0.388465	2.00338	0.0451363	0.100896	1379.74	-0.332305	0.387586	-0.857371	0.39124	0.53071
Ec-01_003040	13.7498	14.8728	70.2172	50.1864	38.0204	57.2146	2728.41	-0.663095	0.211355	-3.13735	0.00170483	0.00657992	2728.41	-0.340803	0.211161	-1.61395	0.106539	0.195094
Ec-01_003050	3.05971	3.10475	5.84131	8.5566	8.01597	5.77561	672.167	-0.293528	0.243827	-1.20383	0.228654	0.359291	672.167	-0.343651	0.242957	-1.41445	0.157229	0.264775
Ec-01_003060	1.68215	1.50141	0.168649	8.24155	1.3093	3.12758	98.5637	-1.04469	0.444649	-2.34947	0.0188	0.0491018	98.5637	1.17995	0.455836	2.58854	0.00963831	0.0272067
Ec-01_003080	2.35232	2.57239	2.82632	5.32966	4.65992	4.85807	194.074	0.0407604	0.315537	0.129178	0.897217	0.946971	194.074	0.109789	0.31281	0.350976	0.725606	0.821781
Ec-01_003090	0	0	0	0	0	0	0	NA	NA	NA	NA	NA	0	NA	NA	NA	NA	NA
Ec-01_003100	4.08211	3.24001	16.7373	16.4596	8.95248	24.4824	697.69	-0.811953	0.346069	-2.34622	0.0189649	0.0494631	697.69	-0.464325	0.346686	-1.33932	0.180465	0.294426
Ec-01_003110	2.36245	3.00657	0.536233	5.30799	1.45372	2.16566	98.9559	0.0580004	0.442493	0.131076	0.895715	0.946432	98.9559	2.06576	0.448812	4.60273	4.16989e-06	3.49874e-05
Ec-01_003120	5.13835	6.45082	5.48168	7.46706	13.5898	7.42668	196.744	0.65454	0.418709	1.56323	0.117998	0.215818	196.744	-0.0545395	0.413388	-0.131933	0.895037	0.942562
Ec-01_003130	185.45	210.003	109.411	364.773	276.743	297.786	14216.3	0.230305	0.240193	0.958833	0.337643	0.482537	14216.3	0.600935	0.240158	2.50225	0.0123408	0.0334693
Ec-01_003140	32.6074	28.8434	122.376	137.66	107.334	86.8989	208.094	-0.914272	0.318646	-2.86924	0.00411457	0.0138356	208.094	-0.922326	0.318513	-2.89573	0.00378278	0.0123335
Ec-01_003150	23.3899	25.822	52.5072	33.0245	40.0662	72.5023	1408.81	0.70968	0.36691	1.93421	0.0530872	0.114988	1408.81	0.332707	0.366228	0.908468	0.363631	0.50128
Ec-01_003160	2.84531	2.25391	20.589	28.1162	6.68335	33.7811	685.764	-2.11206	0.221437	-9.53796	1.45665e-21	2.65032e-19	685.764	-0.572872	0.225009	-2.54599	0.0108967	0.0301438
Ec-01_003170	0.792948	0.566911	0.294532	2.22586	2.45197	0.702951	82.446	-0.241836	0.476203	-0.507842	0.611564	0.737534	82.446	-1.10744	0.474908	-2.3319	0.0197059	0.0493872
Ec-01_003180	7.15564	8.06078	13.5193	19.4837	16.1816	18.3434	695.018	-0.284652	0.392941	-0.724413	0.468812	0.612651	695.018	0.00193734	0.392389	0.00493729	0.996061	1
Ec-01_003190	2.99247	2.64017	11.4871	12.8991	6.83058	21.0039	95.1012	-0.90593	0.352756	-2.56815	0.0102244	0.0295808	95.1012	-0.417794	0.356133	-1.17314	0.24074	0.368889
Ec-01_003210	7.09699	3.19688	15.273	43.8245	5.54086	16.9245	554.166	-1.40678	0.262589	-5.35735	8.44501e-08	1.1437e-06	554.166	0.20071	0.270561	0.741831	0.45819	0.595885
Ec-01_003220	7.73593	8.36169	24.976	22.0446	15.6546	26.4693	705.994	-0.306396	0.156406	-1.95898	0.050115	0.109564	705.994	0.0925219	0.155573	0.594716	0.552034	0.680599
Ec-01_003230	76.1781	64.6693	43.0638	78.011	67.4631	91.2411	2583.28	1.18174	0.528371	2.23657	0.0253144	0.0627856	2583.28	0.938064	0.528262	1.77576	0.075773	0.148887
Ec-01_003240	34.928	38.1996	56.5383	40.8575	35.6353	77.143	2053.77	0.977599	0.235791	4.14604	3.38279e-05	0.000230462	2053.77	1.09146	0.235346	4.63767	3.52362e-06	3.03248e-05
Ec-01_003250	6.5938	8.18078	8.00614	16.3103	10.4691	14.9011	1356.28	-0.0844667	0.206836	-0.408375	0.682999	0.793563	1356.28	0.649877	0.20654	3.1465	0.00165235	0.00614502
Ec-01_003260	11.0009	7.28007	174.802	106.396	20.761	106.012	3559.62	-2.09884	0.302643	-6.93505	4.06083e-12	1.46813e-10	3559.62	-0.530758	0.303634	-1.74802	0.0804611	0.1563
Ec-01_003270	0	0	0	0	0	0	0	NA	NA	NA	NA	NA	0	NA	NA	NA	NA	NA
Ec-01_003280	0	0	0	0	0	0	0	NA	NA	NA	NA	NA	0	NA	NA	NA	NA	NA
Ec-01_003290	40.3445	40.679	54.8036	60.5551	45.6992	64.2661	3013.79	0.604533	0.190881	3.16706	0.00153988	0.00606066	3013.79	0.829637	0.190709	4.35029	1.3596e-05	9.76335e-05
Ec-01_003300	92.3412	92.4139	187.534	320.94	255.043	243.36	3447.68	-0.610221	0.43429	-1.4051	0.159991	0.273406	3447.68	-0.511809	0.434238	-1.17864	0.238543	0.366159
Ec-01_003310	72.1281	67.9859	87.7065	142.122	236.283	130.763	2657.84	0.216598	0.360812	0.600305	0.548303	0.684469	2657.84	-0.818794	0.360539	-2.27103	0.0231453	0.0563699
Ec-01_003320	22.391	19.1285	11.595	19.1171	18.2299	15.9312	804.687	1.43226	0.389536	3.67683	0.000236149	0.00121553	804.687	1.07548	0.388583	2.76769	0.00564548	0.0172874
Ec-01_003330	8.62444	8.87862	7.05488	12.7812	7.45962	15.0947	378.669	0.62249	0.353383	1.76152	0.0781511	0.15579	378.669	1.22778	0.353358	3.47461	0.000511601	0.00226732
Ec-01_003340	3509.62	3315.88	3835.11	5410.19	2723.61	3750.5	84584.1	0.539616	0.260128	2.07443	0.0380397	0.0876941	84584.1	1.27986	0.260132	4.92004	8.6527e-07	8.89665e-06
Ec-01_003350	5.69479	4.33174	30.008	41.7607	12.1662	20.7204	1498.11	-1.6746	0.247235	-6.7733	1.25879e-11	4.156e-10	1498.11	-0.490565	0.248897	-1.97095	0.0487291	0.104107
Ec-01_003360	0	0	0	0	0	0	0	NA	NA	NA	NA	NA	0	NA	NA	NA	NA	NA
Ec-01_003370	18.281	16.7555	35.9248	31.3893	22.6059	37.1756	635.775	0.419699	0.2223	1.88798	0.0590281	0.125374	635.775	0.546613	0.221819	2.46423	0.0137307	0.0366217
Ec-01_003380	22.6895	22.3019	113.821	206.116	62.4633	205.326	2272.68	-1.98836	0.167907	-11.842	2.36663e-32	1.80068e-29	2272.68	-0.474316	0.168952	-2.8074	0.00499438	0.0156088
Ec-01_003390	3.80134	2.84254	10.3002	10.8255	6.53927	4.92231	1340.13	-0.281624	0.30258	-0.930743	0.351986	0.497123	1340.13	-0.198316	0.302778	-0.65499	0.512474	0.64698
Ec-01_003400	7.91831	6.04541	16.4844	13.8531	17.5562	14.2368	584.544	0.39339	0.23826	1.6511	0.0987184	0.187693	584.544	-0.543645	0.236891	-2.29492	0.0217377	0.0534862
Ec-01_003410	12.7838	11.9429	33.2959	29.4834	24.5054	34.3513	1912.03	-0.00289858	0.218722	-0.0132524	0.989426	1	1912.03	-0.0463532	0.218438	-0.212203	0.831949	0.899554
Ec-01_003420	23.2018	21.9646	45.2678	47.0317	25.5992	42.6765	2039.81	0.17338	0.279803	0.61965	0.535488	0.673494	2039.81	0.766638	0.279903	2.73894	0.00616368	0.018631
Ec-01_003430	0.134881	0.084912	1.40474	0.206607	0.534119	1.14957	5.69518	0.586373	1.15769	0.506501	0.612505	0.73803	5.69518	-1.65843	1.03598	-1.60083	0.109415	0.199163
Ec-01_003440	2.9795	2.37355	0.369877	0.0929143	5.2828	6.66694	67.4343	6.19467	0.780235	7.93949	2.0302e-15	1.24482e-13	67.4343	-0.152694	0.302089	-0.505459	0.613236	0.732079
Ec-01_003445	0.999847	0.385455	0.0237509	0	1.05654	3.41703	15.2373	7.27671	1.33613	5.44611	5.14823e-08	7.40346e-07	15.2373	-0.447868	0.670646	-0.667816	0.504251	0.639105
Ec-01_003450	0	0	0	0	0	0	0	NA	NA	NA	NA	NA	0	NA	NA	NA	NA	NA
Ec-01_003460	0.741471	0.218511	2.60429	0.542843	0.697286	1.82512	14.6572	1.71842	0.926665	1.85441	0.0636801	0.133243	14.6572	-0.590587	0.91321	-0.646716	0.517816	0.651423
Ec-01_003470	15.2985	15.765	9.90529	22.5248	14.7244	19.0503	1880.57	0.628597	0.262626	2.39351	0.016688	0.0444809	1880.57	1.08773	0.262528	4.1433	3.42342e-05	0.000217228
Ec-01_003485	0	0	0	0	0	0	0	NA	NA	NA	NA	NA	0	NA	NA	NA	NA	NA
Ec-01_003490	0	0	0	0	0	0	0	NA	NA	NA	NA	NA	0	NA	NA	NA	NA	NA
Ec-01_003500	16.7949	15.159	25.5125	54.7614	16.3175	42.3445	2250.58	-0.527039	0.362901	-1.45229	0.14642	0.255545	2250.58	0.874748	0.363359	2.4074	0.0160667	0.0418065
Ec-01_003510	7.48637	5.59553	14.8768	23.0277	6.75188	11.637	975.087	-0.399559	0.345661	-1.15593	0.24771	0.381948	975.087	0.72215	0.346745	2.08265	0.0372828	0.083676
Ec-01_003520	1.06107	1.00473	2.84105	5.36397	1.75405	2.09377	194.884	-1.1312	0.345959	-3.26974	0.00107647	0.00446093	194.884	0.182987	0.351622	0.520408	0.602779	0.722981
Ec-01_003530	0	0	0	0	0	0	0	NA	NA	NA	NA	NA	0	NA	NA	NA	NA	NA
Ec-01_003540	256.132	211.049	682.246	327.228	765.24	312.687	31904.1	0.789293	0.561065	1.40678	0.159493	0.272731	31904.1	-0.839797	0.561037	-1.49687	0.134428	0.234517
Ec-01_003550	27.0216	26.52	72.9659	43.5541	26.2411	64.84	1485.21	0.508247	0.461575	1.10111	0.270847	0.408516	1485.21	1.00826	0.461572	2.18439	0.0289333	0.0678596
Ec-01_003560	20.2394	19.2458	40.2005	46.8554	39.0384	51.7512	606.058	-0.0142154	0.182466	-0.0779072	0.937902	0.972094	606.058	-0.00653885	0.181377	-0.0360511	0.971242	0.98993
Ec-01_003570	4.24925	4.32377	11.1393	10.9289	7.62504	14.1954	326.59	-0.15083	0.373483	-0.403847	0.686325	0.796349	326.59	0.168402	0.372882	0.451623	0.65154	0.76427
Ec-01_003575	0.0820059	0.0866157	0	0.0449277	0.00950033	0.0269695	1.41778	1.85774	2.10474	0.882647	0.377427	0.522819	1.41778	3.51652	2.16744	1.62243	0.104712	0.192239
Ec-01_003580	0	0	0	0	0	0	0	NA	NA	NA	NA	NA	0	NA	NA	NA	NA	NA
Ec-01_003590	7.75274	7.40233	28.8776	18.6958	16.0384	36.2798	1037.38	-0.0741102	0.257455	-0.287858	0.773456	0.860543	1037.38	-0.118872	0.256986	-0.462562	0.643678	0.757809
Ec-01_003600	3.2984	2.92495	18.0489	16.8908	6.66332	17.4344	580.085	-1.14909	0.277208	-4.14524	3.39462e-05	0.000231174	580.085	-0.190146	0.27887	-0.681846	0.495336	0.630863
Ec-01_003610	14.0814	11.381	93.4412	56.1758	18.7205	103.798	1075.7	-0.80422	0.292458	-2.74986	0.00596207	0.018841	1075.7	0.30252	0.293856	1.02948	0.303252	0.438278
Ec-01_003620	32.876	44.818	14.8816	47.3423	17.6191	28.8713	1575.8	0.679418	0.604474	1.12398	0.261021	0.397636	1575.8	2.33302	0.604657	3.85841	0.000114126	0.000620246
Ec-01_003630	0.647231	0.484174	25.0154	9.58858	6.0663	12.6269	303.882	-2.70643	0.424011	-6.38292	1.73744e-10	4.46058e-09	303.882	-2.63429	0.42968	-6.13081	8.74337e-10	2.05068e-08
Ec-01_003640	44.865	43.1422	50.2005	87.9252	57.4274	98.2848	5648.91	0.22662	0.2952	0.767685	0.442674	0.587387	5648.91	0.594059	0.295185	2.0125	0.0441677	0.096041
Ec-01_003650	11.4893	11.8117	27.4669	32.969	25.2507	34.1048	1573.93	-0.319443	0.152444	-2.09547	0.0361288	0.0839944	1573.93	-0.102692	0.152047	-0.675398	0.499423	0.63486
Ec-01_003660	25.7538	20.1017	6.75439	26.1021	15.9281	10.9224	670.805	1.18499	0.214371	5.52775	3.24363e-08	4.95846e-07	670.805	1.34632	0.21447	6.27745	3.44168e-10	8.89048e-09
Ec-01_003670	72.6761	69.0466	88.2498	140.717	129.018	150.37	1782.03	0.239976	0.209604	1.1449	0.252251	0.387449	1782.03	0.08236	0.209247	0.393602	0.693875	0.797536
Ec-01_003680	29.5439	29.2176	55.5539	48.994	29.7082	68.1786	2134.13	0.471614	0.265499	1.77633	0.075679	0.151893	2134.13	0.97762	0.26549	3.68232	0.000231119	0.00114457
Ec-01_003690	13.4968	10.9382	8.17105	13.3891	10.1664	13.6019	640.079	1.22073	0.292294	4.17636	2.96206e-05	0.000205905	640.079	1.09115	0.291721	3.7404	0.000183727	0.000936769
Ec-01_003700	1.77906	1.65135	1.11424	5.77942	2.12068	2.98582	373.467	-0.496459	0.44437	-1.11722	0.2639	0.400892	373.467	0.621249	0.445714	1.39383	0.16337	0.272891
Ec-01_003710	1.78832	1.68483	1.64581	4.4597	1.3322	2.05003	75.6538	-0.100926	0.64943	-0.155408	0.8765	0.933732	75.6538	1.32577	0.655525	2.02245	0.0431296	0.0941382
Ec-01_003730	1.77407	1.1468	2.793	3.02552	5.32895	1.46721	52.5473	0.408692	0.494449	0.826561	0.408486	0.553826	52.5473	-1.25703	0.485825	-2.58741	0.00967007	0.0272688
Ec-01_003735	8.24724	9.2661	8.34367	18.8847	14.8412	12.9982	333.714	-0.00636143	0.364171	-0.0174683	0.986063	1	333.714	0.289736	0.363253	0.797617	0.425093	0.563391
Ec-01_003740	4.72177	4.98864	24.6203	16.236	33.18	17.0005	2141.04	-0.568303	0.304513	-1.86627	0.0620038	0.130354	2141.04	-1.708	0.303754	-5.62299	1.87683e-08	3.09825e-07
Ec-01_003750	2.80106	3.40882	20.4878	23.0793	20.0463	16.3532	721.074	-1.82393	0.295101	-6.18071	6.38131e-10	1.44935e-08	721.074	-1.53261	0.294144	-5.21039	1.88449e-07	2.34847e-06
Ec-01_003760	5.12064	4.59588	29.9862	24.82	25.3209	18.6519	695.958	-1.0967	0.294659	-3.72192	0.000197712	0.00104491	695.958	-1.46733	0.294274	-4.98627	6.15562e-07	6.59238e-06
Ec-01_003770	0.81236	0.691527	10.0529	3.59816	5.81814	4.96369	221.061	-0.924008	0.446785	-2.06813	0.0386282	0.0887451	221.061	-2.05729	0.444299	-4.63041	3.64941e-06	3.12308e-05
Ec-01_003780	3.63274	3.02811	18.674	22.7977	12.2281	14.468	612.248	-1.4598	0.423977	-3.4431	0.000575083	0.00260805	612.248	-1.02594	0.424879	-2.41465	0.0157503	0.0411236
Ec-01_003790	1.49332	1.58845	0.0471356	11.7665	4.29417	6.04894	281.882	-1.75481	0.429434	-4.08633	4.38249e-05	0.000286445	281.882	-0.412443	0.430651	-0.957721	0.338204	0.47613
Ec-01_003800	1148.67	1156.51	1348.88	1358.96	1652.87	1792.67	22664.6	0.935613	0.397997	2.35081	0.0187328	0.0489722	22664.6	0.44052	0.397967	1.10693	0.268326	0.399983
Ec-01_003810	28.4048	30.5491	15.5901	32.5131	25.8071	33.5182	753.293	1.00666	0.23388	4.30419	1.67598e-05	0.000124465	753.293	1.22486	0.232876	5.2597	1.4429e-07	1.8566e-06
Ec-01_003820	7.6651	5.47584	1.01099	5.48799	3.79943	14.6148	701.706	1.70476	0.317208	5.37425	7.69027e-08	1.05255e-06	701.706	1.51422	0.316792	4.77987	1.7541e-06	1.65047e-05
Ec-01_003830	1.8419	1.55871	4.82956	3.99201	3.21807	2.3452	323.846	0.102697	0.371198	0.276664	0.782038	0.867038	323.846	-0.0280394	0.370258	-0.0757293	0.939634	0.969251
Ec-01_003840	1.95043	1.80148	2.41168	5.02106	4.41468	2.66075	215.072	-0.179327	0.252312	-0.710734	0.477249	0.620191	215.072	-0.29017	0.250008	-1.16065	0.245786	0.374735
Ec-01_003850	73.8949	79.1844	72.859	129.156	148.545	115.293	2793.09	0.376068	0.185796	2.02409	0.0429613	0.0968262	2793.09	0.0868554	0.185384	0.468516	0.639416	0.754329
Ec-01_003860	2.3687	2.27059	2.54271	4.25349	2.13586	1.86593	481.15	0.390088	0.297753	1.31011	0.19016	0.311762	481.15	1.10612	0.298236	3.70887	0.000208185	0.00104523
Ec-01_003870	8.32718	8.64582	21.5059	21.9239	8.30151	29.2282	1542.85	-0.165642	0.267699	-0.618761	0.536074	0.673877	1542.85	1.06887	0.268244	3.9847	6.75645e-05	0.00039467
Ec-01_003880	294.755	348.474	437.813	318.736	363.321	256.318	10872.3	1.08954	0.123593	8.8155	1.19153e-18	1.28329e-16	10872.3	0.949259	0.123328	7.697	1.39296e-14	9.17985e-13
Ec-01_003890	6.69827	7.48231	14.5842	18.9895	7.27231	21.5092	708.276	-0.303443	0.222303	-1.36499	0.172255	0.28935	708.276	1.03505	0.223652	4.62797	3.69272e-06	3.15048e-05
Ec-01_003900	7.22731	7.37019	25.6947	17.2485	13.8733	10.6707	1421.8	-0.0342963	0.343021	-0.0999831	0.920358	0.960525	1421.8	0.0956105	0.342788	0.27892	0.780306	0.862946
Ec-01_003910	4.61598	5.32925	21.9514	38.5543	25.618	30.0074	800.987	-1.86541	0.317064	-5.88339	4.01958e-09	7.58745e-08	800.987	-1.25459	0.316786	-3.96037	7.48327e-05	0.000430603
Ec-01_003920	38.2653	42.371	36.3821	48.7574	91.8088	63.9728	1970.82	0.877889	0.260208	3.3738	0.000741385	0.00325211	1970.82	-0.102952	0.259232	-0.397143	0.691262	0.795647
Ec-01_003930	8.36901	10.3318	11.3384	14.7617	21.366	19.6424	525.642	0.390637	0.387087	1.00917	0.312893	0.455555	525.642	-0.0163734	0.385143	-0.0425126	0.96609	0.986311
Ec-01_003940	3.37743	7.13781	5.78996	1.08088	4.91381	15.5134	129.275	2.89775	0.772317	3.75202	0.000175413	0.000944126	129.275	1.54201	0.738086	2.0892	0.0366901	0.0825699
Ec-01_003950	45.2933	88.4172	11.786	2.79493	14.7513	99.2055	237.24	5.2585	1.21782	4.31795	1.57483e-05	0.000117683	237.24	3.59477	1.19152	3.01695	0.00255329	0.00886343
Ec-01_003960	31.2684	25.8961	57.7189	69.5423	86.8651	44.6534	1707.99	0.00503135	0.281242	0.0178898	0.985727	1	1707.99	-0.752692	0.280834	-2.6802	0.00735785	0.0216765
Ec-01_003970	2.75474	2.70958	1.46809	2.7232	3.69582	1.77022	303.957	1.18297	0.354512	3.3369	0.000847186	0.00364483	303.957	0.572112	0.351415	1.62802	0.10352	0.19063
Ec-01_003980	0.963315	0.901771	3.19345	1.39834	1.20632	4.23918	21.8626	0.686105	0.8596	0.798168	0.424773	0.570054	21.8626	0.686268	0.851224	0.806214	0.42012	0.558569
Ec-01_003990	3.04207	2.9227	131.198	5.54843	15.236	7.96609	2553.12	0.348009	0.588734	0.591115	0.554444	0.689628	2553.12	-1.38046	0.587519	-2.34963	0.0187918	0.0475283
Ec-01_004000	105.019	106.853	748.564	167.981	179.839	324.328	1047.75	0.506568	0.735961	0.688309	0.491258	0.633039	1047.75	0.251066	0.73557	0.341321	0.732862	0.82757
Ec-01_004010	475.219	455.539	892.543	211.968	244.885	564.144	3915.15	2.32782	0.715382	3.25395	0.00113811	0.00467274	3915.15	1.91648	0.715214	2.67958	0.0073714	0.0217045
Ec-01_004020	3.8325	7.26492	6.17114	21.5369	15.0562	10.8409	456.552	-1.24833	0.463598	-2.6927	0.00708752	0.0217764	456.552	-0.0346233	0.462166	-0.0749152	0.940282	0.969651
Ec-01_004030	3.68977	4.24779	9.28689	16.9155	10.984	9.66935	3048.83	-0.959175	0.333269	-2.87808	0.00400103	0.0135136	3048.83	-0.359817	0.333193	-1.0799	0.280185	0.413509
Ec-01_004040	0.452966	0.607544	1.55443	4.48199	2.21553	1.02817	89.4121	-2.12406	0.404562	-5.25027	1.51874e-07	1.91e-06	89.4121	-0.8597	0.402801	-2.13431	0.0328177	0.0752825
Ec-01_004050	0.420366	0.555216	1.78808	5.47338	8.79547	1.97622	136.626	-2.48987	0.553153	-4.50123	6.75627e-06	5.60422e-05	136.626	-2.95189	0.547802	-5.38861	7.10034e-08	9.99601e-07
Ec-01_004060	1.45205	1.59036	11.3712	7.05017	9.35255	7.19606	445.698	-1.06554	0.312748	-3.40702	0.000656774	0.00292527	445.698	-1.53361	0.310682	-4.93625	7.96372e-07	8.2798e-06
Ec-01_004070	0	0	0	0	0	0	0	NA	NA	NA	NA	NA	0	NA	NA	NA	NA	NA
Ec-01_004080	13.2249	11.4415	34.7696	18.4276	16.3923	25.2483	4718.16	0.728895	0.16492	4.41968	9.88461e-06	7.80833e-05	4718.16	0.484793	0.164683	2.94379	0.00324225	0.010809
Ec-01_004090	11.6062	11.4384	1.01917	2.38624	1.90377	1.58474	567.793	3.47544	0.361517	9.6135	7.01228e-22	1.38092e-19	567.793	3.60851	0.359878	10.027	1.15947e-23	3.13039e-21
Ec-01_004100	3.15681	3.15038	4.29024	8.12807	5.46318	8.00423	873.684	-0.145161	0.327951	-0.442631	0.658033	0.774164	873.684	0.232922	0.327818	0.710523	0.47738	0.61401
Ec-01_004110	2.56012	2.41346	0.29569	11.3804	5.71999	3.99517	154.734	-0.93364	0.592804	-1.57495	0.115267	0.212098	154.734	-0.223272	0.593694	-0.376072	0.706863	0.807713
Ec-01_004120	189.976	165.097	317.341	554.912	366.239	336.246	32155.1	-0.362309	0.307475	-1.17834	0.238663	0.371246	32155.1	-0.123651	0.307478	-0.402146	0.687576	0.792654
Ec-01_004130	7.99695	10.5515	1.31364	15.6677	24.8897	11.8455	1096.64	0.208438	0.31733	0.656848	0.511278	0.652011	1096.64	-0.223315	0.316128	-0.706408	0.479935	0.616549
Ec-01_004140	3.32759	4.32035	1.41957	19.0293	12.4912	10.2174	532.703	-1.32632	0.347869	-3.81269	0.000137464	0.00076957	532.703	-0.544797	0.347122	-1.56947	0.116539	0.209307
Ec-01_004150	16.8423	18.6217	24.4076	39.9058	23.0666	35.4089	2117.78	-0.0352812	0.195395	-0.180564	0.85671	0.920087	2117.78	0.687749	0.195382	3.52001	0.000431526	0.00195807
Ec-01_004160	8.29431	11.1218	28.5414	58.9266	59.0785	47.7639	4012.92	-1.60195	0.438015	-3.65729	0.000254893	0.00129764	4012.92	-1.39057	0.437753	-3.1766	0.00149011	0.00563428
Ec-01_004170	3.57355	2.84081	0.581738	6.0578	1.51966	2.62572	271.34	0.462816	0.441885	1.04737	0.29493	0.435961	271.34	1.91229	0.445764	4.28991	1.78742e-05	0.000123832
Ec-01_004180	3.83053	3.6544	0.060435	10.7177	6.28104	6.25226	242.625	-0.243694	0.604689	-0.403006	0.686944	0.796723	242.625	0.206674	0.604764	0.341744	0.732544	0.827455
Ec-01_004190	7.58802	6.56504	0	22.4724	11.9991	9.18765	147.971	-0.336994	0.519693	-0.648449	0.516695	0.657066	147.971	0.129226	0.520361	0.248339	0.803872	0.879171
Ec-01_004200	1.72629	1.43661	6.88701	5.20972	7.41827	4.45281	932.629	-0.365112	0.382699	-0.954043	0.340062	0.484946	932.629	-1.33926	0.382117	-3.50485	0.000456864	0.00205411
Ec-01_004210	0	0	0	0	0	0	0	NA	NA	NA	NA	NA	0	NA	NA	NA	NA	NA
Ec-01_004220	1.43885	1.04498	0.258408	4.50566	2.5763	2.49473	148.639	-0.396985	0.492309	-0.806374	0.420027	0.565635	148.639	-0.297297	0.493502	-0.602422	0.546893	0.676813
Ec-01_004230	3.03877	3.42399	6.47952	6.64644	5.563	9.45798	677.697	0.0948333	0.325434	0.291406	0.770741	0.858493	677.697	0.302227	0.324586	0.931118	0.351793	0.488969
Ec-01_004240	19.0066	23.6503	46.3671	33.6656	22.0685	57.0232	1620.74	0.394023	0.25196	1.56383	0.117858	0.215636	1620.74	1.09953	0.251719	4.36809	1.25338e-05	9.10607e-05
Ec-01_004250	64.7614	71.0999	185.78	187.985	32.4318	191.723	10138.2	-0.306679	0.482464	-0.635652	0.525003	0.664278	10138.2	2.13694	0.482638	4.42762	9.52784e-06	7.14866e-05
Ec-01_004260	12.3199	12.8935	9.2183	17.0552	8.66584	11.7141	1254.1	0.737127	0.233179	3.1612	0.0015712	0.0061651	1254.1	1.5801	0.233416	6.76945	1.2927e-11	4.65345e-10
Ec-01_004270	2.96491	3.29638	4.66319	6.82983	5.19313	3.28109	206.099	0.0167157	0.325122	0.0514138	0.958996	0.98555	206.099	0.377389	0.3235	1.16658	0.24338	0.372253
Ec-01_004280	6.15339	6.96194	12.8031	11.6956	13.7111	20.38	688.134	0.271026	0.202686	1.33717	0.181168	0.300941	688.134	0.0206802	0.200389	0.1032	0.917804	0.957117
Ec-01_004290	2.47213	2.51586	9.42563	10.8625	14.003	15.1624	412.239	-0.9393	0.209363	-4.48646	7.24161e-06	5.96591e-05	412.239	-1.45312	0.20677	-7.0277	2.09968e-12	8.98887e-11
Ec-01_004300	12.1829	14.2204	20.479	26.56	27.8806	38.993	1594.65	0.0896597	0.202198	0.443425	0.657458	0.773858	1594.65	0.0356522	0.2014	0.177022	0.859491	0.918418
Ec-01_004310	1.34494	1.01266	0.0777289	6.34955	1.43949	6.34344	657.623	-1.03432	0.428662	-2.41289	0.0158265	0.0425893	657.623	0.499982	0.431715	1.15813	0.246812	0.375716
Ec-01_004320	8.97908	9.38373	20.5808	37.628	22.7429	28.9006	4289.75	-0.861447	0.33015	-2.60926	0.00907379	0.0268066	4289.75	-0.25744	0.330157	-0.779751	0.435538	0.57351
Ec-01_004330	10.4792	9.89151	22.9342	25.8981	22.7621	45.4686	675.832	-0.0833524	0.23534	-0.354178	0.723205	0.823136	675.832	-0.21168	0.234489	-0.902728	0.36667	0.504317
Ec-01_004340	36.2005	39.886	29.1453	31.7517	40.7005	64.8561	1133.61	1.39389	0.2149	6.48624	8.80071e-11	2.42694e-09	1133.61	0.980431	0.213265	4.59724	4.28132e-06	3.58504e-05
Ec-01_004350	6.15103	8.45579	6.10191	16.4623	13.9566	16.5799	1056.82	-0.204618	0.213812	-0.956997	0.338569	0.48331	1056.82	0.285836	0.212862	1.34283	0.179329	0.29309
Ec-01_004370	0.930508	1.15823	10.3953	14.7082	3.49088	5.34122	290.088	-2.77843	0.375117	-7.40685	1.29337e-13	5.96411e-12	290.088	-0.582191	0.378724	-1.53724	0.124233	0.220221
Ec-01_004380	0.923874	0.505941	0.064042	14.4993	1.02664	1.8242	546.891	-2.71729	0.470966	-5.76961	7.94565e-09	1.40594e-07	546.891	-0.0061316	0.476364	-0.0128717	0.98973	1
Ec-01_004390	11.0099	11.5421	23.1746	22.5978	18.3558	24.9696	1623.86	0.164253	0.274283	0.598845	0.549277	0.685229	1623.86	0.342476	0.274033	1.24976	0.211387	0.333483
Ec-01_004400	6.79655	7.21145	9.81404	12.1392	8.20455	18.3489	466.741	0.366627	0.247652	1.48042	0.138762	0.245585	466.741	0.817241	0.24712	3.30707	0.000942782	0.00383572
Ec-01_004410	1.57462	1.3497	7.16229	7.31357	3.99023	4.63191	285	-1.01779	0.295466	-3.44469	0.000571722	0.00259351	285	-0.564288	0.29739	-1.89747	0.057766	0.119464
Ec-01_004420	11.639	11.8959	26.3118	24.296	34.4137	30.7291	1970.14	0.138083	0.16549	0.834388	0.404063	0.549083	1970.14	-0.52087	0.16455	-3.16542	0.00154858	0.00581988
Ec-01_004430	54.3048	57.3481	80.0548	121.565	135.36	71.7846	3024.53	0.00393945	0.312292	0.0126146	0.989935	1	3024.53	-0.244628	0.312062	-0.783906	0.433095	0.571283
Ec-01_004440	5.91538	6.67424	8.54337	8.87792	12.9772	10.5209	464.678	0.589383	0.240562	2.45002	0.0142847	0.0391281	464.678	0.0463687	0.237505	0.195232	0.845211	0.908261
Ec-01_004460	4.53951	4.69144	23.4565	14.7572	4.91794	24.4523	954.495	-0.452632	0.417559	-1.08399	0.278368	0.417302	954.495	0.954494	0.418453	2.28101	0.0225481	0.0551964
Ec-01_004470	48.9992	48.0281	108.061	77.6143	12.8715	157.303	579.132	0.568753	0.467649	1.2162	0.22391	0.353826	579.132	2.87262	0.472209	6.08337	1.17683e-09	2.66202e-08
Ec-01_004480	1.23016	1.12027	12.7787	12.3561	6.93402	7.26532	223.925	-2.1524	0.349103	-6.16552	7.02524e-10	1.5808e-08	223.925	-1.59776	0.351515	-4.54535	5.48449e-06	4.45006e-05
Ec-01_004490	2.08669	2.78297	10.7157	13.0184	11.5575	11.8775	359.741	-1.45529	0.315605	-4.61113	4.00493e-06	3.54701e-05	359.741	-1.03874	0.313572	-3.3126	0.000924333	0.00377008
Ec-01_004500	14.9433	15.3724	52.1489	40.537	29.7575	55.3788	659.45	-0.238881	0.265439	-0.899949	0.368147	0.513485	659.45	0.0255457	0.264934	0.096423	0.923185	0.960183
Ec-01_004510	0	0	0	0	0	0	0	NA	NA	NA	NA	NA	0	NA	NA	NA	NA	NA
Ec-01_004520	29.4682	44.9224	48.4869	29.8715	52.6298	34.571	2709.26	1.21785	0.706658	1.72339	NA	NA	2709.26	0.790292	0.706304	1.11891	NA	NA
Ec-01_004530	3.69582	3.0893	16.6082	7.26233	6.57145	8.52574	610.4	0.239105	0.212984	1.12265	0.261588	0.398392	610.4	-0.0868131	0.211778	-0.409925	0.681861	0.788183
Ec-01_004540	17.3043	22.1874	44.5964	85.0836	41.1759	72.5653	3934.83	-1.07399	0.203738	-5.27141	1.35382e-07	1.72594e-06	3934.83	0.11543	0.20377	0.566472	0.571073	0.696531
Ec-01_004550	25.7459	29.124	34.6475	39.2028	51.8524	73.068	1770.76	0.607216	0.24683	2.46006	0.0138913	0.0381566	1770.76	0.17818	0.24608	0.724073	0.469021	0.606017
Ec-01_004560	1.705	1.86095	9.70948	10.7694	3.496	9.96817	176.312	-1.45211	0.403061	-3.60272	0.000314906	0.00155815	176.312	0.0548213	0.406653	0.134811	0.892761	0.941524
Ec-01_004570	7.99203	8.07759	23.6032	11.0697	19.7235	21.335	73.8428	0.76861	0.487329	1.57719	0.114753	0.211407	73.8428	-0.320508	0.474988	-0.674772	0.499821	0.635269
Ec-01_004580	6.51343	8.02369	98.2351	34.8233	37.3334	48.3821	1036.3	-1.18295	0.362779	-3.26079	0.00111102	0.00458064	1036.3	-1.2096	0.361759	-3.34365	0.000826846	0.0034208
Ec-01_004590	342.678	381.303	971.264	353.032	803.295	956.483	516.025	1.17898	0.375863	3.13673	0.00170842	0.00658923	516.025	-0.0594433	0.372311	-0.15966	0.873149	0.928213
Ec-01_004600	1.13306	1.25289	0.682818	17.0915	6.80865	10.9034	316.842	-2.68803	0.446233	-6.02382	1.70343e-09	3.52456e-08	316.842	-1.40681	0.447387	-3.14451	0.00166365	0.00618084
Ec-01_004610	0.225487	0.188815	0.0645563	2.21538	0.429443	0.675462	39.9758	-2.09097	0.425089	-4.9189	8.70318e-07	9.11656e-06	39.9758	-0.151525	0.457419	-0.331261	0.740447	0.832822
Ec-01_004615	0.51464	0.432333	0	3.25504	1.09379	1.24965	33.5253	-1.45098	0.431288	-3.3643	0.00076739	0.00335563	33.5253	-0.321702	0.448851	-0.716724	0.473544	0.610541
Ec-01_004620	0.675456	0.433213	0.102781	6.19123	1.24613	2.53945	62.617	-1.98988	0.486609	-4.08927	4.32728e-05	0.000283501	62.617	-0.604394	0.509362	-1.18657	0.235397	0.362561
Ec-01_004630	9.6729	10.8239	18.5141	43.5519	17.4488	23.5103	686.806	-0.975852	0.303454	-3.21581	0.00130075	0.00525163	686.806	0.310354	0.304168	1.02034	0.307569	0.443139
Ec-01_004640	0.4215	0.297337	0.828084	1.84358	0.380717	2.09342	64.7172	-0.931734	0.639684	-1.45656	0.145239	0.25388	64.7172	0.54595	0.660748	0.82626	0.408657	0.547372
Ec-01_004650	0	0.0073216	0.00730507	0	0.0072085	0	0.239647	0	6.71522	0	1	1	0.239647	1.5153	6.59233	0.229858	0.818202	0.889396
Ec-01_004660	42.5804	36.059	11.7911	106.972	49.328	41.8815	2993.6	-0.0818628	0.502857	-0.162795	0.87068	0.92913	2993.6	0.56974	0.502922	1.13286	0.257273	0.387205
Ec-01_004670	1.8434	2.02286	18.2432	14.6554	17.3955	21.7482	1866.74	-1.77472	0.398631	-4.45205	8.50544e-06	6.84483e-05	1866.74	-2.06464	0.398307	-5.18354	2.17711e-07	2.66004e-06
Ec-01_004680	7.26517	7.53183	9.70434	25.3343	21.3129	28.5407	293.34	-0.59772	0.216989	-2.75461	0.00587624	0.0186152	293.34	-0.515347	0.214877	-2.39834	0.0164698	0.0426672
Ec-01_004690	7.93651	10.1629	9.2857	22.8835	45.2012	26.2514	642.595	-0.32487	0.380875	-0.852957	0.393683	0.539361	642.595	-1.11263	0.379303	-2.93336	0.00335311	0.0111261
Ec-01_004700	1.2271	1.45806	0.389523	10.2416	1.75991	2.22851	52.3082	-1.80958	0.677474	-2.67108	0.00756083	0.02296	52.3082	0.69695	0.687031	1.01444	0.310374	0.44603
Ec-01_004710	120.326	78.3961	827.394	976.945	244.185	656.36	8382.28	-1.84564	0.424643	-4.34633	1.38436e-05	0.000105283	8382.28	-0.653264	0.424867	-1.53757	0.124153	0.220148
Ec-01_004720	0	0	0	0	0	0	0	NA	NA	NA	NA	NA	0	NA	NA	NA	NA	NA
Ec-01_004730	29.6898	33.4002	39.1501	47.9417	63.4712	50.7171	5597.7	0.521025	0.167127	3.11754	0.00182365	0.00696625	5597.7	0.0726247	0.166769	0.43548	0.663214	0.77367
Ec-01_004740	29.8757	39.3657	218.082	55.3526	43.8861	49.7123	4064.02	0.316101	0.503051	0.628368	0.529763	0.668299	4064.02	0.847421	0.502927	1.68498	0.0919927	0.173819
Ec-01_004750	0.856007	0.979444	1.84425	1.90174	0.915859	2.47632	42.5435	0.0721583	0.580639	0.124274	0.901098	0.948945	42.5435	1.06014	0.582701	1.81935	0.0688575	0.137954
Ec-01_004760	6.93489	7.86172	3.72921	9.26369	11.8014	14.0246	591.356	0.778486	0.306787	2.53755	0.0111633	0.0318552	591.356	0.419662	0.305058	1.37568	0.168921	0.279321
Ec-01_004770	77.9359	93.5422	171.956	100.927	146.613	133.79	181.161	0.819918	0.279345	2.93515	0.00333388	0.0115852	181.161	0.374828	0.271232	1.38195	0.166988	0.277303
Ec-01_004780	2.51554	2.67143	27.305	15.3095	10.8679	10.486	1051.19	-1.38068	0.29086	-4.74687	2.06589e-06	1.96482e-05	1051.19	-1.02484	0.290645	-3.5261	0.000421732	0.00191831
Ec-01_004800	2.49687	1.93007	1.4954	6.93339	1.43039	2.47582	696.166	-0.281418	0.306867	-0.917067	0.359107	0.504118	696.166	1.44223	0.310009	4.6522	3.28406e-06	2.86312e-05
Ec-01_004810	28.3234	22.6547	146.018	47.0944	41.6761	64.2733	2406.98	0.468826	0.297013	1.57847	0.114457	0.210952	2406.98	0.125937	0.296834	0.424266	0.671372	0.780137
Ec-01_004820	4.1581	4.32482	76.0886	31.5157	83.0908	47.2716	927.973	-1.71184	0.393008	-4.35574	1.32621e-05	0.000101367	927.973	-3.23344	0.391817	-8.25242	1.55219e-16	1.47625e-14
Ec-01_004830	2.47684	2.01017	8.81413	11.368	6.77707	7.77242	836.823	-0.995177	0.263088	-3.78267	0.000155156	0.000852364	836.823	-0.739582	0.263691	-2.80473	0.00503581	0.015709
Ec-01_004840	11.6244	13.0704	11.409	29.7774	16.0642	27.7032	516.323	-0.166117	0.255635	-0.649822	0.515807	0.656336	516.323	0.686627	0.255809	2.68414	0.00727169	0.0214524
Ec-01_004850	7.34408	8.19196	2.34131	18.7715	14.4905	20.8249	355.504	-0.154095	0.32152	-0.47927	0.631747	0.753101	355.504	0.183325	0.320446	0.572091	0.56726	0.693295
Ec-01_004860	4.39816	4.8495	10.6547	15.1851	10.4513	15.4635	205.314	-0.588304	0.314141	-1.87274	0.0611044	0.128852	205.314	-0.132297	0.313077	-0.42257	0.672609	0.780939
Ec-01_004870	9.43637	12.0424	19.4431	30.5128	30.8076	32.7438	151.304	-0.491213	0.308069	-1.59449	0.110827	0.205691	151.304	-0.374629	0.303162	-1.23574	0.216556	0.339794
Ec-01_004880	3.82226	2.9513	24.0403	17.1358	11.7196	13.0236	801.026	-0.99649	0.326941	-3.04792	0.00230433	0.00846623	801.026	-0.996818	0.327395	-3.0447	0.00232915	0.0082057
Ec-01_004890	6.63283	6.83744	10.9552	16.309	16.7865	14.1273	614.884	-0.112078	0.214043	-0.523625	0.600539	0.728384	614.884	-0.283481	0.212744	-1.3325	0.182696	0.29766
Ec-01_004900	4.46608	4.52119	11.5866	16.3897	10.5559	18.3702	266.719	-0.686012	0.283382	-2.42081	0.0154862	0.0418709	266.719	-0.232333	0.283206	-0.820368	0.412007	0.550801
Ec-01_004910	4.6825	5.0085	9.33035	11.0711	18.6895	13.8091	414.18	-0.026887	0.201769	-0.133256	0.893991	0.945326	414.18	-0.892072	0.197515	-4.51648	6.28769e-06	5.01427e-05
Ec-01_004920	1.75964	0.918798	0.439473	0.723151	0.770491	0.188523	178.986	2.45144	0.427869	5.72942	1.00773e-08	1.73902e-07	178.986	1.25335	0.423699	2.95813	0.00309515	0.0103848
Ec-01_004930	7.31316	6.01278	19.5172	23.0606	20.2538	14.8914	483.164	-0.492531	0.334293	-1.47335	0.140656	0.247855	483.164	-0.727835	0.3341	-2.1785	0.0293691	0.06867
Ec-01_004940	3.09108	2.79956	0.0452808	10.8106	3.94142	2.88028	208.825	-0.567929	0.434537	-1.30698	0.191221	0.313287	208.825	0.516598	0.43641	1.18374	0.236514	0.363779
Ec-01_004950	1.76476	1.30369	0.113351	2.97331	1.73238	1.48542	84.0866	0.478178	0.452136	1.0576	0.290239	0.430893	84.0866	0.648753	0.454044	1.42883	0.153052	0.259303
Ec-01_004960	1.52041	0.957344	0.268733	4.57552	1.08933	1.15821	148.383	-0.344273	0.494739	-0.695869	0.486511	0.629295	148.383	0.837071	0.501657	1.66861	0.0951941	0.178638
Ec-01_004980	2.06393	1.68674	3.7451	3.66255	3.9594	2.70726	168.585	0.377332	0.228221	1.65336	0.0982573	0.186859	168.585	-0.217165	0.223505	-0.971632	0.331234	0.46912
Ec-01_004990	44.8736	40.4595	53.6404	69.2765	45.5777	77.6176	1908.26	0.561731	0.220297	2.54988	0.010776	0.0309504	1908.26	0.836034	0.220253	3.79579	0.000147177	0.00077277
Ec-01_005000	7.44831	4.9416	37.9603	65.3448	20.1484	40.774	2389.06	-1.95056	0.239781	-8.13477	4.12713e-16	2.78565e-14	2389.06	-1.03263	0.240968	-4.28535	1.82451e-05	0.000126044
Ec-01_005010	15.3582	18.081	26.8057	48.105	28.0374	54.5321	473.054	-0.446156	0.221885	-2.01075	0.0443517	0.0995046	473.054	0.377916	0.221705	1.70459	0.0882714	0.168596
Ec-01_005020	5.01986	3.79088	0.233298	20.545	6.85237	9.51181	244.549	-0.801292	0.361849	-2.21444	0.0267985	0.065726	244.549	0.15435	0.364587	0.423357	0.672035	0.780544
Ec-01_005030	9.66962	6.48207	17.8044	25.9626	19.8993	13.5795	336.424	-0.242846	0.290126	-0.837036	0.402572	0.547502	336.424	-0.633948	0.290623	-2.18134	0.0291583	0.0682917
Ec-01_005040	6.75621	8.47271	9.51649	15.4923	15.8191	16.0745	1098.09	0.0181937	0.282364	0.0644334	0.948625	0.979462	1098.09	0.119546	0.281515	0.424651	0.671091	0.780096
Ec-01_005050	0.365026	0.422963	2.35797	1.57419	4.02074	1.86293	160.189	-0.867339	0.559215	-1.55099	0.120903	0.220002	160.189	-2.22218	0.551696	-4.0279	5.62763e-05	0.000337025
Ec-01_005060	61.5521	67.5118	103.169	84.2995	110.801	110.237	3671.01	0.751335	0.247136	3.04016	0.0023645	0.00864177	3671.01	0.282966	0.246772	1.14667	0.251519	0.380838
Ec-01_005070	31.861	33.8177	97.2189	137.935	83.3929	101.215	2645.01	-0.90696	0.249181	-3.63977	0.000272886	0.00137793	2645.01	-0.282222	0.249187	-1.13257	0.257394	0.387318
Ec-01_005080	1.92752	2.00484	0.0223553	23.8941	0.771791	1.87117	138.563	-2.39441	0.5816	-4.11694	3.83935e-05	0.000255978	138.563	2.32774	0.606554	3.83765	0.000124218	0.000667076
Ec-01_005090	10.2149	15.0161	14.5652	23.5751	14.0732	17.2058	807.531	-0.0114605	0.269098	-0.0425885	0.96603	0.989861	807.531	1.06772	0.268789	3.97231	7.11782e-05	0.000411948
Ec-01_005100	4.84101	9.33708	5.28149	19.0839	16.9102	14.2944	1118.03	-0.725034	0.470863	-1.5398	0.12361	0.223736	1118.03	0.158099	0.470176	0.336254	0.736679	0.830319
Ec-01_005110	3.92254	3.26776	16.5038	14.5025	14.0985	10.0983	613.001	-0.704201	0.317139	-2.22048	0.0263862	0.064924	613.001	-1.12349	0.316739	-3.54706	0.000389562	0.00179589
Ec-01_005120	8.14757	7.22098	11.5742	15.0104	15.3923	10.9358	426.39	0.299172	0.301954	0.990786	0.32179	0.465352	426.39	-0.0962807	0.300794	-0.320089	0.748901	0.838799
Ec-01_005130	3.96964	4.28893	9.03061	10.444	13.786	14.7845	668.343	-0.170003	0.264574	-0.642552	0.520515	0.660265	668.343	-0.664724	0.262976	-2.5277	0.0114811	0.031464
Ec-01_005140	7.2235	7.93484	15.7094	34.4577	58.3484	25.9444	489.219	-1.03341	0.362575	-2.85021	0.0043691	0.0145831	489.219	-1.84849	0.360854	-5.12253	3.01471e-07	3.55124e-06
Ec-01_005150	3.68255	3.66288	33.8936	17.5553	25.0779	21.3536	1714.2	-1.03551	0.348988	-2.96719	0.00300536	0.0106036	1714.2	-1.75092	0.348559	-5.02331	5.07876e-07	5.55643e-06
Ec-01_005160	0.171514	0.121977	0.229352	0.260128	0.236052	0.202438	11.7172	0.490296	1.02628	0.477742	0.632834	0.754004	11.7172	0.00113162	1.01882	0.00111071	0.999114	1
Ec-01_005170	0	0	0	0	0	0	0	NA	NA	NA	NA	NA	0	NA	NA	NA	NA	NA
Ec-01_005180	0	0	0	0	0	0	0	NA	NA	NA	NA	NA	0	NA	NA	NA	NA	NA
Ec-01_005185	0	0	0	0	0	0	0	NA	NA	NA	NA	NA	0	NA	NA	NA	NA	NA
Ec-01_005190	0.287403	0.317309	1.05297	0.854648	1.10937	1.15304	220.321	-0.372044	0.690998	-0.538415	0.59029	0.720022	220.321	-0.791801	0.689035	-1.14914	0.250497	0.379841
Ec-01_005200	7.91336	7.76548	25.9572	33.2071	33.8909	26.6536	1802.61	-0.871086	0.250153	-3.48221	0.000497286	0.00229947	1802.61	-1.10063	0.249857	-4.40503	1.05771e-05	7.87586e-05
Ec-01_005205	0	0	0	0	0	0	0	NA	NA	NA	NA	NA	0	NA	NA	NA	NA	NA
Ec-01_005210	4.17205	3.68165	0.419103	10.7623	20.354	8.11101	329.913	-0.133228	0.508569	-0.261967	0.793347	0.874479	329.913	-1.44004	0.507348	-2.83836	0.00453462	0.0144032
Ec-01_005220	32.2978	29.843	55.259	48.339	47.6778	79.2872	1325.47	0.624726	0.343874	1.81673	0.0692588	0.141917	1325.47	0.306626	0.343437	0.892818	0.371955	0.5099
Ec-01_005230	8.29406	8.65242	8.51648	12.2969	8.68615	12.9624	1087.06	0.625698	0.208393	3.00249	0.00267777	0.00960784	1087.06	0.996824	0.20801	4.79219	1.64972e-06	1.56369e-05
Ec-01_005240	18.3276	24.0502	55.6489	122.158	99.8359	114.174	1759.57	-1.54117	0.245221	-6.28482	3.28237e-10	7.86031e-09	1759.57	-1.04519	0.244791	-4.26972	1.95717e-05	0.000133937
Ec-01_005250	1.82265	2.24831	4.45044	5.92246	7.09301	6.94868	347.249	-0.500233	0.30085	-1.66273	0.0963663	0.183889	347.249	-0.638956	0.298109	-2.14336	0.0320842	0.0738959
Ec-01_005260	6.60674	8.24357	11.8239	13.3436	15.4226	16.4451	391.245	0.197198	0.179558	1.09824	0.272098	0.410034	391.245	0.0886083	0.175501	0.504889	0.613637	0.732383
Ec-01_005270	17.181	17.9401	11.8624	50.7512	23.1081	62.4092	482.435	-0.347155	0.226243	-1.53443	0.124923	0.225478	482.435	0.640801	0.227136	2.82122	0.00478417	0.0150729
Ec-01_005280	5.18289	6.08883	68.353	5.30851	5.14845	13.0494	855.189	1.16847	0.305385	3.82623	0.000130118	0.000734091	855.189	1.25892	0.302957	4.15544	3.24656e-05	0.000207183
Ec-01_005290	3.54378	2.65987	0.098121	24.7463	3.66735	3.51821	66.139	-1.56233	0.540167	-2.89231	0.00382415	0.0130239	66.139	0.536508	0.552771	0.970579	0.331758	0.469623
Ec-01_005300	4.95197	5.49014	5.30037	12.8412	11.4916	13.1348	433.054	-0.172357	0.268464	-0.642013	0.520865	0.660462	433.054	-0.0606653	0.266962	-0.227244	0.820234	0.890437
Ec-01_005310	3.69603	4.00924	11.4235	11.4503	16.4552	12.6603	733.342	-0.434078	0.24864	-1.74581	0.0808437	0.159844	733.342	-1.02356	0.247077	-4.14269	3.43253e-05	0.00021764
Ec-01_005320	2.51869	3.42315	17.2356	8.32195	17.1194	13.6881	463.801	-0.508762	0.327166	-1.55506	0.119932	0.218687	463.801	-1.28465	0.323355	-3.97289	7.1006e-05	0.000411127
Ec-01_005330	0.798007	0.95355	6.12561	3.17001	1.52316	4.34215	33.3969	-0.790163	0.568531	-1.38983	0.16458	0.279374	33.3969	0.255092	0.570121	0.447435	0.654561	0.766617
Ec-01_005340	11.6273	13.6159	22.2178	25.7601	17.8576	29.655	842.978	0.0499649	0.260889	0.191518	0.84812	0.913613	842.978	0.612481	0.260385	2.35221	0.0186622	0.0472454
Ec-01_005350	14.2104	16.2111	22.4948	27.5284	27.5314	27.8897	1549.13	0.222694	0.182421	1.22077	0.222172	0.351773	1549.13	0.235607	0.181516	1.298	0.194288	0.31259
Ec-01_005360	8.89668	11.1474	43.9961	37.6678	40.6937	39.1002	1312.85	-0.873208	0.379875	-2.29867	0.0215236	0.0549547	1312.85	-0.861823	0.379267	-2.27234	0.0230661	0.0562177
Ec-01_005370	397.57	483.783	369.683	492.858	732.617	182.815	660.6	0.855632	0.417601	2.04892	0.0404698	0.0921916	660.6	0.400483	0.416314	0.961974	0.336063	0.474097
Ec-01_005380	4.52158	4.80161	18.1329	21.1157	19.3617	5.43437	849.459	-1.04275	0.33093	-3.15097	0.00162728	0.00634943	849.459	-1.01127	0.330471	-3.06009	0.00221272	0.00785718
Ec-01_005390	2.70605	2.1498	0.0406313	23.5819	3.65986	8.32285	408.843	-1.90935	0.487907	-3.91335	9.10258e-05	0.000537264	408.843	0.203166	0.491285	0.413539	0.679212	0.786097
Ec-01_005400	4.95155	4.71734	0.0744905	16.8871	3.79464	6.57066	408.747	-0.553227	0.430116	-1.28623	0.198363	0.322276	408.747	1.31877	0.4325	3.04918	0.00229466	0.00810515
Ec-01_005410	1.64499	1.38563	0	7.2226	1.84592	1.63334	59.9111	-0.903807	0.562806	-1.60589	0.108297	0.202072	59.9111	0.616825	0.570718	1.08079	0.279792	0.413162
Ec-01_005420	2.90451	2.61813	20.8763	8.58953	5.74527	4.1836	417.187	-0.34505	0.2888	-1.19477	0.232177	0.363589	417.187	-0.107217	0.288815	-0.371229	0.710467	0.810809
Ec-01_005430	0	0	0	0	0	0	0	NA	NA	NA	NA	NA	0	NA	NA	NA	NA	NA
Ec-01_005440	12.1255	14.5229	22.1586	28.886	37.6772	40.0161	3566.44	-0.0466627	0.181536	-0.257043	0.797145	0.877625	3566.44	-0.373421	0.181084	-2.06214	0.0391943	0.0870008
Ec-01_005450	0.914045	0.840062	0.0852219	1.8696	1.26966	1.23079	48.1472	0.203495	0.600461	0.338899	0.734686	0.832233	48.1472	0.396679	0.599421	0.66177	0.508119	0.642547
Ec-01_005460	4.97109	4.42898	0.146668	12.8403	8.07572	6.92968	501.053	-0.142963	0.47769	-0.299279	0.764727	0.854524	501.053	0.153167	0.477749	0.320602	0.748512	0.838685
Ec-01_005470	6.74639	5.49435	0.124145	35.8491	14.1301	19.3179	314.924	-1.16668	0.562532	-2.07397	0.038082	0.0877433	314.924	-0.373003	0.563506	-0.661934	0.508014	0.642463
Ec-01_005480	8.17356	8.76435	12.0601	21.0041	16.5381	22.7329	407.973	-0.158656	0.34058	-0.46584	0.64133	0.760824	407.973	0.0624431	0.339684	0.183827	0.854149	0.914111
Ec-01_005490	4.17117	3.69886	13.4672	23.1241	18.4339	13.7953	660.349	-1.28964	0.38084	-3.38631	0.000708392	0.0031254	660.349	-1.28904	0.380915	-3.38405	0.000714248	0.00301838
Ec-01_005500	6.52601	8.15772	12.9921	22.2229	24.2461	28.8156	282.666	-0.558379	0.252693	-2.20971	0.027125	0.0663809	282.666	-0.56888	0.249438	-2.28064	0.0225696	0.0552328
Ec-01_005510	6.11233	7.58612	8.41266	21.258	36.7791	18.7525	540.892	-0.598767	0.318487	-1.88004	0.0601032	0.127222	540.892	-1.25777	0.316537	-3.97354	7.0813e-05	0.000410436
Ec-01_005520	0.524544	0.596634	3.46346	4.22846	2.03409	2.07215	433.254	-1.78767	0.285709	-6.25698	3.92491e-10	9.31936e-09	433.254	-0.758768	0.286345	-2.64984	0.00805302	0.0233702
Ec-01_005530	1.33762	1.59524	7.14874	7.97591	6.54117	5.78733	539.258	-1.35713	0.324191	-4.18619	2.83672e-05	0.000198263	539.258	-1.00952	0.323143	-3.12407	0.00178365	0.00655036
Ec-01_005540	3.82388	4.84613	14.2386	14.7235	27.3326	14.6588	998.828	-0.731672	0.319439	-2.29049	0.0219929	0.0560078	998.828	-1.46888	0.318126	-4.61728	3.88794e-06	3.2952e-05
Ec-01_005550	2.59007	2.90712	13.6582	11.3136	7.86819	11.6389	1476.09	-0.921161	0.193986	-4.74858	2.04847e-06	1.94937e-05	1476.09	-0.425828	0.193708	-2.1983	0.0279275	0.0658698
Ec-01_005560	298.93	458.608	44.7586	362.945	396.668	371.376	30814.1	0.939148	0.298985	3.14112	0.00168303	0.00652287	30814.1	1.21534	0.298935	4.06558	4.79139e-05	0.000293033
Ec-01_005570	0.482736	0.408167	0.313994	1.50913	0.857133	0.768437	123.347	-0.428895	0.437299	-0.980782	0.3267	0.470844	123.347	-0.12011	0.439027	-0.273583	0.784405	0.865859
Ec-01_005580	7.40686	7.6759	20.71	44.7088	21.6756	21.2377	1858.3	-1.43127	0.310309	-4.61242	3.98016e-06	3.52881e-05	1858.3	-0.492914	0.31053	-1.58733	0.112438	0.203667
Ec-01_005590	5.71133	6.43762	59.1422	37.6461	27.7797	19.3096	1439.52	-1.50641	0.290423	-5.18696	2.13754e-07	2.58716e-06	1439.52	-1.08721	0.290169	-3.74681	0.000179095	0.000916779
Ec-01_005600	3.70541	4.1162	7.68148	10.6457	12.1397	12.7799	409.515	-0.310312	0.245735	-1.26279	0.206665	0.332696	409.515	-0.536978	0.243374	-2.20639	0.0273568	0.064761
Ec-01_005610	2.33911	2.80637	11.0726	11.6761	17.8474	17.0936	247.238	-1.10345	0.33056	-3.33814	0.000843413	0.00363114	247.238	-1.64326	0.326375	-5.03488	4.78155e-07	5.26568e-06
Ec-01_005620	3.95498	4.1095	25.0044	24.9367	21.5073	18.0525	1427.65	-1.44642	0.241173	-5.99745	2.00442e-09	4.10902e-08	1427.65	-1.36661	0.240884	-5.67332	1.40058e-08	2.38984e-07
Ec-01_005630	13.408	11.4398	37.9808	24.3437	20.7105	31.9574	1014.36	0.322954	0.259576	1.24416	0.213442	0.340883	1014.36	0.138904	0.259197	0.535902	0.592026	0.714332
Ec-01_005640	2.39322	2.51313	37.2076	27.8523	20.1837	19.7959	2001.29	-2.34259	0.29358	-7.97939	1.4706e-15	9.1852e-14	2001.29	-1.98062	0.293564	-6.74681	1.51134e-11	5.32598e-10
Ec-01_005650	8.51672	8.00079	35.447	27.755	16.6679	25.3043	1685.69	-0.462073	0.613927	-0.752652	0.451659	0.596311	1685.69	-0.0432625	0.613951	-0.0704657	0.943823	0.972344
Ec-01_005660	5.248	4.47244	16.7253	22.5846	10.0537	14.4762	504.981	-0.919724	0.221332	-4.1554	3.24713e-05	0.000222397	504.981	-0.159299	0.223114	-0.713982	0.475239	0.611966
Ec-01_005670	37.9001	54.5755	537.226	237.255	171.475	230.218	6065.94	-1.42862	0.322636	-4.42798	9.51201e-06	7.54604e-05	6065.94	-0.650114	0.322506	-2.01582	0.0438189	0.0953691
Ec-01_005680	5.86759	6.40692	16.8683	15.1248	11.0795	13.7766	125.231	-0.16334	0.363053	-0.449908	0.652776	0.769761	125.231	0.213696	0.360371	0.592988	0.553189	0.681406
Ec-01_005690	237.475	284.419	452.395	286.428	213.245	389.671	384.837	0.919103	0.444012	2.07	0.0384527	0.0883783	384.837	1.42565	0.443199	3.21673	0.00129662	0.00500903
Ec-01_005700	7.93074	8.1586	14.9884	13.1894	11.3615	22.0571	469.026	0.496627	0.273752	1.81415	0.0696542	0.142431	469.026	0.529123	0.272448	1.94211	0.0521239	0.110011
Ec-01_005705	4.06327	5.48503	31.178	22.044	42.9287	53.3948	280.603	-1.18555	0.445909	-2.65874	0.00784342	0.0237116	280.603	-1.93995	0.441726	-4.39174	1.12445e-05	8.2951e-05
Ec-01_005710	1.56386	1.85868	20.3382	16.2821	11.9834	23.1226	945.824	-2.11338	0.424801	-4.97499	6.52507e-07	7.05576e-06	945.824	-1.67636	0.424407	-3.94989	7.81878e-05	0.000448368
Ec-01_005720	47.7643	55.724	163.876	107.957	81.7512	120.594	6346.15	0.035149	0.193099	0.182025	0.855563	0.919149	6346.15	0.444309	0.19298	2.30236	0.0213151	0.0526711
Ec-01_005730	2.42285	2.91082	2.14232	2.24941	4.51051	4.87557	107.023	1.30388	0.292087	4.46401	8.04412e-06	6.508e-05	107.023	0.390761	0.272878	1.432	0.152144	0.258029
Ec-01_005740	2.80631	3.36528	10.9674	12.8301	10.5518	14.05	885.433	-0.993514	0.202311	-4.91083	9.06899e-07	9.42893e-06	885.433	-0.627142	0.201323	-3.1151	0.00183881	0.00671756
Ec-01_005750	3.04128	3.82104	14.3254	15.2253	19.6924	13.8422	1231.81	-1.13498	0.346787	-3.27285	0.00106468	0.00441788	1231.81	-1.33332	0.346093	-3.85249	0.000116925	0.000632988
Ec-01_005760	44.3248	43.1675	98.152	88.6056	62.8813	143.642	2357	0.225847	0.285694	0.79052	0.429224	0.574094	2357	0.455391	0.285591	1.59456	0.110812	0.201179
Ec-01_005770	7.38255	9.35036	26.8044	11.1969	13.5838	9.91595	1397.52	0.617083	0.383357	1.60968	0.107468	0.200883	1397.52	0.473284	0.382546	1.2372	0.216014	0.339136
Ec-01_005780	28.3867	41.741	112.68	51.2088	77.5112	81.5258	234.278	0.373298	0.415123	0.899246	0.368521	0.513885	234.278	0.134345	0.409863	0.327781	0.743077	0.834902
Ec-01_005790	7.80518	8.15241	27.7867	40.6792	36.0347	26.6027	2249.32	-1.21239	0.391227	-3.09896	0.00194204	0.00734308	2249.32	-1.12949	0.39111	-2.8879	0.00387819	0.0126077
Ec-01_005800	4.77517	5.06032	13.0859	7.26212	6.03165	9.21207	66.6413	0.618324	0.429761	1.43876	0.150217	0.26038	66.6413	0.752867	0.423365	1.77829	0.075356	0.148154
Ec-01_005810	3.54262	3.54487	10.5599	8.89028	16.0335	11.5752	1314.92	-0.127957	0.353847	-0.361618	0.717638	0.819465	1314.92	-1.14456	0.353074	-3.24169	0.00118822	0.00465906
Ec-01_005830	2.34991	2.7526	12.0481	5.87041	6.04958	7.78349	479.881	-0.109447	0.207273	-0.528034	0.597476	0.726194	479.881	-0.122228	0.203944	-0.599321	0.548959	0.678376
Ec-01_005840	7.03301	8.33281	18.331	14.6517	17.7092	15.4151	800.168	0.148369	0.174191	0.85176	0.394347	0.540046	800.168	-0.0831208	0.172054	-0.483109	0.629018	0.745461
Ec-01_005850	0	0.150093	0.299509	0	0.591097	0	0.229599	0	6.71522	0	1	1	0.229599	-0.876319	6.59073	-0.132962	0.894223	0.942179
Ec-01_005860	2.02442	2.66477	5.57084	9.0434	5.08889	5.08168	699.805	-0.917574	0.440186	-2.08451	0.0371135	0.0859972	699.805	0.0860526	0.439864	0.195634	0.844896	0.908098
Ec-01_005870	67.2036	92.6094	52.433	68.0675	103.666	84.5549	1466.39	1.20417	0.393664	3.05887	0.00222176	0.00821517	1466.39	0.853982	0.392749	2.17437	0.0296773	0.0693035
Ec-01_005880	1.38098	2.44053	9.05849	11.3019	16.4093	10.2088	222.507	-1.8017	0.39704	-4.53784	5.68325e-06	4.83639e-05	222.507	-1.73593	0.390431	-4.44618	8.74119e-06	6.62976e-05
Ec-01_005890	31.3108	37.2574	87.9972	82.5806	95.1901	95.0366	540.726	-0.221116	0.275454	-0.802733	0.422129	0.567461	540.726	-0.376408	0.273707	-1.37522	0.169062	0.279526
Ec-01_005900	4.44088	4.37686	25.8099	19.2814	16.5901	27.2435	904.35	-0.918453	0.197312	-4.65483	3.24243e-06	2.92746e-05	904.35	-0.910883	0.196789	-4.62873	3.67917e-06	3.14052e-05
Ec-01_005910	1.14247	0.968768	11.0599	7.00982	3.76672	6.04518	112.987	-1.41292	0.246125	-5.74067	9.43025e-09	1.63748e-07	112.987	-0.960292	0.252524	-3.80278	0.000143084	0.000755071
Ec-01_005920	1.27641	1.66894	5.65979	6.23706	5.55306	3.4805	332.171	-1.07984	0.212258	-5.0874	3.63003e-07	4.15048e-06	332.171	-0.711749	0.209013	-3.40528	0.00066096	0.00282598
Ec-01_005930	8.03078	7.9578	5.43649	14.7916	8.89451	11.6194	232.847	0.344586	0.341201	1.00992	0.312533	0.455189	232.847	0.834079	0.341083	2.44539	0.0144697	0.0382636
Ec-01_005940	5.16117	6.9661	25.6465	13.4465	26.4696	35.0392	667.715	-0.175216	0.221353	-0.791567	0.428613	0.573506	667.715	-0.90944	0.21709	-4.18924	2.79891e-05	0.000182513
Ec-01_005950	6.71399	6.65888	45.182	33.0841	54.7976	21.8652	740.239	-1.11875	0.373086	-2.99864	0.00271187	0.00971204	740.239	-2.01295	0.3722	-5.40823	6.36495e-08	9.08294e-07
Ec-01_005960	11.0896	10.9561	9.97221	15.2806	13.6669	11.0529	1301.02	0.739074	0.212395	3.47971	0.000501949	0.00231768	1301.02	0.684866	0.211735	3.23454	0.00121837	0.00475946
Ec-01_005970	1.51141	1.12386	6.66616	4.73669	5.4802	1.7323	574.54	-0.465547	0.375835	-1.2387	0.215457	0.343335	574.54	-1.2655	0.375461	-3.37053	0.00075023	0.00315055
Ec-01_005980	1.40054	1.19484	0.323704	4.89922	1.10949	1.88086	108.827	-0.560424	0.418305	-1.33975	0.180327	0.300013	108.827	1.10116	0.425666	2.58691	0.009684	0.0272942
Ec-01_005990	2.73435	2.37744	9.27597	14.5586	6.43224	12.3318	228.148	-1.21856	0.269647	-4.51909	6.21051e-06	5.2057e-05	228.148	-0.443908	0.273248	-1.62456	0.104256	0.191584
Ec-01_006000	3.6959	2.98579	21.7189	22.313	15.304	12.6576	310.143	-1.43268	0.346213	-4.13815	3.50117e-05	0.00023708	310.143	-1.34771	0.347471	-3.87863	0.000105047	0.000578606
Ec-01_006010	11.0754	13.0826	22.9324	17.4778	11.9235	35.5039	237.891	0.525342	0.262048	2.00475	0.0449895	0.100654	237.891	1.09981	0.260281	4.22545	2.38467e-05	0.000159286
Ec-01_006020	0.678917	0.652157	3.4224	3.17995	0.786687	1.71566	166.644	-1.03377	0.36372	-2.84222	0.00448004	0.0149059	166.644	0.737589	0.373744	1.97351	0.0484373	0.103568
Ec-01_006030	3.99237	3.71923	8.16639	8.79744	4.75663	7.35713	818.647	0.0625068	0.214123	0.29192	0.770348	0.858294	818.647	0.655311	0.214497	3.0551	0.00224983	0.0079636
Ec-01_006040	10.9785	13.8572	24.6961	29.9692	27.5044	20.2277	2098.78	-0.237551	0.204955	-1.15904	0.24644	0.380339	2098.78	0.0125496	0.204367	0.0614071	0.951035	0.97691
Ec-01_006050	2.90019	2.66325	5.93895	7.19845	8.01493	7.9703	130.952	-0.0927791	0.253303	-0.366277	0.714158	0.816773	130.952	-0.599431	0.247634	-2.42063	0.0154938	0.040587
Ec-01_006060	1.20461	0.971097	0.982398	3.53963	2.48132	1.41459	111.782	-0.333029	0.316975	-1.05065	0.293421	0.434076	111.782	-0.353202	0.317221	-1.11343	0.265525	0.396523
Ec-01_006070	56.2206	41.0502	154.664	199.904	89.3845	155.251	9039.45	-0.64284	0.189677	-3.38912	0.00070117	0.00309598	9039.45	-0.12362	0.189825	-0.651233	0.514896	0.649254
Ec-01_006080	2.44558	2.59596	5.1479	5.10763	5.17058	5.68569	210.67	0.1018	0.310214	0.328162	0.74279	0.838519	210.67	-0.00968441	0.306881	-0.0315576	0.974825	0.99183
Ec-01_006090	7.22763	6.66256	14.7383	33.3933	11.4472	25.2823	417.751	-1.05484	0.337678	-3.1238	0.00178534	0.00684968	417.751	0.234912	0.339959	0.691001	0.489565	0.625745
Ec-01_006100	2.68166	2.07789	0	11.0577	1.73849	4.52097	90.6765	-0.801649	0.466688	-1.71774	0.0858436	0.167945	90.6765	1.27908	0.480289	2.66315	0.00774136	0.0226108
Ec-01_006110	24.8794	25.7579	54.1897	123.392	40.4414	71.4536	5423.55	-1.1483	0.386181	-2.97348	0.0029444	0.0104287	5423.55	0.344812	0.386337	0.892517	0.372116	0.51006
Ec-01_006120	0	0	0	0	0	0	0	NA	NA	NA	NA	NA	0	NA	NA	NA	NA	NA
Ec-01_006130	0	0	0	0	0	0	0	NA	NA	NA	NA	NA	0	NA	NA	NA	NA	NA
Ec-01_006140	0.898679	1.04316	8.2621	9.40547	4.43773	6.64123	384.854	-2.17798	0.291961	-7.45982	8.66436e-14	4.13199e-12	384.854	-1.06331	0.292493	-3.63534	0.000277611	0.00133956
Ec-01_006150	0	0	0	0	0	0	0	NA	NA	NA	NA	NA	0	NA	NA	NA	NA	NA
Ec-01_006160	4.42251	3.33415	0.810591	1.73306	2.04962	0.299166	386.806	2.54551	1.04538	2.43502	0.014891	0.0405434	386.806	1.70895	1.03717	1.64772	0.0994111	0.184832
Ec-01_006170	47.1675	36.4885	40.5205	50.8875	42.2936	67.8395	2335.67	1.08746	0.266537	4.07995	4.50449e-05	0.000293552	2335.67	0.788522	0.266285	2.9612	0.00306446	0.0103004
Ec-01_006180	7.01234	7.69905	18.3156	16.975	39.1208	10.128	1484.63	-0.0654018	0.371633	-0.175985	0.860306	0.922114	1484.63	-1.3142	0.370864	-3.54363	0.000394663	0.00181491
Ec-01_006190	2.22212	1.75598	0.886633	20.4238	4.37509	5.08689	407.119	-1.96742	0.384078	-5.12245	3.01589e-07	3.51553e-06	407.119	-0.291206	0.386892	-0.75268	0.451642	0.589937
Ec-01_006200	25.1852	29.2243	8.45106	27.654	13.5178	29.6502	1196.46	1.08247	0.393616	2.75006	0.00595852	0.0188366	1196.46	2.09433	0.393796	5.31831	1.04737e-07	1.40143e-06
Ec-01_006210	0	0	0	0	0	0	0	NA	NA	NA	NA	NA	0	NA	NA	NA	NA	NA
Ec-01_006220	20.207	17.1204	7.29113	62.0489	11.3383	16.4485	213.475	-0.449274	0.443572	-1.01286	0.311129	0.453895	213.475	1.58957	0.45214	3.51565	0.000438676	0.00198567
Ec-01_006230	6.9845	9.46176	4.59666	8.20596	9.23767	3.45259	26.8364	0.93989	0.78634	1.19527	0.231981	0.363385	26.8364	0.969547	0.762883	1.2709	0.203765	0.324222
Ec-01_006240	2.77545	4.43515	4.50139	1.40601	2.90358	5.29823	9.95097	2.12675	1.19874	1.77416	0.0760365	0.152538	9.95097	1.4614	0.937731	1.55844	0.119129	0.212932
Ec-01_006250	39.1114	40.6981	8.48611	52.5674	27.1764	22.9673	2842.01	0.755285	0.33854	2.23101	0.0256807	0.0635337	2842.01	1.57691	0.338613	4.65696	3.20915e-06	2.81246e-05
Ec-01_006260	0	0	0	0	0	0	0	NA	NA	NA	NA	NA	0	NA	NA	NA	NA	NA
Ec-01_006270	2.69434	3.2411	1.90509	8.09893	8.39398	6.44574	189.134	-0.33604	0.724287	-0.463959	0.642677	0.761828	189.134	-0.394806	0.722654	-0.546327	0.584841	0.708369
Ec-01_006280	18.9219	20.2398	7.32173	19.0048	27.5366	31.066	758.66	1.20975	0.318551	3.79768	0.000146055	0.000809541	758.66	0.549586	0.316869	1.73443	0.0828423	0.160145
Ec-01_006290	38.1362	37.7375	29.4246	39.8717	70.3161	44.2737	2536.86	1.11427	0.276853	4.02479	5.70271e-05	0.000359134	2536.86	0.105525	0.276184	0.382081	0.702401	0.804422
Ec-01_006300	2.34945	2.35315	10.6083	17.5081	12.7905	10.2616	1626.42	-1.70174	0.363959	-4.67563	2.93054e-06	2.67618e-05	1626.42	-1.42405	0.36395	-3.91277	9.12417e-05	0.000513562
Ec-01_006310	15.7409	20.1243	20.5836	43.5221	27.6577	53.5998	273.252	-0.253516	0.252645	-1.00345	0.315646	0.458605	273.252	0.522146	0.251172	2.07884	0.0376322	0.0842775
Ec-01_006320	637.077	461.791	1957.62	2263.37	1016.71	1015	83163.1	-0.664489	0.362899	-1.83106	0.0670921	0.138803	83163.1	-0.135663	0.362909	-0.373821	0.708537	0.809074
Ec-01_006330	5.80842	6.06086	27.0728	27.2186	21.6735	26.6508	483.529	-1.02164	0.19905	-5.13256	2.8582e-07	3.35273e-06	483.529	-0.829057	0.198181	-4.18333	2.87273e-05	0.000186599
Ec-01_006340	2.40031	2.81942	8.4081	6.14289	4.86496	11.2863	182.708	-0.16934	0.251439	-0.673485	0.500639	0.642407	182.708	0.236168	0.248091	0.951938	0.341128	0.478959
Ec-01_006350	0.595433	0.66466	2.0325	2.42238	1.46497	3.51723	81.6196	-0.818038	0.434949	-1.88077	0.0600037	0.12704	81.6196	-0.122093	0.434156	-0.28122	0.778542	0.861849
Ec-01_006360	1.11341	1.53933	12.151	3.33571	3.12404	5.83892	330.44	-0.343476	0.42016	-0.817488	0.41365	0.55907	330.44	-0.0260006	0.417538	-0.0622713	0.950347	0.976479
Ec-01_006370	6.1836	7.09187	13.4598	16.0154	22.1043	21.3215	892.752	-0.167438	0.204592	-0.818401	0.413128	0.558636	892.752	-0.618556	0.202952	-3.0478	0.00230523	0.00813557
Ec-01_006380	11.1271	14.6585	33.1744	29.0463	34.1684	15.3761	3369.87	-0.226947	0.385342	-0.58895	0.555895	0.690701	3369.87	-0.220116	0.385096	-0.571588	0.567601	0.693611
Ec-01_006390	10.4174	9.77837	18.9083	26.8671	22.7892	19.0128	552.32	-0.187841	0.384223	-0.488885	0.624923	0.747238	552.32	-0.188278	0.383839	-0.490514	0.623771	0.741359
Ec-01_006400	41.9114	27.786	87.4205	121.17	62.8309	60.7598	1207.16	-0.361946	0.262679	-1.3779	0.168234	0.284052	1207.16	-0.169567	0.26329	-0.64403	0.519556	0.652966
Ec-01_006410	53.9688	69.6116	68.029	92.2358	82.4729	101.015	965.368	0.421755	0.320752	1.3149	0.188545	0.309776	965.368	0.743931	0.320029	2.32458	0.0200946	0.0502186
Ec-01_006420	8.03641	9.2558	14.0014	13.7482	12.259	19.1164	664.684	0.41667	0.198333	2.10086	0.0356532	0.0830848	664.684	0.598655	0.196827	3.04153	0.00235375	0.00827894
Ec-01_006425	0	0	0	0	0	0	0	NA	NA	NA	NA	NA	0	NA	NA	NA	NA	NA
Ec-01_006430	2.59045	2.55336	13.0043	12.9263	11.7378	14.3758	424.415	-1.11778	0.221909	-5.03712	4.72581e-07	5.26317e-06	424.415	-1.21498	0.220833	-5.50183	3.75864e-08	5.69891e-07
Ec-01_006440	7.44198	7.06834	3.86904	10.1535	11.7559	19.6884	1071.51	0.744436	0.371675	2.00292	0.0451858	0.100958	1071.51	0.270367	0.370931	0.728888	0.46607	0.603368
Ec-01_006460	2.86585	2.40525	8.19926	11.4917	13.1757	15.9187	824.197	-0.792444	0.263676	-3.00537	0.0026526	0.00953237	824.197	-1.4236	0.263206	-5.4087	6.34854e-08	9.06726e-07
Ec-01_006470	27.9929	26.276	69.5301	45.1326	34.9659	54.9259	3412.59	0.512582	0.235281	2.17859	0.029362	0.0709631	3412.59	0.592477	0.235155	2.51951	0.0117517	0.0321056
Ec-01_006480	3.82961	3.29505	30.0743	20.6962	8.19134	16.5515	777.517	-1.22419	0.33603	-3.64311	0.000269368	0.00136181	777.517	-0.318862	0.337264	-0.945437	0.344436	0.482227
Ec-01_006490	27.2287	19.6136	0.571076	76.3886	23.4156	38.5827	99.7246	-0.251914	0.626633	-0.402011	0.687676	0.79705	99.7246	0.711114	0.63021	1.12838	0.259161	0.38938
Ec-01_006500	4.89953	5.02654	13.863	22.7649	11.9037	13.2446	375.534	-1.04598	0.26662	-3.92312	8.74085e-05	0.000519025	375.534	-0.253733	0.267327	-0.94915	0.342544	0.480383
Ec-01_006510	5.22628	4.83842	17.6525	18.528	15.1579	17.5135	267.893	-0.631082	0.255404	-2.47092	0.0134767	0.0372254	267.893	-0.668628	0.254451	-2.62772	0.00859584	0.0246802
Ec-01_006520	8.84207	10.0615	15.2008	18.7418	25.926	25.9136	280.402	0.111773	0.252706	0.442304	0.658269	0.77428	280.402	-0.383755	0.248576	-1.54381	0.122633	0.218054
Ec-01_006525	0	0	0.207161	0.197245	0	0.118404	1.01009	-3.47639	4.09937	-0.848032	0.39642	0.542175	1.01009	0	4.13585	0	1	1
Ec-01_006530	2.76904	3.10084	3.65125	7.67406	6.69352	7.94567	223.931	-0.285699	0.230299	-1.24056	0.214769	0.342481	223.931	-0.111685	0.227535	-0.490849	0.623534	0.741146
Ec-01_006540	1.64207	1.9026	7.10382	11.6646	7.85521	8.17085	180.465	-1.62719	0.271137	-6.00137	1.95665e-09	4.02858e-08	180.465	-1.06019	0.269423	-3.93503	8.31874e-05	0.000473953
Ec-01_006550	24.8461	25.448	108.696	46.1942	57.4354	134.413	1799.03	0.317144	0.34707	0.913776	0.360834	0.505863	1799.03	-0.168919	0.346518	-0.487477	0.62592	0.742903
Ec-01_006560	35.1685	35.2146	74.1752	61.6628	67.9561	47.5246	2598.94	0.371095	0.38389	0.966669	0.333709	0.478332	2598.94	0.058183	0.383694	0.151639	0.879472	0.932447
Ec-01_006570	0.581213	0.587065	6.869	3.87858	4.99564	3.51754	82.129	-1.52104	0.431733	-3.5231	0.000426534	0.00202264	82.129	-2.09274	0.426431	-4.90758	9.22084e-07	9.40571e-06
Ec-01_006580	1.78952	1.8751	16.2599	8.93821	23.7366	12.0899	858.308	-1.11901	0.332947	-3.36092	0.00077683	0.00339248	858.308	-2.63998	0.331507	-7.96356	1.6716e-15	1.30752e-13
Ec-01_006590	261.355	359.432	613.252	2097.93	486.104	1086.69	36770.1	-1.82827	0.383888	-4.76251	1.91202e-06	1.83412e-05	36770.1	0.578266	0.383918	1.50622	0.13201	0.231142
Ec-01_006600	0.649868	0.613202	0.258881	3.37655	0.372292	0.908755	210.63	-1.16584	0.372623	-3.12873	0.00175561	0.00674638	210.63	1.73053	0.386264	4.48017	7.4583e-06	5.79863e-05
Ec-01_006610	0.18256	0.118797	0.0273994	0.885479	0.144921	0.332066	13.9403	-1.04124	0.789567	-1.31875	0.187251	0.308261	13.9403	0.623743	0.847651	0.735849	0.461823	0.599167
Ec-01_006620	7.52675	5.4232	18.8661	6.87649	4.49071	11.085	253.435	1.33552	0.425766	3.13676	0.00170826	0.00658923	253.435	1.26038	0.42555	2.96177	0.00305876	0.0102895
Ec-01_006630	2.16306	3.08453	24.4104	41.5308	25.5666	30.7533	180.438	-3.05979	0.267271	-11.4483	2.39898e-30	1.48728e-27	180.438	-2.04766	0.26	-7.87559	3.39145e-15	2.46824e-13
Ec-01_006640	4.63558	6.70655	6.64274	13.1252	17.9349	13.1373	159.484	-0.276596	0.371586	-0.744366	0.456655	0.600892	159.484	-0.413217	0.36495	-1.13225	0.257527	0.387449
Ec-01_006650	1.67769	1.69839	0.451678	8.69497	3.88639	5.06305	193.497	-1.14844	0.344758	-3.33116	0.000864854	0.00370535	193.497	-0.193259	0.346891	-0.557115	0.577449	0.701394
Ec-01_006660	2.65366	2.38442	0.40158	9.0429	1.87356	1.95537	153.639	-0.548694	0.490295	-1.11911	0.263094	0.400054	153.639	1.33956	0.495703	2.70235	0.00688518	0.0204818
Ec-01_006670	3.1972	2.93487	5.13081	15.5427	7.46704	7.22367	175.537	-1.05973	0.280829	-3.77358	0.000160925	0.000879438	175.537	-0.338435	0.282993	-1.19591	0.23173	0.358167
Ec-01_006680	4.27658	5.00849	11.2522	11.2913	9.28994	16.4262	675.079	-0.198047	0.208186	-0.951302	0.341451	0.486306	675.079	0.0989911	0.206844	0.478578	0.632239	0.747813
Ec-01_006690	1.01823	0.687623	2.448	3.30607	2.81467	3.35105	97.9299	-0.457894	0.392007	-1.16808	0.242776	0.375968	97.9299	-1.0102	0.393131	-2.56962	0.010181	0.0284506
Ec-01_006700	8.48767	9.16472	52.5383	15.5204	20.8058	55.1935	537.529	0.366224	0.421344	0.869179	0.384749	0.530513	537.529	-0.187759	0.419237	-0.447859	0.654255	0.766473
Ec-01_006710	8.82056	8.83614	20.7202	25.0926	13.488	34.8391	372.181	-0.325793	0.251438	-1.29572	0.195072	0.318277	372.181	0.368608	0.252032	1.46255	0.143592	0.246876
Ec-01_006720	1269.23	1166.49	1670.05	1489.3	4970	1851.72	88606.7	0.952224	0.252745	3.76753	0.000164873	0.000896043	88606.7	-1.10986	0.252719	-4.39166	1.12491e-05	8.2951e-05
Ec-01_006730	6.04155	5.82078	16.7034	29.1564	21.006	22.8267	340.995	-1.07135	0.236941	-4.52159	6.13756e-06	5.16264e-05	340.995	-0.855841	0.236749	-3.61497	0.000300379	0.00143168
Ec-01_006740	7.80497	8.39602	57.6562	27.5856	24.1722	56.2845	2095.66	-0.606253	0.276576	-2.19199	0.0283802	0.0689787	2095.66	-0.517683	0.27626	-1.87389	0.0609452	0.124638
Ec-01_006750	0	0	0	0	0	0	0	NA	NA	NA	NA	NA	0	NA	NA	NA	NA	NA
Ec-01_006760	6.88542	8.36663	8.53169	8.37887	11.4043	8.84999	557.902	0.910899	0.430296	2.11691	0.0342672	0.0804599	557.902	0.590649	0.428772	1.37754	0.168347	0.278647
Ec-01_006770	12.757	13.9084	8.51938	13.8545	17.4592	12.0099	396.258	1.07765	0.279887	3.8503	0.000117972	0.000676046	396.258	0.667131	0.277026	2.40818	0.0160321	0.0417293
Ec-01_006780	276.585	320.414	544.477	297.33	285.552	514.488	14338.8	1.10689	0.413349	2.67785	0.00740964	0.0225838	14338.8	1.17039	0.413299	2.83183	0.00462827	0.0146617
Ec-01_006790	156.95	159.655	883.863	582.307	307.488	599.633	532.912	-0.666421	0.492357	-1.35353	0.175886	0.294415	532.912	0.0473469	0.492643	0.0961078	0.923435	0.960264
Ec-01_006800	17.7669	28.552	21.4857	28.5554	55.5887	47.3064	951.305	0.50962	0.23285	2.18862	0.0286244	0.0695084	951.305	0.0441807	0.230564	0.19162	0.84804	0.910016
Ec-01_006810	3.2277	3.02409	13.0868	8.24553	7.44843	12.5962	321.989	-0.150106	0.218979	-0.685482	0.49304	0.634699	321.989	-0.305511	0.21661	-1.41042	0.158416	0.266479
Ec-01_006820	1.85859	1.51682	2.27634	4.3518	2.03913	2.48183	896.352	-0.0069994	0.244718	-0.028602	0.977182	0.995621	896.352	0.587769	0.245322	2.39591	0.0165791	0.0428666
Ec-01_006830	0.985425	0.715746	2.91531	3.83761	3.30626	1.74046	85.3655	-0.766249	0.310138	-2.47067	0.013486	0.037239	85.3655	-1.2238	0.311191	-3.93262	8.40238e-05	0.000478067
Ec-01_006840	1.96236	2.08744	8.41187	10.1016	7.6351	9.91715	480.595	-1.15743	0.237006	-4.88353	1.04204e-06	1.06488e-05	480.595	-0.871181	0.236278	-3.68711	0.000226819	0.00112562
Ec-01_006870	6.17868	5.83915	16.0586	17.0351	17.628	18.3536	1351.91	-0.268164	0.200924	-1.33465	0.181991	0.301947	1351.91	-0.582789	0.200305	-2.9095	0.00362006	0.0118583
Ec-01_006880	21.3015	22.3088	6.06729	14.7981	16.7212	7.68713	421.949	1.68781	0.604672	2.79129	0.00524988	0.0169767	421.949	1.40101	0.602956	2.32357	0.0201488	0.0503239
Ec-01_006890	4.16033	3.29595	0	10.3409	1.68172	4.26058	59.4854	-0.0734503	0.562141	-0.130662	0.896043	0.946609	59.4854	1.93718	0.578655	3.34773	0.000814761	0.00337749
Ec-01_006900	1.21357	0.509635	0	3.24876	0.803452	1.32845	2.31682	-0.151927	1.71524	-0.0885745	0.92942	0.966668	2.31682	0.265517	1.80767	0.146883	0.883224	0.93497
Ec-01_006910	0.587409	0.339498	0.0219789	2.09987	0.398562	0.453318	35.8181	-0.60092	0.475031	-1.26501	0.205866	0.331633	35.8181	0.72412	0.501637	1.44352	0.148875	0.25377
Ec-01_006920	0.629409	0.761072	0.84373	4.06457	6.68001	1.65377	57.851	-1.49247	0.728292	-2.04927	0.0404359	0.092127	57.851	-2.11523	0.72216	-2.92903	0.00340024	0.0112595
Ec-01_006930	17.9814	20.8758	64.631	41.8156	45.3023	88.8096	3039.51	0.00109487	0.232454	0.00471004	0.996242	1	3039.51	-0.117696	0.23206	-0.507176	0.612031	0.730935
Ec-01_006940	3.88293	4.2698	10.3781	13.938	6.81823	18.9039	224.271	-0.647488	0.442349	-1.46375	0.143262	0.251212	224.271	0.296456	0.443075	0.669087	0.50344	0.638464
Ec-01_006950	6.45991	6.73883	15.0377	13.5917	20.101	14.6462	1227.11	0.135001	0.199755	0.67583	0.499149	0.640691	1227.11	-0.562457	0.198313	-2.8362	0.00456536	0.0144844
Ec-01_006960	11.6629	13.816	81.8442	67.3464	32.9023	80.0925	3881.76	-1.30854	0.237468	-5.51039	3.58044e-08	5.414e-07	3881.76	-0.233312	0.237519	-0.982286	0.325959	0.463256
Ec-01_006970	0	0	0	0	0	0	0	NA	NA	NA	NA	NA	0	NA	NA	NA	NA	NA
Ec-01_006980	34.2934	37.2206	21.2187	59.1861	55.8295	37.3876	1739.42	0.388411	0.396053	0.980704	0.326739	0.470844	1739.42	0.432942	0.395821	1.09378	0.27405	0.406364
Ec-01_006990	8.82463	11.5217	9.59585	29.2907	10.0068	21.5922	357.457	-0.550518	0.332742	-1.65449	0.0980286	0.186508	357.457	1.17061	0.334645	3.49807	0.00046864	0.00210141
Ec-01_007000	3.87142	3.79309	67.5442	50.3548	8.35306	59.6386	3856.27	-2.46719	0.379187	-6.50655	7.68983e-11	2.13821e-09	3856.27	-0.136519	0.379769	-0.359479	0.719236	0.817017
Ec-01_007010	4.22859	5.43686	15.7665	20.7855	23.058	19.585	1244.62	-1.08117	0.229527	-4.71043	2.47198e-06	2.30392e-05	1244.62	-1.06192	0.228502	-4.64732	3.36279e-06	2.92262e-05
Ec-01_007020	4.63502	5.0316	11.3435	13.8134	16.7766	19.9024	165.456	-0.368531	0.287411	-1.28225	0.199757	0.323765	165.456	-0.736931	0.282271	-2.61072	0.00903526	0.0257476
Ec-01_007030	0.989738	1.00459	1.9813	3.53396	6.01608	2.62905	345.816	-0.639328	0.319341	-2.00202	0.0452821	0.101118	345.816	-1.55437	0.316475	-4.91149	9.03854e-07	9.24792e-06
Ec-01_007040	1.74565	1.52317	0	16.6448	0.915985	3.7037	59.9508	-2.01235	0.704193	-2.85767	0.0042676	0.0142956	59.9508	1.67964	0.732186	2.29401	0.0217899	0.0535947
Ec-01_007050	0.968588	0.709133	0.0298491	5.57341	2.20952	3.76794	117.65	-1.32946	0.358525	-3.70814	0.000208786	0.00109764	117.65	-0.639635	0.3674	-1.74098	0.0816874	0.158168
Ec-01_007060	4.8026	4.67619	8.60732	17.2412	18.4899	17.3054	219.532	-0.658125	0.288087	-2.28447	0.0223441	0.0566939	219.532	-0.969404	0.285454	-3.39601	0.000683765	0.00290865
Ec-01_007070	1.16646	1.04079	1.64831	5.63733	4.06319	5.49338	118.831	-1.06657	0.264595	-4.03096	5.55505e-05	0.000351155	118.831	-0.96461	0.26501	-3.6399	0.000272742	0.00131834
Ec-01_007080	3.08138	3.5186	30.2516	15.4389	12.4558	19.9821	662.889	-1.1141	0.207379	-5.3723	7.77369e-08	1.0605e-06	662.889	-0.81243	0.206207	-3.93987	8.15251e-05	0.000465433
Ec-01_007090	3.62136	3.78777	11.5034	8.48855	9.94451	11.5631	519.418	-0.0154172	0.343231	-0.0449179	0.964173	0.988866	519.418	-0.367544	0.341784	-1.07537	0.282209	0.415654
Ec-01_007100	10.3927	7.75611	46.5432	90.1959	28.6451	47.7413	2021.93	-1.93763	0.291987	-6.63602	3.22274e-11	9.86205e-10	2021.93	-0.876942	0.293095	-2.99201	0.0027715	0.00947165
Ec-01_007110	0.972291	1.3471	7.97617	7.67969	9.95612	10.487	581.767	-1.76403	0.358679	-4.91814	8.73724e-07	9.14079e-06	581.767	-1.85288	0.356558	-5.19657	2.02998e-07	2.50588e-06
Ec-01_007120	0.544822	0.490717	1.88791	1.84032	1.05429	2.42523	89.2583	-0.564566	0.322029	-1.75316	0.0795753	0.157877	89.2583	-0.158299	0.324108	-0.488415	0.625256	0.742544
Ec-01_007130	6.48953	6.53762	7.63479	12.0463	6.91561	9.38946	243.288	0.306649	0.292432	1.04862	0.294355	0.435266	243.288	0.908962	0.292588	3.10663	0.00189232	0.00688599
Ec-01_007140	12.5615	6.95026	23.8069	57.9518	8.34196	52.2217	144.758	-1.00831	0.506266	-1.99167	0.0464073	0.10308	144.758	0.726186	0.517795	1.40246	0.160778	0.26934
Ec-01_007150	5.48127	6.86299	9.80536	7.35355	14.8847	11.3149	367.369	0.78525	0.264452	2.96935	0.00298435	0.0105413	367.369	-0.095257	0.259036	-0.367737	0.713069	0.812419
Ec-01_007160	10.728	12.9983	13.0575	16.3194	13.7036	17.7482	1174.99	0.59641	0.206449	2.88889	0.00386601	0.0131344	1174.99	0.936248	0.205678	4.552	5.31373e-06	4.32619e-05
Ec-01_007170	15.7286	14.9175	60.9511	28.2167	12.1937	87.0915	927.309	0.36208	0.347117	1.04311	0.296899	0.438407	927.309	1.27831	0.347827	3.67515	0.000237713	0.00117273
Ec-01_007180	15.78	11.9427	26.7173	27.6478	17.6447	28.0077	903.18	0.369719	0.399887	0.924559	0.355195	0.500346	903.18	0.403974	0.399966	1.01002	0.312485	0.448524
Ec-01_007190	4.35471	5.19394	21.8869	14.6303	19.1289	22.1107	1844.34	-0.550776	0.270926	-2.03293	0.0420591	0.0951131	1844.34	-0.859105	0.270277	-3.17862	0.0014798	0.00560035
Ec-01_007200	0.780644	1.33411	4.00625	3.68981	3.52489	12.5943	216.261	-1.02467	0.278501	-3.67923	0.000233938	0.001206	216.261	-0.423106	0.270951	-1.56156	0.118392	0.211908
Ec-01_007210	2.09938	3.30608	9.1275	5.14896	5.88219	20.2495	177.695	-0.0726111	0.322846	-0.224909	0.82205	0.895932	177.695	0.175611	0.31312	0.560844	0.574904	0.699465
Ec-01_007220	0.364067	0.568792	3.00537	2.15215	1.41048	6.64701	73.7622	-1.33463	0.480806	-2.77582	0.00550629	0.0176337	73.7622	-0.349195	0.470843	-0.741637	0.458307	0.595893
Ec-01_007230	4.16679	5.05166	31.1606	21.6436	17.9328	56.1737	1709.14	-1.13581	0.296519	-3.83047	0.000127897	0.000724597	1709.14	-0.828621	0.295938	-2.79998	0.00511054	0.0158947
Ec-01_007240	1327.65	1189.82	1283.76	1351.35	3210.58	1603.09	55304.4	1.1563	0.290103	3.98583	6.72456e-05	0.000412015	55304.4	-0.461451	0.290074	-1.5908	0.111654	0.202446
Ec-01_007250	2.26452	2.34634	6.0862	10.303	4.32586	6.24776	848.579	-0.982605	0.288429	-3.40675	0.000657423	0.00292527	848.579	0.119389	0.289121	0.412937	0.679653	0.78639
Ec-01_007260	1.04682	0.87289	2.11695	3.76379	2.7502	2.59405	237.933	-0.671001	0.244995	-2.73883	0.00616575	0.0193637	237.933	-0.655381	0.245349	-2.67122	0.00755764	0.0221943
Ec-01_007270	0.687381	0.81305	4.58368	6.6924	19.3838	5.42227	181.01	-2.06135	0.460466	-4.47666	7.58205e-06	6.19707e-05	181.01	-3.54011	0.454651	-7.78644	6.89241e-15	4.84756e-13
Ec-01_007280	2.04752	2.30342	6.22764	17.1121	18.9313	12.378	246.006	-1.83501	0.468011	-3.92088	8.82274e-05	0.000522775	246.006	-2.00054	0.46625	-4.29071	1.781e-05	0.000123548
Ec-01_007290	12.541	15.3051	5.77265	20.5558	10.749	16.6137	571.508	0.492133	0.236146	2.08402	0.0371582	0.0860762	571.508	1.51761	0.236346	6.42111	1.35283e-10	3.81743e-09
Ec-01_007300	4.08045	3.45073	0	8.88391	2.38523	4.95271	75.3112	0.101843	0.501781	0.202964	0.839163	0.907824	75.3112	1.50818	0.509909	2.95775	0.00309891	0.0103953
Ec-01_007310	1.02262	1.80895	4.91046	4.69037	3.95726	2.80558	64.6462	-0.974723	0.460639	-2.11602	0.034343	0.0805975	64.6462	-0.147819	0.44972	-0.32869	0.74239	0.834298
Ec-01_007320	9.68915	12.0381	31.9506	24.0323	25.1331	16.596	370.242	-0.0886011	0.350697	-0.252643	0.800544	0.879978	370.242	-0.0554601	0.348619	-0.159085	0.873602	0.928458
Ec-01_007330	6.91578	9.00916	30.8415	13.5461	20.0621	21.0611	23.4882	0.263782	0.526989	0.500546	0.616691	0.741154	23.4882	-0.167041	0.490166	-0.340783	0.733267	0.82788
Ec-01_007340	1.7614	1.50941	0.0631749	6.40234	2.22673	2.33036	52.8652	-0.624199	0.589606	-1.05867	0.289749	0.430356	52.8652	0.445219	0.595047	0.748209	0.454334	0.59248
Ec-01_007350	5.1469	4.32348	13.5971	21.3282	13.0606	14.7089	1133.87	-0.838947	0.246482	-3.40369	0.000664833	0.00295268	1133.87	-0.577611	0.246836	-2.34006	0.0192805	0.0484909
Ec-01_007360	0	0	0	0	0	0	0	NA	NA	NA	NA	NA	0	NA	NA	NA	NA	NA
Ec-01_007370	32.7473	33.9241	40.1684	56.8088	62.0821	54.442	2144.86	0.399543	0.17785	2.24651	0.0246711	0.0615453	2144.86	0.12561	0.177259	0.708625	0.478557	0.615062
Ec-01_007380	6.7806	6.2527	13.0096	24.3157	8.13342	17.8499	294.041	-0.665537	0.295344	-2.25343	0.024232	0.0606851	294.041	0.58907	0.298796	1.97148	0.0486689	0.103991
Ec-01_007390	1.36387	1.29269	0.111329	5.86145	1.62869	1.45122	523.511	-0.858929	0.486663	-1.76494	0.0775744	0.154862	523.511	0.686246	0.487684	1.40715	0.159382	0.267646
Ec-01_007400	1.59661	1.87118	0.0750767	5.99812	2.23125	3.38472	157.802	-0.697068	0.414466	-1.68185	0.0925988	0.178326	157.802	0.747575	0.417129	1.79219	0.0731023	0.144675
Ec-01_007410	2.3147	3.45863	1.58236	3.54056	0.976467	2.42033	136.461	0.594251	0.336312	1.76697	0.077234	0.154348	136.461	2.86658	0.352697	8.1276	4.37867e-16	3.75869e-14
Ec-01_007420	9.50408	15.3178	7.87318	15.8727	11.9478	11.6798	1292.84	0.467233	0.266029	1.75632	0.0790339	0.157026	1292.84	1.36727	0.265276	5.15415	2.54788e-07	3.06166e-06
Ec-01_007430	57.8269	91.7845	34.3262	59.415	100.615	68.7135	445.805	1.17334	0.208742	5.62103	1.89826e-08	3.06708e-07	445.805	0.868353	0.202406	4.29015	1.78553e-05	0.000123761
Ec-01_007440	17.4254	16.0953	6.82307	58.9857	43.0848	38.5848	1149.19	-0.55271	0.342076	-1.61575	0.106148	0.198866	1149.19	-0.411921	0.342018	-1.20438	0.228441	0.354588
Ec-01_007450	5.1796	5.83958	8.03709	11.4624	9.19109	12.2186	376.773	0.0419602	0.324853	0.129167	0.897226	0.946971	376.773	0.322227	0.323561	0.995876	0.319311	0.456209
Ec-01_007460	0.988255	1.01789	6.6749	4.39586	4.38163	6.01817	313.747	-0.944193	0.230975	-4.08786	4.35374e-05	0.000284899	313.747	-1.10342	0.228403	-4.83103	1.35829e-06	1.32189e-05
Ec-01_007470	47.2961	41.1106	151.101	136.95	81.0749	144.319	6829.44	-0.352018	0.21571	-1.6319	0.1027	0.193832	6829.44	0.0165697	0.215756	0.0767981	0.938784	0.968671
Ec-01_007480	14.0327	15.2692	26.098	37.554	16.5244	52.6147	1588.35	-0.218406	0.227848	-0.958561	0.33778	0.482638	1588.35	0.866292	0.228188	3.79641	0.000146809	0.000771566
Ec-01_007490	0	0	0	0	0	0	0	NA	NA	NA	NA	NA	0	NA	NA	NA	NA	NA
Ec-01_007500	4.25509	5.30422	11.2636	8.65433	11.0745	13.5312	980.793	0.189525	0.252966	0.749211	0.45373	0.598078	980.793	-0.0400428	0.251496	-0.159219	0.873497	0.92844
Ec-01_007510	3.6149	3.23169	3.12753	3.94757	2.64247	4.25458	171.007	1.06685	0.333502	3.19893	0.00137939	0.00552146	171.007	1.24563	0.332338	3.74807	0.000178201	0.00091276
Ec-01_007520	2.3923	1.64387	0.614219	7.78096	2.2035	3.12953	155.22	-0.446118	0.46611	-0.95711	0.338512	0.483279	155.22	0.60989	0.470355	1.29666	0.194749	0.313241
Ec-01_007530	4.91965	4.01358	3.50674	11.0771	4.13232	9.36981	270.319	0.0369127	0.304367	0.121277	0.903472	0.949951	270.319	0.93733	0.307524	3.04799	0.00230378	0.00813222
Ec-01_007540	17.8202	16.1614	14.8503	22.4011	17.4326	39.8902	609.345	0.883668	0.327751	2.69616	0.00701447	0.0215837	609.345	0.89005	0.327166	2.72049	0.00651856	0.019516
Ec-01_007550	111.067	123.335	237.159	237.755	303.164	287.201	4034.07	0.110344	0.336598	0.327822	0.743046	0.838696	4034.07	-0.316908	0.336381	-0.94211	0.346136	0.483799
Ec-01_007560	3.80662	3.56439	13.3499	9.94922	21.4682	12.2331	478.951	-0.195935	0.217972	-0.898901	0.368705	0.513999	478.951	-1.56953	0.214377	-7.32136	2.45473e-13	1.24138e-11
Ec-01_007570	22.4113	22.0962	66.0595	69.5985	65.8444	57.7216	1948.56	-0.439641	0.203787	-2.15736	0.0309778	0.0742784	1948.56	-0.565479	0.203422	-2.77984	0.0054386	0.0167562
Ec-01_007580	3.06676	3.36734	1.31068	5.42824	4.23776	6.6932	360.461	0.370977	0.347768	1.06674	0.28609	0.426769	360.461	0.682275	0.346637	1.96827	0.0490373	0.104538
Ec-01_007590	3.32459	3.53301	33.8046	17.481	9.05886	18.7979	815.658	-1.1707	0.31179	-3.75478	0.000173493	0.000935903	815.658	-0.352591	0.312094	-1.12976	0.258578	0.388749
Ec-01_007600	11.508	8.8809	0	60.6049	12.6099	22.7594	163.326	-1.15916	0.508828	-2.2781	0.0227205	0.057502	163.326	0.46697	0.513582	0.909241	0.363223	0.500956
Ec-01_007610	11.3415	12.3003	22.2493	47.5808	47.2308	30.1609	719.965	-0.885425	0.270384	-3.2747	0.00105775	0.00439748	719.965	-0.930745	0.269561	-3.45281	0.000554772	0.0024348
Ec-01_007620	2.32423	2.13296	0.898352	4.07206	2.11979	5.54012	127.23	0.382627	0.432362	0.88497	0.376173	0.521514	127.23	1.01908	0.433985	2.34819	0.0188648	0.0476573
Ec-01_007630	4.48394	5.37828	4.84534	10.2764	10.6589	6.38138	1497.78	0.0307158	0.23992	0.128025	0.898129	0.947522	1497.78	0.0247499	0.239075	0.103524	0.917547	0.95706
Ec-01_007640	19.5132	23.7898	7.2841	21.2555	24.8933	22.2446	1942.93	1.09679	0.240267	4.56489	4.99765e-06	4.34124e-05	1942.93	0.934739	0.239537	3.90227	9.52948e-05	0.000532268
Ec-01_007650	3.24261	2.7222	0.140508	14.4948	14.0565	10.5704	482.058	-0.928346	0.413017	-2.24772	0.024594	0.0613993	482.058	-1.36536	0.412831	-3.3073	0.000941986	0.00383461
Ec-01_007660	3.44428	3.69359	20.0358	18.5139	22.139	13.4965	693.465	-1.22447	0.249911	-4.89961	9.60252e-07	9.89757e-06	693.465	-1.56209	0.248703	-6.28095	3.36507e-10	8.71948e-09
Ec-01_007670	10.0725	7.84295	0	36.6922	8.33632	9.10125	84.5987	-0.624618	0.58693	-1.06421	0.287232	0.427604	84.5987	0.890824	0.59288	1.50254	0.132959	0.232438
Ec-01_007680	7.13324	8.21848	4.49956	10.4098	8.9122	10.2824	617.793	0.667443	0.262092	2.5466	0.0108779	0.0311926	617.793	0.882135	0.260926	3.38079	0.000722781	0.00304905
Ec-01_007690	3.64243	4.13384	10.8632	17.3726	7.16327	13.4166	623.558	-1.03601	0.236865	-4.37383	1.22086e-05	9.41315e-05	623.558	0.217803	0.237858	0.915684	0.359833	0.497583
Ec-01_007700	31.4524	34.1493	49.4655	76.2349	80.5785	42.2585	1170.52	-0.104897	0.280075	-0.374534	0.708007	0.812069	1170.52	-0.231684	0.279371	-0.829305	0.406932	0.545673
Ec-01_007710	0	0	0	0	0	0	0	NA	NA	NA	NA	NA	0	NA	NA	NA	NA	NA
Ec-01_007720	21.6756	23.035	25.6407	234.018	135.547	115.759	5321.24	-2.20128	0.296996	-7.4118	1.24593e-13	5.76124e-12	5321.24	-1.5519	0.297021	-5.22489	1.74263e-07	2.19818e-06
Ec-01_007730	45.925	59.5333	30.9671	19.1409	15.7461	16.6774	41.6929	2.45444	0.83794	2.92913	0.00339912	0.0117948	41.6929	3.03483	0.83016	3.65572	0.000256459	0.0012512
Ec-01_007740	3.72427	4.55632	14.9742	7.53951	9.70016	6.10909	565.14	0.190634	0.248894	0.765926	0.44372	0.588451	565.14	-0.0777269	0.246381	-0.315474	0.752402	0.841762
Ec-01_007750	6.46572	6.99655	25.484	29.1467	13.964	24.2854	922.402	-0.979812	0.26602	-3.68323	0.000230298	0.00119054	922.402	0.00457567	0.266377	0.0171774	0.986295	0.999733
Ec-01_007760	41.374	37.9068	314.441	120.292	79.0973	157.855	2446.9	-0.33185	0.373784	-0.887812	0.374642	0.520124	2446.9	-0.0767002	0.373779	-0.205202	0.837414	0.903363
Ec-01_007770	4.61423	4.72346	9.23975	11.0116	11.3177	4.39981	346.543	-0.0574772	0.371682	-0.154641	0.877105	0.934198	346.543	-0.264572	0.370282	-0.714515	0.474909	0.611757
Ec-01_007780	0	0	0	0	0	0	0	NA	NA	NA	NA	NA	0	NA	NA	NA	NA	NA
Ec-01_007790	11.8392	10.4887	0.263562	36.214	9.09741	12.5568	183.632	-0.390556	0.4345	-0.898863	0.368726	0.513999	183.632	1.22771	0.438494	2.79984	0.00511278	0.0158987
Ec-01_007800	17.7764	13.875	28.2954	36.4718	58.4517	28.1825	695.908	0.129044	0.364574	0.353957	0.723371	0.823148	695.908	-1.08426	0.363669	-2.98145	0.00286891	0.00975915
Ec-01_007810	120.275	93.1285	213.595	235.384	168.128	194.146	8000.65	0.202918	0.210313	0.964837	0.334626	0.479195	8000.65	0.14832	0.210314	0.705233	0.480665	0.61725
Ec-01_007820	7.95339	11.9401	5.54818	15.7997	7.94266	12.6121	350.173	0.206974	0.364892	0.567221	0.570564	0.703214	350.173	1.57766	0.364986	4.32254	1.54246e-05	0.000109172
Ec-01_007830	8.25803	11.8177	21.9019	16.9556	18.0957	25.7647	514.134	0.16561	0.179475	0.922749	0.356138	0.501177	514.134	0.386711	0.17606	2.19648	0.0280577	0.0661396
Ec-01_007840	5.04934	6.03756	14.0106	21.6758	14.2031	15.3572	1089.92	-0.909229	0.263235	-3.45406	0.000552219	0.00251938	1089.92	-0.213175	0.262991	-0.810577	0.417608	0.556291
Ec-01_007845	4.08427	3.59407	1.65455	9.58685	3.92791	4.4654	1013.02	0.00209896	0.356679	0.00588472	0.995305	1	1013.02	0.878616	0.357085	2.46052	0.0138736	0.0369264
Ec-01_007850	18.5618	18.7974	25.3082	35.6916	33.7708	50.359	608.253	0.256271	0.292357	0.876568	0.380721	0.52625	608.253	0.149524	0.291411	0.513102	0.60788	0.727318
Ec-01_007860	17.3138	22.0519	32.5663	32.0096	44.1624	35.6284	2465.35	0.322597	0.182883	1.76395	0.0777398	0.155137	2465.35	0.00947197	0.182079	0.0520211	0.958512	0.981691
Ec-01_007870	12.0852	14.4921	21.3046	45.5668	27.2958	35.3407	640.869	-0.710533	0.253141	-2.80686	0.00500265	0.0163139	640.869	0.0776322	0.252881	0.306991	0.75885	0.846059
Ec-01_007880	6.95207	34.5576	202.594	42.6448	50.3456	233.681	4630.37	-1.40371	1.76099	-0.797111	0.425387	0.57046	4630.37	0.449707	1.7607	0.255413	0.798404	0.876302
Ec-01_007890	2.83552	3.35919	5.14125	9.67864	16.5303	11.7902	772.806	-0.565036	0.279923	-2.01854	0.043535	0.0979478	772.806	-1.28015	0.278172	-4.60199	4.18464e-06	3.50935e-05
Ec-01_007900	0	0	0	0	0	0	0	NA	NA	NA	NA	NA	0	NA	NA	NA	NA	NA
Ec-01_007920	0.658335	0.806451	5.23794	4.97981	2.93921	4.27184	407.789	-1.71999	0.367955	-4.67444	2.94751e-06	2.69021e-05	407.789	-0.867126	0.367495	-2.35955	0.0182969	0.0465246
Ec-01_007930	0	0	0	0	0	0	0	NA	NA	NA	NA	NA	0	NA	NA	NA	NA	NA
Ec-01_007940	16.0505	15.3399	36.3122	45.2663	33.0492	61.1654	691.488	-0.302891	0.205903	-1.47103	0.141282	0.248703	691.488	-0.110642	0.20553	-0.538327	0.590351	0.712671
Ec-01_007950	2.72517	3.08639	10.9996	15.5623	9.83498	14.5954	445.052	-1.31357	0.259196	-5.06787	4.02301e-07	4.547e-06	445.052	-0.648133	0.258915	-2.50327	0.0123052	0.0333783
Ec-01_007960	4.35717	3.95402	1.49096	6.14874	3.60791	4.74017	347.63	0.73581	0.404217	1.82033	0.0687081	0.140996	347.63	1.13292	0.404274	2.80236	0.005073	0.0157985
Ec-01_007980	3.98735	3.1668	1.24667	8.60066	4.46913	3.52319	544.394	0.115115	0.245027	0.469805	0.638495	0.758643	544.394	0.515569	0.245684	2.0985	0.0358607	0.0809789
Ec-01_007990	2.27805	2.6283	10.0148	20.4923	16.8929	9.58689	335.759	-1.99685	0.364879	-5.47264	4.43378e-08	6.54197e-07	335.759	-1.6525	0.36387	-4.54147	5.58644e-06	4.52183e-05
Ec-01_008000	1.7416	1.78222	5.60656	6.45508	7.90025	4.93925	905.48	-0.673666	0.330394	-2.03898	0.0414523	0.0939694	905.48	-1.11934	0.329699	-3.39505	0.000686163	0.00291737
Ec-01_008010	2.06319	2.17206	5.39815	8.70795	4.36406	6.77099	611.333	-0.877902	0.262619	-3.34288	0.000829151	0.00358357	611.333	0.000428933	0.263168	0.00162989	0.9987	1
Ec-01_008020	1.53611	1.24111	0.0998801	7.71725	3.26123	2.84883	201.885	-1.0787	0.430012	-2.50854	0.0121231	0.0340542	201.885	-0.379147	0.432094	-0.877464	0.380235	0.518724
Ec-01_008030	9.52163	9.24956	64.9117	26.4141	8.3768	24.3587	920.065	-0.235583	0.47898	-0.491842	0.622831	0.745582	920.065	1.14409	0.480047	2.38329	0.0171588	0.0440995
Ec-01_008040	79.9807	64.0744	220.042	273.367	100.554	128.882	5123.9	-0.61878	0.372296	-1.66206	0.0964998	0.184079	5123.9	0.365535	0.372467	0.981389	0.326401	0.46372
Ec-01_008050	0	0	0	0	0	0	0	NA	NA	NA	NA	NA	0	NA	NA	NA	NA	NA
Ec-01_008060	4.71661	5.45765	4.99195	7.30427	5.29027	8.59978	514.281	0.541202	0.288129	1.87833	0.0603354	0.127622	514.281	1.04868	0.287345	3.64954	0.000262711	0.00127686
Ec-01_008070	0.675512	0.528635	2.29108	0.781575	0.875733	4.39349	39.1977	1.05819	0.810458	1.30567	0.191666	0.313954	39.1977	0.254708	0.785489	0.324267	0.745736	0.836856
Ec-01_008080	1.73361	2.06738	5.45478	7.74523	6.44903	5.73805	179.76	-0.95307	0.244167	-3.90336	9.48681e-05	0.000557583	179.76	-0.654193	0.240766	-2.71713	0.00658512	0.0196984
Ec-01_008090	0	0	0	0	0	0	0	NA	NA	NA	NA	NA	0	NA	NA	NA	NA	NA
Ec-01_008100	4.28604	4.21911	5.89326	7.11454	5.2242	3.46423	417.497	0.432948	0.341276	1.26862	0.204578	0.329907	417.497	0.705039	0.340686	2.06947	0.0385019	0.0857595
Ec-01_008110	1.60086	1.3171	1.87847	1.77243	1.60436	1.22543	75.4889	1.00995	0.431721	2.33936	0.0193167	0.0502319	75.4889	0.719719	0.426234	1.68855	0.0913051	0.172796
Ec-01_008120	0.541603	0.742537	2.7957	3.51006	3.01524	6.72288	126.52	-1.45969	0.373366	-3.90954	9.24723e-05	0.000545033	126.52	-1.02721	0.366344	-2.80395	0.00504813	0.0157328
Ec-01_008130	1.01669	1.01948	0.0685697	4.74609	1.27055	1.64765	56.6915	-1.01539	0.430537	-2.35842	0.0183527	0.0481892	56.6915	0.735387	0.441855	1.66432	0.0960486	0.17998
Ec-01_008140	0.90167	0.699094	6.94979	4.04932	14.6232	4.61685	64.4515	-0.932946	0.685641	-1.36069	0.173611	0.291336	64.4515	-3.36417	0.678562	-4.95779	7.13012e-07	7.47813e-06
Ec-01_008150	0	0	0	0	0	0	0	NA	NA	NA	NA	NA	0	NA	NA	NA	NA	NA
Ec-01_008160	1.62636	2.05556	8.12407	7.91236	5.79845	5.30668	406.929	-1.05607	0.442966	-2.38409	0.0171216	0.045427	406.929	-0.499995	0.442217	-1.13066	0.2582	0.38832
Ec-01_008170	0.758114	0.366488	0.083991	7.34076	2.41034	2.14593	79.0808	-2.02905	0.63076	-3.21684	0.00129611	0.00523795	79.0808	-1.67057	0.640965	-2.60634	0.00915155	0.0260391
Ec-01_008180	34.0487	38.1728	52.7191	71.6678	49.2299	65.961	13284.4	0.132124	0.213133	0.619917	0.535313	0.673426	13284.4	0.635673	0.213102	2.98296	0.00285479	0.00972056
Ec-01_008190	0	0	0	0	0	0	0	NA	NA	NA	NA	NA	0	NA	NA	NA	NA	NA
Ec-01_008200	0	0	0	0	0	0	0	NA	NA	NA	NA	NA	0	NA	NA	NA	NA	NA
Ec-01_008210	12.142	13.8614	23.8881	15.4607	27.0209	24.9451	1337.42	0.856749	0.165224	5.18538	2.15573e-07	2.60728e-06	1337.42	0.0567013	0.163116	0.347614	0.72813	0.824137
Ec-01_008220	2.97207	2.78279	5.71179	7.42218	8.9354	7.20438	145.532	-0.116414	0.293836	-0.396187	0.691967	0.800473	145.532	-0.706913	0.28918	-2.44455	0.0145034	0.0383407
[truncated: 16,380 more rows]
