# Supplementary material for: Interactions between U and V sex chromosomes during the life cycle of Ectocarpus
Source: Development. 2024 Apr 12;151(20):dev202677. doi: 10.1242/dev.202677 (PMC11057875; doi:10.1242/dev.202677)
Supplement: Table S2. TPM values of the sex-biased genes used in this study. [file develop-151-202677-TableS2.xlsx]

## Sheet: S2
Table S2 - TPM values of the sex-biased genes used in this study
ID	WTF	WTM	Ec17	OROF	OROM	OxO	gene.type
Ec-00_000430	7.70292	2.8057	6.61082	4.85728	10.293	7.60953	FBG
Ec-00_006450	0.0964187	0	0.0175131	1.5405	0.603371	5.83046	FBG
Ec-00_008800	20.9406	2.04372	9.49244	130.532	345.98	3.89922	FBG
Ec-01_001850	22.1017	9.49995	15.8417	12.9999	11.599	33.818	FBG
Ec-01_003210	7.09699	3.19688	15.273	43.8245	5.54086	16.9245	FBG
Ec-01_010560	1.42315	0.0867345	0.0256988	11.0795	0.349524	0.432432	FBG
Ec-01_011310	5.24696	1.48511	25.1146	5.55325	6.93035	18.0828	FBG
Ec-02_000750	3.58725	0.755636	2.05945	8.616	0.376112	1.33667	FBG
Ec-02_000790	4.57078	0.948794	0.276049	8.45539	0.433038	0.402324	FBG
Ec-02_000810	4.70049	0.196848	0.0414175	10.0304	0.0406705	0.214585	FBG
Ec-02_001965	0.0085902	1.78496	0.037335	0	2.85604	5.41415	MBG
Ec-03_001535	38.4084	2.40659	0.089062	7.61524	0.81044	6.92301	FBG
Ec-03_001537	3.58515	0.406434	0.115973	1.03826	0.251409	0.627011	FBG
Ec-03_002670	0.465446	3.87119	0.087034	1.58261	7.66955	10.6588	MBG
Ec-03_003380	1.98181	0.747806	1.56807	1.12328	1.83426	6.91705	FBG
Ec-03_004470	2.29401	0.664336	0.260362	6.45797	5.13806	9.28524	FBG
Ec-05_000260	1.66535	0.621868	10.8675	2.78285	3.8418	6.75675	FBG
Ec-05_000270	2.99755	1.17056	9.44067	16.7956	8.80282	16.6861	FBG
Ec-05_001650	12.7028	2.59877	0.820677	409.066	69.7427	1.6686	FBG
Ec-05_001660	6.07777	1.31979	0.597142	377.966	21.5317	0.569817	FBG
Ec-06_004460	9.4347	1.48944	0.735589	18.9279	1.36727	2.21233	FBG
Ec-06_004890	46.5538	2.38978	0.102091	0.477616	3.42461	1.24422	FBG
Ec-06_004930	6.33812	1.09238	33.5581	16.6878	28.4641	26.0079	FBG
Ec-06_005260	38.0667	2.40176	0	0	0	0	FBG
Ec-06_005470	84.8991	4.32784	0	0	0	0	FBG
Ec-06_005500	7.78468	0.472601	0.0887827	0	0.0438043	0	FBG
Ec-06_005560	75.5756	4.41683	0	0	0	0	FBG
Ec-06_005680	26.4427	0.901698	0.108705	0	0	0	FBG
Ec-06_005730	71.1913	3.06869	0	0	0	0	FBG
Ec-06_005900	147.947	6.4348	0	0	0.18576	0	FBG
Ec-06_006040	118.323	6.18974	0	0	0.135732	0	FBG
Ec-06_006060	47.6407	2.54224	0	0	0.039566	0.16848	FBG
Ec-06_006290	135.314	6.51691	0	0	0	0	FBG
Ec-07_007620	2.19469	0.188255	0.078115	11.8607	0.339949	0.488095	FBG
Ec-08_002520	1.40077	0.656855	0.534246	3.78401	0.996595	1.21365	FBG
Ec-10_000650	11.8398	3.19455	0.139087	15.7925	3.18235	4.94468	FBG
Ec-10_000660	3.43767	0.412857	0.0585907	17.8608	0.659128	1.50264	FBG
Ec-10_001580	3.51321	0.877139	4.17456	1.41155	6.24267	3.29097	FBG
Ec-11_001090	2.84732	0.829326	0.512091	0.532878	0.594582	12.7053	FBG
Ec-12_000110	2.28198	0.300857	0.0301061	7.64869	0.723128	1.06794	FBG
Ec-12_001200	5.94731	1.02998	24.1431	11.306	16.3572	38.2086	FBG
Ec-13_001710	0.189206	6.21259	2.81499	0.0621742	11.9727	4.79624	MBG
Ec-13_001740	0.0450234	2.7066	1.39885	0.0732633	6.6405	2.61993	MBG
Ec-13_001750	0.0539409	2.07698	0.593183	0.0302812	4.19539	3.13071	MBG
Ec-13_001770	0.45068	7.38717	4.01165	0.524675	9.98131	12.4767	MBG
Ec-13_001800	0.488816	10.5023	19.0321	0.347168	21.1309	27.5127	MBG
Ec-13_001810	2.94176	13.4804	15.3024	0.795235	13.1525	30.6765	MBG
Ec-13_001830	0.860903	45.4697	61.5417	1.70474	79.9741	124.716	MBG
Ec-13_001840	0.210987	4.61606	2.09242	0.286899	7.44282	5.12821	MBG
Ec-13_001850	0	1.12836	0.566265	0	3.00529	3.8404	MBG
Ec-13_001890	0.082526	4.6667	50.6096	0.148864	10.5588	43.4293	MBG
Ec-13_001910	0.0460837	3.20649	2.55176	0.0358607	4.08549	3.75521	MBG
Ec-13_001925	0.14885	4.9637	7.31508	0.110172	4.87453	15.74	MBG
Ec-13_001950	0.0450298	7.33448	12.717	0.027028	11.8009	16.0343	MBG
Ec-13_001980	0.055389	2.20431	2.05721	0.0735665	3.81046	3.27071	MBG
Ec-13_001990	0.115921	2.76966	2.33828	0.0731328	2.7278	2.95452	MBG
Ec-13_002010	0.0501412	1.28569	1.25925	0.0465122	1.20649	0.2345	MBG
Ec-13_002020	0.154358	1.19805	0.457488	0.366668	0.9619	0.259335	MBG
Ec-13_002030	0.012703	5.14529	0.331261	0	13.3519	8.77208	MBG
Ec-13_002055	0.0692058	0.439011	0.396173	0.0717748	1.73048	0.736588	MBG
Ec-13_002060	0.900372	2.34925	2.24175	0.544543	1.41218	0.360221	MBG
Ec-15_002310	59.2939	0.197742	9.14128	2.13958	0.449503	0.972237	FBG
Ec-17_004320	1.86585	0.385014	6.79528	7.03275	4.86622	2.42887	FBG
Ec-18_004220	25.6231	3.68858	1.80702	7.83209	5.40719	8.39158	FBG
Ec-21_000100	0.363731	2.73888	3.55663	0.455547	0.379586	5.48246	MBG
Ec-21_000110	0.695499	2.50109	6.51089	0.859216	1.21231	4.44604	MBG
Ec-21_000120	2.19561	8.15587	2.08521	2.1555	0.852344	1.41191	MBG
Ec-22_002410	43.3176	2.27896	0.589378	96.9557	2.88144	7.1688	FBG
Ec-22_002560	2.27451	0.220794	1.15714	2.41944	2.40657	2.79467	FBG
Ec-23_002330	0.283093	1.15919	0.388935	0.665448	4.1628	0.985354	MBG
Ec-23_003330	0.101579	6.20449	0.0720057	0.0481063	21.1202	7.227	MBG
Ec-24_000720	1.44006	0.142853	0.333185	0.109077	0.288394	4.38291	FBG
Ec-25_000180	1.79588	7.05527	1.2697	2.31778	2.34198	2.97941	MBG
Ec-25_001500	7.38546	0.118165	0	15.5746	0.30215	0.550262	FBG
Ec-26_003060	40.9483	6.63554	130.757	109.161	21.4427	27.997	FBG
Ec-27_006540	6.17047	1.29776	0.0303628	18.921	0.506122	1.46334	FBG
Ec-28_001210	0.622591	5.96162	0.0973086	1.17088	15.1362	11.4844	MBG
Ec-sdr_f_000010	2.0694	0.0279685	2.13326	7.55633	0.0816423	2.2919	FBG
Ec-sdr_f_000030	42.5797	0.219138	34.107	87.6668	0.414235	28.186	FBG
Ec-sdr_f_000040	1.03634	0.0138724	0.179949	3.54263	0	0.844416	FBG
Ec-sdr_f_000060	1.31302	0.0402595	0.8737	3.63832	0.0014019	1.14187	FBG
Ec-sdr_f_000070	0.517368	0.0226678	0.348693	0.807748	0.0201444	0.302699	FBG
Ec-sdr_f_000080	45.9333	0.235698	47.5984	80.934	0.16405	41.2143	FBG
Ec-sdr_f_000090	13.3637	0.0741688	9.83088	20.7485	0.0282863	7.31617	FBG
Ec-sdr_f_000100	5.13659	0.0582227	1.76464	7.06864	0	5.23522	FBG
Ec-sdr_f_000110	0.479513	0.0120065	0.271255	0.840094	0.0031579	0.304141	FBG
Ec-sdr_f_000130	6.50772	0.115113	1.32166	11.5695	0	3.17234	FBG
Ec-sdr_f_000140	5.8671	0.0367964	0.018329	10.057	0.00218357	2.67929	FBG
Ec-sdr_f_000150	0.855171	0.0336043	0.830266	3.30602	0.0104541	1.03963	FBG
Ec-sdr_f_000160	2.04709	0	0.165563	4.51939	0	2.40188	FBG
Ec-sdr_f_000170	3.00631	0.173678	0.966417	9.42127	0.526945	2.65029	FBG
Ec-sdr_f_000180	4.38373	0	0	14.4266	0	1.55326	FBG
Ec-sdr_f_000200	0.994976	0.0260452	0.886883	2.52033	0.0074176	0.964528	FBG
Ec-sdr_f_000220	1.5769	0.0136501	0	4.65091	0	0.304357	FBG
