# Supplementary material for: Interactions between U and V sex chromosomes during the life cycle of Ectocarpus
Source: Development. 2024 Apr 12;151(20):dev202677. doi: 10.1242/dev.202677 (PMC11057875; doi:10.1242/dev.202677)
Supplement: Table S3. Differentially-expressed transcripts and associated sRNAs at SDR genes. [file develop-151-202677-TableS3.xlsx]

## Sheet: S3
Table S3 - Differentially-expressed transcripts and sRNAs at SDR genes
		RNA-seq oro/oro versus WT sporophyte								sRNA-seq multi mapping oro/oro versus WT sporophyte						sRNA-seq unique mapping oro/oro versus WT sporophyte
gene ID	Type	Ec17 TPM	OxO TPM	baseMean.x	log2FoldChange.x	lfcSE.x	stat.x	pvalue.x	padj.x	baseMean.y	log2FoldChange.y	lfcSE.y	stat.y	pvalue.y	padj.y	baseMean.1	log2FoldChange.1	lfcSE.1	stat.1	pvalue.1	padj.1
Ec-13_001710	Male SDR	2.81499	4.79624	351.935	0.509636	0.362304	1.40665	0.15953	0.263023	46964.2	-1.64142	0.195159	-8.41071	4.07551781960464e-17	7.20932420464082e-16	3669.62	-2.29622	0.232235	-9.88747	4.72e-23	1.79e-21
Ec-13_001740	Male SDR	1.39885	2.61993	68.4035	0.651711	0.380704	1.71186	0.0869231	0.16097	93.4562	-1.61113	0.302384	-5.32809	9.92515933261827e-08	9.09971361300597e-07	70.6208	-1.98747	0.348232	-5.70732	1.15e-08	1.71e-07
Ec-13_001750	Male SDR	0.593183	3.13071	353.404	2.13537	0.251936	8.47585	2.33e-17	9.23e-16	497.591	-0.717465	0.180774	-3.96885	7.22197629111024e-05	0.00042896	44.1794	0.984323	0.432797	2.27433	0.0229462	0.0881238
Ec-13_001770	Male SDR	4.01165	12.4767	985.353	1.36798	0.186299	7.34291	2.09e-13	4.71e-12	56.1617	0.304184	0.33058	0.92015	0.357494	0.524071	17.8476	1.49547	0.599491	2.49457	0.0126111	0.0556234
Ec-13_001800	Male SDR	19.0321	27.5127	1689.49	0.262192	0.191067	1.37225	0.169986	0.276799	232.249	-1.13908	0.209535	-5.43623	5.44203638324634e-08	5.15403858152127e-07	47.0479	-0.686561	0.407702	-1.68397	0.0921865	0.229504
Ec-13_001810	Male SDR	15.3024	30.6765	1160.78	0.73058	0.197738	3.69468	0.000220165	0.000940712	20195.1	1.50133	0.207317	7.24172	4.43039665966728e-13	6.37940083283334e-12	8.02064	1.09312	0.820702	1.33193	0.182883	0.364175
Ec-13_001830	Male SDR	61.5417	124.716	3031.55	0.742992	0.230279	3.22648	0.00125322	0.00437659	27.2955	0.0879392	0.460371	0.191018	0.848511	0.906254	23.841	-0.173604	0.503656	-0.344687	0.73033	0.849931
Ec-13_001840	Male SDR	2.09242	5.12821	513.468	1.03217	0.255347	4.04224	5.29e-05	0.000258835	1493.39	0.99389	0.168041	5.91456	3.3276419626775e-09	3.53818721031605e-08	37.7164	2.49017	0.523044	4.76092	1.93e-06	2.26e-05
Ec-13_001850	Male SDR	0.566265	3.8404	10.9797	2.47031	0.841055	2.93715	0.00331242	0.0102426	0.352781	1.53254	3.99582	0.383535	0.701323	NA	0.310306	1.19846	3.99576	0.299934	0.764228	NA
Ec-13_001870	Male SDR	1.45756	5.22826	3.41402	1.60765	1.40524	1.14405	0.252605	0.378931	0	NA	NA	NA	NA	NA	0	NA	NA	NA	NA	NA
Ec-13_001890	Male SDR	50.6096	43.4293	4638.44	-0.522942	0.418814	-1.24863	0.211802	0.328769	1290.21	-0.749976	0.178197	-4.20868	2.56861345452586e-05	0.000163414	783.027	-1.68078	0.219664	-7.65158	1.99e-14	4.64e-13
Ec-13_001910	Male SDR	2.55176	3.75521	1038.25	0.293034	0.216116	1.35591	0.175127	0.28325	1083.51	-1.94422	0.252492	-7.70014	1.35915565961303e-14	2.10914020151661e-13	888.587	-2.56163	0.295973	-8.65492	4.93e-18	1.46e-16
Ec-13_001930	Male SDR	0.378642	0.370444	6.65438	-0.292134	0.986616	-0.296097	0.767156	0.842886	3.0623	1.41949	1.28	1.10898	0.267439	0.431024	0.103435	-0.26578	4.08047	-0.0651346	0.948067	NA
Ec-13_001950	Male SDR	12.717	16.0343	2845.74	0.085338	0.375064	0.227529	0.820012	0.876787	561.381	-1.60474	0.192207	-8.34901	6.88366176085667e-17	1.200719734995e-15	141.63	-1.70267	0.273529	-6.22484	4.82e-10	8.2e-09
Ec-13_001960	Male SDR	0	0	0	NA	NA	NA	NA	NA	0	NA	NA	NA	NA	NA	0	NA	NA	NA	NA	NA
Ec-13_001980	Male SDR	2.05721	3.27071	633.46	0.404652	0.256128	1.57988	0.114134	0.200347	306.853	-0.276462	0.212437	-1.30138	0.193128	0.343146	19.5414	0.417187	0.568988	0.733209	0.463431	0.651482
Ec-13_001990	Male SDR	2.33828	2.95452	538.483	0.0612119	0.241317	0.253658	0.79976	0.866933	1749.87	-2.1023	0.197299	-10.6554	1.64555523456857e-26	4.54423870387873e-25	103.722	-1.77255	0.316593	-5.59883	2.16e-08	3.11e-07
Ec-13_002010	Male SDR	1.25925	0.2345	179.474	-2.68751	0.391738	-6.86048	6.86e-12	1.22e-10	15597.6	-1.81277	0.22313	-8.1243	4.49966624388319e-16	7.57086701351775e-15	90.3077	-3.25225	0.356235	-9.12949	6.88e-20	2.23e-18
Ec-13_002020	Male SDR	0.457488	0.259335	11.4389	-1.07249	0.800748	-1.33936	0.180454	0.28989	65.0752	-0.0439271	0.313822	-0.139975	0.88868	0.934739	0.436131	-2.95237	3.75912	-0.785389	0.432226	NA
Ec-13_002030	Male SDR	0.331261	8.77208	22.4342	4.41263	1.03173	4.27694	1.89e-05	0.000103301	0.820895	2.75142	2.6853	1.02463	0.30554	NA	0.694558	2.36534	2.87953	0.821433	0.411399	NA
Ec-13_002040	Male SDR	9.59656	5.8196	34.7494	-0.982274	0.521613	-1.88315	0.0596806	0.118628	61.6212	-1.86721	0.323547	-5.77106	7.87729317470265e-09	8.07056505185149e-08	8.73596	-2.37854	0.832516	-2.85706	0.0042759	0.0236481
Ec-13_002060	Male SDR	2.24175	0.360221	262.295	-2.89269	0.326841	-8.85044	8.72e-19	4.13e-17	279.369	-1.2312	0.218498	-5.6348	1.75260906505734e-08	1.74501104887935e-07	30.6911	-3.90199	0.572824	-6.81184	9.64e-12	1.86e-10
Ec-13_002070	Male SDR	2.57721	4.27404	323.529	0.454563	0.217877	2.08633	0.0369491	0.0801636	73.6056	-0.326138	0.296906	-1.09845	0.272006	0.436248	14.2031	0.783032	0.626682	1.24949	0.211487	0.3985
Ec-sdr_f_000010	Female SDR	2.13326	2.2919	680.698	-0.170843	0.24293	-0.703259	0.481894	0.613836	333.645	-1.40694	0.199129	-7.0655	1.60038616971709e-12	2.20533214187016e-11	64.3548	-0.851774	0.334387	-2.54727	0.0108569	0.0491107
Ec-sdr_f_000020	Female SDR	0	0	0	NA	NA	NA	NA	NA	0	NA	NA	NA	NA	NA	0	NA	NA	NA	NA	NA
Ec-sdr_f_000030	Female SDR	34.107	28.186	1665.5	-0.526006	0.330757	-1.59031	0.111765	0.197077	17.0474	0.51143	0.54501	0.938386	0.348046	0.514766	9.44484	0.496352	0.761923	0.651446	0.514758	0.695177
Ec-sdr_f_000040	Female SDR	0.179949	0.844416	26.1138	1.9754	0.702774	2.81086	0.00494098	0.0145539	364.953	-3.13157	0.284514	-11.0067	3.54596933090283e-28	1.05536625010456e-26	41.1864	-2.8981	0.439032	-6.60111	4.08e-11	7.61e-10
Ec-sdr_f_000050	Female SDR	0.0747173	0.0351146	1.9056	-1.37261	1.80458	-0.760624	0.446882	0.582125	11.5277	-0.355919	0.702485	-0.506657	0.612395	0.745148	0	NA	NA	NA	NA	NA
Ec-sdr_f_000060	Female SDR	0.8737	1.14187	199.646	0.137254	0.408911	0.335657	0.73713	0.820098	31.0567	1.00442	0.431168	2.32953	0.0198308	0.0610382	6.7412	0.916331	0.884488	1.036	0.300202	0.502272
Ec-sdr_f_000070	Female SDR	0.348693	0.302699	31.0876	-0.475869	0.567511	-0.83852	0.401739	0.537945	59.1566	0.482859	0.325394	1.48392	0.137831	0.268554	5.88151	1.30146	0.99028	1.31424	0.188767	0.370832
Ec-sdr_f_000080	Female SDR	47.5984	41.2143	2715.8	-0.484578	0.228879	-2.11718	0.0342444	0.0753258	750.7	-2.09168	0.211088	-9.90905	3.80226818847864e-23	9.12711180681305e-22	141.496	-0.676268	0.299047	-2.26141	0.0237336	0.0903161
Ec-sdr_f_000090	Female SDR	9.83088	7.31617	741.621	-0.689119	0.253852	-2.71465	0.0066345	0.0188164	19.4449	1.24191	0.533297	2.32874	0.0198729	0.0611407	9.77538	1.01168	0.757921	1.33481	0.181938	0.362603
Ec-sdr_f_000100	Female SDR	1.76464	5.23522	12.6079	1.28826	0.779834	1.65196	0.0985417	0.178086	1.43598	-2.37271	2.09359	-1.13332	0.257078	0.419326	1.51903	-2.69187	2.08855	-1.28887	0.197443	NA
Ec-sdr_f_000110	Female SDR	0.271255	0.304141	57.1794	-0.101891	0.401476	-0.253793	0.799656	0.866877	348.029	-1.83318	0.204971	-8.94363	3.76596772318976e-19	7.35057156169334e-18	102.324	-2.5276	0.293937	-8.59912	8.03e-18	2.34e-16
Ec-sdr_f_000120	Female SDR	0	0.24473	0.54381	2.54315	3.98814	0.637679	0.523682	0.651771	0.232024	0.93153	4.04106	0.230516	0.817691	NA	0	NA	NA	NA	NA	NA
Ec-sdr_f_000130	Female SDR	1.32166	3.17234	8.2246	0.96863	1.16674	0.830201	0.406425	0.542443	0.499289	2.02599	3.53244	0.573538	0.56628	NA	0.460672	1.75596	3.67186	0.478221	0.632493	NA
Ec-sdr_f_000140	Female SDR	0.018329	2.67929	64.9944	7.00008	0.927004	7.55129	4.31e-14	1.08e-12	6.96745	0.828639	0.855659	0.968423	0.332833	0.49896	3.624	3.69153	1.56644	2.35664	0.0184413	0.0748357
Ec-sdr_f_000150	Female SDR	0.830266	1.03963	149.4	0.054871	0.302964	0.181114	0.856278	0.902453	35.415	-1.77751	0.427372	-4.15917	3.19407484806684e-05	0.000199974	12.407	-1.43794	0.672502	-2.1382	0.0325007	0.11364
Ec-sdr_f_000160	Female SDR	0.165563	2.40188	10.7634	3.56875	0.951145	3.75206	0.00017539	0.000766638	1.06557	3.12641	2.48366	1.25879	0.208107	NA	0.942651	2.79969	2.61077	1.07236	0.283558	NA
Ec-sdr_f_000170	Female SDR	0.966417	2.65029	68.8025	1.20617	0.44081	2.73626	0.00621416	0.017791	20.6172	-0.357541	0.507502	-0.704511	0.481114	0.643416	18.8996	-0.762122	0.537133	-1.41887	0.155937	0.32817
Ec-sdr_f_000180	Female SDR	0	1.55326	3.17609	5.09225	1.94355	2.62008	0.00879089	0.0238794	1.29918	3.41296	2.17294	1.57066	0.116261	0.237839	1.14265	3.07839	2.28935	1.34466	0.178736	NA
Ec-sdr_f_000190	Female SDR	0	0.245331	0.304267	1.73509	4.04805	0.428623	0.668198	0.768227	0	NA	NA	NA	NA	NA	0	NA	NA	NA	NA	NA
Ec-sdr_f_000200	Female SDR	0.886883	0.964528	175.733	-0.147731	0.244564	-0.604059	0.545805	0.670922	18.5911	1.19785	0.546466	2.192	0.0283797	0.081068	2.51016	-0.357159	1.60448	-0.222601	0.823846	0.907824
Ec-sdr_f_000210	Female SDR	0	0	0	NA	NA	NA	NA	NA	0	NA	NA	NA	NA	NA	0	NA	NA	NA	NA	NA
Ec-sdr_f_000220	Female SDR	0	0.304357	1.6065	4.12039	2.93558	1.4036	0.160437	0.264225	0.980957	3.00199	2.50358	1.19908	0.230497	NA	0.884139	2.69993	2.62948	1.0268	0.304517	NA
