# Supplementary material for: Interactions between U and V sex chromosomes during the life cycle of Ectocarpus
Source: Development. 2024 Apr 12;151(20):dev202677. doi: 10.1242/dev.202677 (PMC11057875; doi:10.1242/dev.202677)
Supplement: Table S4. H3K79me2 peaks with significant differential enrichment between WT sporophyte and WT female gametophytes. [file develop-151-202677-TableS4.xlsx]

## Sheet: S4
Table S4 - Differentially-enriched H3K79me2 peaks between WT sporophytes and WT female gametophytes
Peak ID	Chr	Start	End	Width	Strand	Conc	Conc_wt_sporophyte	Conc_wt_female	Fold	p.value	FDR	Nearest Gene	distanceToTSS	Annotation	Gene description
1	chr_00	20884	21284	401	*	7.05504	7.79894	5.43488	2.11977	0.000145796	0.00150132	Ec-00_000020	7838	Distal Intergenic	hypothetical protein
2	chr_00	116139	116539	401	*	6.28341	4.29391	7.08926	-2.09176	0.012913	0.0462422	b	-2555	Distal Intergenic	FAR1 DNA binding domain
3	chr_00	126745	127145	401	*	6.7457	7.7457	0	7.79483	8.05794e-08	1.21943e-05	Ec-00_000090	6698	Downstream (<1kb)	expressed unknown protein
4	chr_00	246655	247055	401	*	7.00528	3.27703	7.9498	-3.90504	3.22986e-06	0.000119913	Ec-00_000150	38831	Distal Intergenic	Ankyrin repeat-containing domain
5	chr_00	279488	279888	401	*	8.44211	6.78091	9.19385	-2.21175	9.78525e-08	1.37871e-05	Ec-00_000150	5998	Distal Intergenic	Ankyrin repeat-containing domain
6	chr_00	322573	322973	401	*	3.31059	4.31059	0	3.97172	0.00206215	0.0117681	Ec-00_000180	-638	Promoter	Protein of unknown function DUF963
7	chr_00	393660	394060	401	*+F6	5.31059	6.31059	0	4.65904	0.00288762	0.0150112	Ec-00_000230	3247	Distal Intergenic	conserved unknown protein
8	chr_00	477847	478247	401	*	9.26009	5.63252	10.2005	-4.57425	5.83006e-10	5.9554e-07	Ec-00_000310	-645	Promoter	hypothetical protein
9	chr_00	497255	497655	401	*	5.69982	2.862	6.59523	-2.44538	0.0121383	0.044047	Ec-00_000330	5515	Distal Intergenic	expressed unknown protein
10	chr_00	547432	547832	401	*	7.31079	7.93172	6.19717	1.59971	0.00127707	0.00830909	Ec-00_000370	-3022	Distal Intergenic	expressed unknown protein
11	chr_00	583054	583454	401	*	6.73906	4.89556	7.52261	-2.37697	0.00198268	0.0114102	Ec-00_000380	-1435	Distal Intergenic	Protein kinase-like domain
12	chr_00	602421	602821	401	*	8.33599	7.21665	8.95864	-1.52888	0.000528906	0.00432222	Ec-00_000390	-2939	Distal Intergenic	hypothetical protein
13	chr_00	773438	773838	401	*	4.66935	5.66935	0	5.87199	4.71681e-05	0.000698293	Ec-00_000570	-2448	Distal Intergenic	conserved unknown protein
14	chr_00	800119	800519	401	*	6.21643	3.27703	7.11919	-2.85722	0.00122508	0.00811405	Ec-00_000580	826	Intron (Ec-00_000580.1/Ec-00_000580, intron 2 of 2)	hypothetical protein
15	chr_00	804001	804401	401	*	6.60344	0	7.60344	-6.1573	5.42224e-06	0.000168537	Ec-00_000590	537	3' UTR	expressed unknown protein
16	chr_00	873973	874373	401	*	5.50835	6.50835	0	6.04309	0.000116568	0.00131286	Ec-00_000640	2980	Exon (Ec-00_000640.1/Ec-00_000640, exon 6 of 7)	conserved unknown protein
17	chr_00	1018338	1018738	401	*	5.71588	6.71588	0	7.07197	2.77536e-07	2.70003e-05	Ec-00_000770	-7365	Distal Intergenic	hypothetical protein
18	chr_00	1026506	1026906	401	*	6.67344	5.28971	7.36656	-1.75725	0.00167691	0.010181	Ec-00_000770	403	Intron (Ec-00_000770.1/Ec-00_000770, intron 1 of 3)	hypothetical protein
19	chr_00	1181688	1182088	401	*	4.862	5.862	0	5.97159	4.64418e-05	0.000695096	Ec-00_000910	11644	Distal Intergenic	hypothetical protein
20	chr_00	1274818	1275218	401	*	7.21076	5.82693	7.9039	-2.04384	0.000100954	0.00119913	Ec-00_000970	6508	Exon (Ec-00_000970.2/Ec-00_000970, exon 6 of 13)	SEN1 protein
21	chr_00	1299647	1300047	401	*	4.54272	5.54272	0	5.41246	0.000222518	0.00214436	Ec-00_001000	383	Exon (Ec-00_001000.1/Ec-00_001000, exon 2 of 16)	ATPase family AAA domain-containing protein 3, domain of unknown function DUF3523
22	chr_00	1324802	1325202	401	*	6.80856	5.00336	7.58581	-2.43888	0.000130589	0.00141534	Ec-00_001020	13935	Intron (Ec-00_001020.1/Ec-00_001020, intron 4 of 4)	Zinc finger, TFIIS-type
23	chr_00	1483121	1483521	401	*	6.57443	0	7.57443	-6.1938	3.14469e-06	0.000117882	Ec-00_001190	10318	Intron (Ec-00_001180.1/Ec-00_001180, intron 24 of 26)	expressed unknown protein
24	chr_00	1509992	1510392	401	*	6.86621	2.27703	7.83593	-4.59372	7.23501e-06	0.000195777	Ec-00_001210	4087	Exon (Ec-00_001200.2/Ec-00_001200, exon 19 of 21)	Hypothetical protein
25	chr_00	1932852	1933252	401	*	5.7719	6.7719	0	5.16336	0.00143718	0.00907623	Ec-00_001710	3399	3' UTR	expressed unknown protein
26	chr_00	2034212	2034612	401	*	5.13969	6.13969	0	3.78623	0.0102402	0.0391041	Ec-00_001810	-1056	Distal Intergenic	PR1-like metalloprotease
27	chr_00	2294971	2295371	401	*	7.47113	6.11558	8.15749	-1.88238	0.00262684	0.0139335	Ec-00_002050	31849	Distal Intergenic	Myosin light chain kinase (MLCK)
28	chr_00	2504124	2504524	401	*	6.90548	5.21084	7.66341	-2.33746	0.000169672	0.0017118	Ec-00_002190	-1830	Distal Intergenic	hypothetical protein
29	chr_00	2521400	2521800	401	*	4.55327	5.55327	0	4.83182	0.0012917	0.00836433	Ec-00_002210	-2275	Distal Intergenic	Mannosyl-oligosaccharide 1,2-alpha-mannosidase, central fragment, family GH47
30	chr_00	2611095	2611495	401	*	3.98269	4.98269	0	4.50099	0.00186188	0.0108992	Ec-00_002350	-4064	Distal Intergenic	Hypothetical protein
31	chr_00	2659521	2659921	401	*	6.11366	7.10486	0	4.35817	0.00386227	0.0188096	Ec-00_002390	345	Exon (Ec-00_002390.1/Ec-00_002390, exon 2 of 3)	telomerase reverse transcriptase, putative
32	chr_00	2684741	2685141	401	*	10.4267	9.02183	11.1248	-1.97046	2.62404e-06	0.000102113	Ec-00_002420	5403	Distal Intergenic	expressed unknown protein
33	chr_00	2695184	2695584	401	*	6.01517	7.01517	0	4.16162	0.00675799	0.028884	Ec-00_002430	-3506	Distal Intergenic	conserved unknown protein
34	chr_00	2746760	2747160	401	*	7.80178	6.72368	8.41186	-1.57465	0.000945617	0.00665024	Ec-00_002530	2265	Downstream (<1kb)	RNA polymerase Rpb2, domain 2
35	chr_00	2772869	2773269	401	*	4.62587	5.62587	0	4.58584	0.00238669	0.0131182	Ec-00_002570	4826	Distal Intergenic	2Fe-2S ferredoxin-type domain
36	chr_00	2791956	2792356	401	*	7.70611	7.02152	8.1685	-1.05007	0.013247	0.0471822	Ec-00_002600	5207	Distal Intergenic	Ion transport domain
37	chr_00	2833163	2833563	401	*	6.69114	5.37643	7.36741	-1.66287	0.0034307	0.0170741	Ec-00_002640	5839	Distal Intergenic	Bicarbonate transporter, eukaryotic
38	chr_00	2859495	2859895	401	*	4.32043	5.28971	0	3.59111	0.00562596	0.0252058	Ec-00_002670	1311	Downstream (2-3kb)	tRNA(Ile)-lysidine/2-thiocytidine synthase
39	chr_00	2902329	2902729	401	*	6.02142	6.99693	1.12897	4.67181	0.000406286	0.00350229	Ec-00_002730	8926	Distal Intergenic	hypothetical protein
40	chr_00	2964172	2964572	401	*	6.61826	2.31059	7.58137	-4.86115	7.36511e-05	0.000958403	Ec-00_002810	3047	Downstream (1-2kb)	hypothetical protein
41	chr_00	3009778	3010178	401	*	2.61248	3.61248	0	3.29194	0.00934989	0.0364539	Ec-00_002870	7837	Distal Intergenic	expressed unknown protein
42	chr_00	3084402	3084802	401	*	5.87922	2.31059	6.8171	-3.66872	0.00243956	0.0132844	Ec-00_002940	8243	Distal Intergenic	AMP-dependent synthetase/ligase
43	chr_00	3157423	3157823	401	*	6.07558	7.07558	0	6.93221	5.52816e-06	0.000168537	Ec-00_003060	4403	Distal Intergenic	Ion transport domain
44	chr_00	3168330	3168730	401	*	9.97942	8.66986	10.6544	-1.79808	0.000658248	0.00513282	Ec-00_003070	2223	Downstream (1-2kb)	expressed unknown protein
45	chr_00	3386301	3386701	401	*	6.95021	5.20639	7.71695	-2.33078	0.000101275	0.00119944	Ec-00_003390	9007	Intron (Ec-00_003390.2/Ec-00_003390, intron 5 of 5)	Zinc finger, RING-type
46	chr_00	3884983	3885383	401	*	5.40521	0	6.40521	-4.37171	0.00146856	0.00920325	Ec-00_003680	-26787	Distal Intergenic	Hypothetical protein
47	chr_00	3962783	3963183	401	*	5.1085	0	6.1085	-3.7969	0.0048258	0.0223816	Ec-00_003700	18773	Distal Intergenic	hypothetical protein
48	chr_00	3967780	3968180	401	*	6.24683	0	7.24683	-5.86543	9.09227e-06	0.000219236	Ec-00_003700	13776	Distal Intergenic	hypothetical protein
49	chr_00	4765260	4765660	401	*	6.40783	0	7.40783	-3.60479	0.0121112	0.0439879	Ec-00_003990	11045	Distal Intergenic	hypothetical protein
50	chr_00	5648842	5649242	401	*	6.89162	5.67902	7.54102	-1.5049	0.0111642	0.0416972	Ec-00_004240	-11449	Distal Intergenic	RGS domain
51	chr_00	5660586	5660986	401	*	7.2431	5.70133	7.97126	-2.16061	0.000684311	0.00524596	Ec-00_004240	0	Promoter	RGS domain
52	chr_00	5680302	5680702	401	*	5.47476	2.31059	6.39196	-3.10194	0.00785616	0.0318771	Ec-00_004250	8122	Downstream (1-2kb)	Hypothetical protein
53	chr_00	5710136	5710536	401	*	6.48787	0	7.48787	-5.84008	3.50017e-05	0.000563059	Ec-00_004270	2171	Distal Intergenic	Hypothetical protein
54	chr_00	6329835	6330235	401	*	6.35095	4.31059	7.16398	-2.47849	0.00374077	0.0183711	Ec-00_004520	1729	Intron (Ec-00_004520.3/Ec-00_004520, intron 1 of 28)	Conserved unknown protein
55	chr_00	6427495	6427895	401	*	7.44494	6.03443	8.14433	-1.71724	0.00111155	0.00753201	Ec-00_004680	-5466	Exon (Ec-00_004670.1/Ec-00_004670, exon 11 of 16)	Hypothetical protein
56	chr_00	6459166	6459566	401	*	6.14656	4.2855	6.93292	-2.06899	0.00272459	0.0143093	Ec-00_004700	-2170	Distal Intergenic	expressed unknown protein
57	chr_00	6575090	6575490	401	*	6.99943	4.63252	7.85233	-3.26935	8.87395e-06	0.000217656	Ec-00_004810	586	Exon (Ec-00_004810.2/Ec-00_004810, exon 3 of 4)	Glycosyltransferase AER61, uncharacterised
58	chr_00	7077432	7077832	401	*	6.73063	7.67822	2.92171	4.17973	1.13226e-05	0.000255603	Ec-00_004910	2566	Exon (Ec-00_004910.2/Ec-00_004910, exon 1 of 3)	hypothetical protein
59	chr_00	7087204	7087604	401	*	5.74643	0	6.74643	-3.70919	0.00859126	0.0342477	Ec-00_004910	-6806	Distal Intergenic	hypothetical protein
60	chr_00	7875526	7875926	401	*	5.48832	6.48832	0	5.12561	0.00135837	0.00863867	Ec-00_005160	-1199	3' UTR	Hypothetical protein
61	chr_00	7894237	7894637	401	*	5.99951	6.99951	0	7.23435	2.1138e-07	2.15924e-05	Ec-00_005190	8087	3' UTR	Hypothetical protein
62	chr_00	8200258	8200658	401	*	6.64347	7.64347	0	6.49491	0.000115902	0.00131185	Ec-00_005320	0	Promoter	hypothetical protein
63	chr_00	8209716	8210116	401	*	6.32861	7.32861	0	4.52028	0.00434597	0.02053	Ec-00_005320	9363	Distal Intergenic	hypothetical protein
64	chr_00	8230368	8230768	401	*	4.76095	5.76095	0	4.74939	0.00186537	0.010904	Ec-00_005320	30015	Distal Intergenic	hypothetical protein
65	chr_00	8274578	8274978	401	*	5.72213	6.72213	0	3.72208	0.0115197	0.04252	Ec-00_005330	7474	Distal Intergenic	hypothetical protein
66	chr_00	8434576	8434976	401	*	6.04444	7.04444	0	6.94459	4.71468e-06	0.000151785	Ec-00_005370	-35003	Distal Intergenic	conserved unknown protein
67	chr_00	8623014	8623414	401	*	5.84875	6.82112	1.12897	5.20071	2.40841e-06	9.94018e-05	Ec-00_005410	-2145	Distal Intergenic	Aryl sulfotransferase
68	chr_00	8655180	8655580	401	*	7.24534	6.04195	7.89219	-1.56043	0.00262916	0.0139335	Ec-00_005420	2249	Downstream (1-2kb)	Histone H4
69	chr_00	8966668	8967068	401	*	4.86686	5.8182	0.952672	3.50274	0.00351869	0.0174483	Ec-00_005680	4504	Exon (Ec-00_005680.2/Ec-00_005680, exon 6 of 7)	Pectin lyase fold protein
70	chr_00	9940664	9941064	401	*	7.03141	3.89556	7.94692	-4.14405	1.70123e-06	7.89914e-05	Ec-00_006170	3969	Intron (Ec-00_006110.4/Ec-00_006110, intron 1 of 1)	EsV-1-13
71	chr_00	9976300	9976700	401	*	5.05165	5.99564	1.33675	3.86976	8.16069e-05	0.00103071	Ec-00_006270	0	Promoter	Light harvesting complex protein; possible pseudogene
72	chr_00	10389637	10390037	401	*	5.3863	6.3863	0	6.06235	8.56683e-05	0.0010661	Ec-00_006500	-1063	Distal Intergenic	expressed unknown protein
73	chr_00	10924227	10924627	401	*	5.46286	0	6.46286	-4.35259	0.00168502	0.0102	Ec-00_006890	2557	Intron (Ec-00_006890.2/Ec-00_006890, intron 3 of 10)	Strawberry notch, helicase C domain
74	chr_00	10942594	10942994	401	*	6.87832	0	7.87832	-6.47988	1.24539e-06	6.36085e-05	Ec-00_006900	2549	Intron (Ec-00_006900.1/Ec-00_006900, intron 2 of 11)	Pectin lyase fold/virulence factor
75	chr_00	11061823	11062223	401	*	6.29932	4.31059	7.10506	-2.67446	0.000657273	0.00513282	Ec-00_007010	-5053	Distal Intergenic	hypothetical protein
76	chr_00	11445245	11445645	401	*	6.73509	5.31059	7.4377	-1.84302	0.0126429	0.0453946	Ec-00_007210	-9284	Distal Intergenic	hypothetical protein
77	chr_00	11460199	11460599	401	*	4.74263	5.74263	0	5.08344	0.00088285	0.00629551	Ec-00_007220	0	Promoter	expressed unknown protein
78	chr_00	11526675	11527075	401	*	4.20192	5.20192	0	4.18764	0.00414587	0.0198593	Ec-00_007230	15674	Distal Intergenic	hypothetical protein
79	chr_00	11505932	11506332	401	*	6.95357	5.19295	7.72324	-2.09452	0.00061524	0.00485304	Ec-00_007230	36417	Distal Intergenic	hypothetical protein
80	chr_00	11655993	11656393	401	*	5.17042	6.10844	1.59883	3.7359	0.000302144	0.00273133	Ec-00_007260	54895	Distal Intergenic	hypothetical protein
81	chr_00	11706549	11706949	401	*	6.52909	2.31059	7.48981	-4.8341	5.75644e-05	0.000812508	Ec-00_007260	4339	Downstream (<1kb)	hypothetical protein
82	chr_00	11664597	11664997	401	*	4.6292	5.6292	0	5.02825	0.000832592	0.00602118	Ec-00_007260	46291	Distal Intergenic	hypothetical protein
83	chr_00	11747529	11747929	401	*	7.65693	0	8.65693	-4.01905	0.00799389	0.0323076	Ec-00_007280	-4408	Distal Intergenic	expressed unknown protein
84	chr_00	11760586	11760986	401	*	4.15705	0	5.15705	-3.3137	0.00583682	0.0258301	Ec-00_007290	5657	Intron (Ec-00_007300.2/Ec-00_007300, intron 1 of 8)	expressed unknown protein
85	chr_00	11773993	11774393	401	*	6.85492	5.46197	7.55021	-1.78537	0.00237529	0.0130801	Ec-00_007310	6667	3' UTR	Sodium/potassium/calcium exchanger
86	chr_00	11866266	11866666	401	*	5.30558	6.2855	0.128971	5.05666	0.000209799	0.0020335	Ec-00_007420	7565	Intron (Ec-00_007420.1/Ec-00_007420, intron 1 of 2)	expressed unknown protein
87	chr_00	11929555	11929955	401	*	5.90093	0	6.90093	-5.07609	0.000302927	0.00273236	Ec-00_007440	10693	Intron (Ec-00_007440.2/Ec-00_007440, intron 4 of 4)	Hypothetical protein
88	chr_00	12060132	12060532	401	*	7.20762	5.9371	7.87255	-1.72478	0.000780561	0.00573628	Ec-00_007560	1121	Exon (Ec-00_007560.2/Ec-00_007560, exon 3 of 8)	MULE transposase domain
89	chr_00	12289818	12290218	401	*	7.18009	6.10605	7.78891	-1.56489	0.00248883	0.0134693	Ec-00_007670	11468	Intron (Ec-00_007670.2/Ec-00_007670, intron 12 of 13)	telomerase reverse transcriptase catalytic subunit splice variant a
90	chr_00	12305346	12305746	401	*	8.11399	7.06332	8.71546	-1.36339	0.0125854	0.0452816	Ec-00_007670	-3660	Exon (Ec-00_007680.5/Ec-00_007680, exon 13 of 25)	telomerase reverse transcriptase catalytic subunit splice variant a
91	chr_00	12544740	12545140	401	*	4.8182	5.8182	0	6.04049	1.87376e-05	0.000372524	Ec-00_007800	8117	Intron (Ec-00_007800.2/Ec-00_007800, intron 10 of 14)	myosin-like antigen
92	chr_00	12651562	12651962	401	*	7.79478	5.61919	8.62556	-2.87092	7.51818e-08	1.21943e-05	Ec-00_007850	22830	Distal Intergenic	Hypothetical protein
93	chr_00	12628304	12628704	401	*	7.09935	4.31059	7.99099	-3.83629	5.91779e-07	4.2596e-05	Ec-00_007850	-28	Promoter	Hypothetical protein
94	chr_00	12709283	12709683	401	*	8.91201	0	9.91201	-8.23629	2.44337e-09	1.15513e-06	Ec-00_007870	-14927	Distal Intergenic	Hypothetical protein
95	chr_00	12864826	12865226	401	*	4.59896	5.59896	0	4.18326	0.00508671	0.0233008	Ec-00_007940	3525	Downstream (1-2kb)	Cyclophilin-like domain
96	chr_00	12965784	12966184	401	*	7.36301	5.63252	8.1274	-2.30811	0.00084218	0.00605836	Ec-00_007980	-6269	Distal Intergenic	Cdc23
97	chr_00	13166105	13166505	401	*	4.98788	5.98788	0	5.61398	0.000245987	0.00232126	Ec-00_008030	11584	Distal Intergenic	hypothetical protein
98	chr_00	13153935	13154335	401	*	7.48534	8.48534	0	7.54234	7.19972e-06	0.000195777	Ec-00_008030	-186	Promoter	hypothetical protein
99	chr_00	13300245	13300645	401	*	4.7457	5.7457	0	3.50364	0.0143021	0.0499498	Ec-00_008060	-14372	Distal Intergenic	Cathepsin-like proteinase
100	chr_00	13566182	13566582	401	*	7.36438	5.4657	8.15666	-2.3441	0.000409394	0.00352165	Ec-00_008170	2212	Downstream (1-2kb)	Hypothetical protein
101	chr_00	14039662	14040062	401	*	8.22886	7.20304	8.82233	-1.51032	0.000700386	0.00532919	Ec-00_008490	3549	3' UTR	conserved unknown protein
102	chr_00	14017937	14018337	401	*	7.16413	8.16413	0	5.47098	0.00125767	0.00823534	Ec-00_008490	-17776	Distal Intergenic	conserved unknown protein
103	chr_00	14334110	14334510	401	*	7.53739	6.72368	8.0545	-1.2389	0.00942082	0.0366604	Ec-00_008660	-995	Promoter	Hypothetical protein
104	chr_00	14433967	14434367	401	*	7.4058	6.34389	8.01083	-1.55377	0.0025845	0.0137979	Ec-00_008740	7545	3' UTR	conserved unknown protein
105	chr_00	14683499	14683899	401	*	8.45672	9.10755	7.23891	1.7144	5.40186e-05	0.000774456	Ec-00_008890	6141	Distal Intergenic	Glutathione S-transferase
106	chr_00	14913448	14913848	401	*	6.37605	2.31059	7.33231	-3.60033	0.00576346	0.0255973	Ec-00_009000	763	Intron (Ec-00_009000.2/Ec-00_009000, intron 1 of 13)	probable extracellular nuclease (ISS)
107	chr_00	15190250	15190650	401	*	6.6607	5.2981	7.34876	-1.76784	0.00611551	0.0266396	Ec-00_009200	-144	Promoter	Phosphate transporter
108	chr_00	15312482	15312882	401	*	7.0466	6.00079	7.64651	-1.49367	0.00895765	0.0351932	Ec-00_009250	6214	Distal Intergenic	hypothetical protein
109	chr_00	15281508	15281908	401	*	4.68223	5.68223	0	6.00414	1.63326e-05	0.000342231	Ec-00_009250	-24360	Distal Intergenic	hypothetical protein
110	chr_00	15291418	15291818	401	*	6.27465	7.27465	0	7.43071	1.71456e-07	2.00162e-05	Ec-00_009250	-14450	Distal Intergenic	hypothetical protein
111	chr_00	15582330	15582730	401	*	7.11261	3.87327	8.03413	-3.69335	9.86361e-07	5.84097e-05	Ec-00_009390	8342	3' UTR	Pectin lyase fold/virulence factor
112	chr_00	15652568	15652968	401	*	6.83265	7.71039	4.21122	2.73186	0.00258098	0.0137979	Ec-00_009440	1262	3' UTR	Ribonuclease H-like domain
113	chr_00	15810009	15810409	401	*	6.84792	5.31059	7.57517	-2.17021	0.00125624	0.00823534	Ec-00_009560	-1677	Distal Intergenic	expressed unknown protein
114	chr_00	15851441	15851841	401	*	7.68524	4.61248	8.59685	-3.67416	1.41399e-08	3.39856e-06	Ec-00_009590	-13829	Distal Intergenic	conserved unknown protein
115	chr_00	16113988	16114388	401	*	7.15443	4.31059	8.05028	-3.84203	1.19519e-06	6.28045e-05	Ec-00_009690	2441	Distal Intergenic	hypothetical protein
116	chr_00	16254809	16255209	401	*	6.77823	4.87887	7.57062	-2.35986	0.000191454	0.00189874	Ec-00_009730	19012	Distal Intergenic	Hypothetical protein
117	chr_00	16339487	16339887	401	*	6.66389	5.19295	7.37693	-1.77613	0.00273329	0.0143366	Ec-00_009760	28126	Distal Intergenic	conserved unknown protein
118	chr_00	16403259	16403659	401	*	9.0304	9.59275	8.09621	1.32775	0.00898523	0.0352677	Ec-00_009780	-9639	Distal Intergenic	Hypothetical protein
119	chr_00	16455998	16456398	401	*	7.01949	5.53564	7.73535	-1.8123	0.00299904	0.0154919	Ec-00_009800	-2417	3' UTR	expressed unknown protein
120	chr_00	16773674	16774074	401	*	6.74542	5.18393	7.47765	-1.69935	0.0129725	0.046374	Ec-00_009940	1530	Exon (Ec-00_009940.1/Ec-00_009940, exon 2 of 3)	Six-bladed beta-propeller, TolB-like
121	chr_00	16981073	16981473	401	*	6.39243	7.39243	0	3.68337	0.0120223	0.0437395	Ec-00_010060	0	Promoter	hypothetical protein
122	chr_00	17078781	17079181	401	*	6.95362	4.89556	7.76908	-2.80548	0.000110476	0.00127516	Ec-00_010090	-15993	Distal Intergenic	Hypothetical protein
123	chr_00	17266271	17266671	401	*	6.38556	7.38556	0	8.44526	1.54359e-05	0.000331952	Ec-00_010180	6789	Distal Intergenic	hypothetical protein
124	chr_00	17299610	17300010	401	*	7.0783	4.63252	7.93943	-2.71933	0.00326815	0.0164953	Ec-00_010190	-5275	Distal Intergenic	hypothetical protein
125	chr_00	17402149	17402549	401	*	6.71666	7.71666	0	6.86189	3.65174e-05	0.000582852	Ec-00_010210	3795	Exon (Ec-00_010210.1/Ec-00_010210, exon 5 of 9)	conserved unknown protein
126	chr_00	17478989	17479389	401	*	6.75228	3.89556	7.64909	-3.69348	3.26155e-05	0.000541735	Ec-00_010250	16368	Distal Intergenic	hypothetical protein
127	chr_00	17510102	17510502	401	*	5.7704	6.7704	0	3.5735	0.0137788	0.0484258	Ec-00_010260	13095	Distal Intergenic	hypothetical protein
128	chr_00	17590615	17591015	401	*	6.42035	2.27703	7.37894	-3.0236	0.0137835	0.0484258	Ec-00_010280	5126	Distal Intergenic	Hypothetical protein
129	chr_00	17608461	17608861	401	*	5.98918	6.98918	0	7.31209	1.18831e-07	1.59937e-05	Ec-00_010290	12015	Distal Intergenic	Hypothetical protein
130	chr_00	17600778	17601178	401	*	3.74263	4.74263	0	4.73304	0.000722292	0.00539541	Ec-00_010290	4332	Distal Intergenic	Hypothetical protein
131	chr_00	17651432	17651832	401	*	5.03694	6.03694	0	6.39234	5.46114e-06	0.000168537	Ec-00_010350	65	Promoter	Hypothetical protein
132	chr_00	17799782	17800182	401	*	7.53955	6.65269	8.08474	-1.324	0.00334192	0.0167427	Ec-00_010470	3735	Exon (Ec-00_010470.2/Ec-00_010470, exon 9 of 16)	peptidase-like
133	chr_00	17809897	17810297	401	*	3.98788	4.98788	0	3.44151	0.0137649	0.0484258	Ec-00_010490	-5694	Distal Intergenic	hypothetical protein
134	chr_00	17814667	17815067	401	*	5.10711	5.98788	2.4509	3.29205	4.00684e-05	0.000621939	Ec-00_010490	-924	Promoter	hypothetical protein
135	chr_00	17849961	17850361	401	*	6.70133	5.08439	7.44461	-1.77579	0.0068526	0.0291057	Ec-00_010530	-3449	5' UTR	Hypothetical protein
136	chr_00	17870869	17871269	401	*	7.2885	4.30228	8.19447	-3.82382	1.21343e-07	1.59937e-05	Ec-00_010540	5895	Exon (Ec-00_010540.1/Ec-00_010540, exon 7 of 8)	conserved unknown protein
137	chr_00	17894162	17894562	401	*	7.52449	6.78539	8.01083	-1.12576	0.00698346	0.0295082	Ec-00_010560	1214	5' UTR	Adenosine/AMP deaminase domain
138	chr_00	17920495	17920895	401	*	8.04935	5.30228	8.93769	-3.61206	2.00407e-09	1.15513e-06	Ec-00_010590	2437	Distal Intergenic	expressed unknown protein
139	chr_00	18001006	18001406	401	*	6.90205	4.46942	7.76183	-3.08489	7.77472e-06	0.000204952	Ec-00_010720	0	Promoter	Protein kinase-like domain
140	chr_00	18208893	18209293	401	*	6.44605	0	7.44605	-6.06993	4.71775e-06	0.000151785	Ec-00_010990	3922	3' UTR	RmlC-like jelly roll fold
141	chr_00	18221904	18222304	401	*	5.91781	1.27703	6.88861	-3.13573	0.0135791	0.0480383	Ec-00_011020	-322	Promoter	Hypothetical protein
142	chr_00	18247272	18247672	401	*	4.88724	5.88724	0	6.15675	6.4222e-06	0.000183504	Ec-00_011060	-2806	Distal Intergenic	expressed unknown protein
143	chr_00	18433210	18433610	401	*	6.52295	7.52295	0	7.59333	1.58327e-07	1.93115e-05	Ec-00_011090	-12066	Distal Intergenic	expressed unknown protein
144	chr_00	18366942	18367342	401	*	7.00106	5.63252	7.69056	-1.82583	0.00915185	0.03575	Ec-00_011090	-78334	Distal Intergenic	expressed unknown protein
145	chr_00	18600580	18600980	401	*	4.63115	5.59896	0.128971	3.61245	0.00688142	0.0291675	Ec-00_011260	-20971	Distal Intergenic	expressed unknown protein
146	chr_00	18740513	18740913	401	*	3.31059	4.31059	0	3.82328	0.00376042	0.0184455	Ec-00_011380	-4964	Distal Intergenic	expressed unknown protein
147	chr_00	18763656	18764056	401	*	6.09887	7.09887	0	4.27783	0.0058553	0.0258522	Ec-00_011390	9119	Downstream (2-3kb)	expressed unknown protein
148	chr_00	18864441	18864841	401	*	6.38082	4.27703	7.20241	-2.09967	0.0081669	0.0328768	Ec-00_011460	-15478	Distal Intergenic	Folate-sensitive fragile site protein Fra10Ac1
149	chr_00	18884325	18884725	401	*	7.48739	6.43323	8.08997	-1.57419	0.00330304	0.016621	Ec-00_011460	4006	Distal Intergenic	Folate-sensitive fragile site protein Fra10Ac1
150	chr_00	18946024	18946424	401	*	6.94863	7.94863	0	6.77773	6.69561e-05	0.000911942	Ec-00_011490	8019	Distal Intergenic	Pectin lyase fold
151	chr_00	18936596	18936996	401	*	7.61794	6.61248	8.20472	-1.37643	0.00757382	0.0309971	Ec-00_011490	-1009	Downstream (2-3kb)	Pectin lyase fold
152	chr_01	673787	674187	401	*	2.89556	3.89556	0	3.28891	0.00904199	0.0353885	Ec-01_000900	11470	Exon (Ec-01_000900.1/Ec-01_000900, exon 4 of 8)	Carbohydrate-binding WSC
153	chr_01	710697	711097	401	*	7.42293	8.01898	6.38913	1.51469	0.0007134	0.00537814	Ec-01_000910	-17812	Distal Intergenic	Carbohydrate-binding WSC
154	chr_01	738455	738855	401	*	5.24648	6.24648	0	6.5924	1.87581e-06	8.51619e-05	Ec-01_000920	3758	Downstream (<1kb)	expressed unknown protein
155	chr_01	1030144	1030544	401	*	4.20639	5.20639	0	4.95441	0.000597388	0.00476744	Ec-01_001300	-10915	Exon (Ec-01_001290.2/Ec-01_001290, exon 17 of 29)	Peptidase C19, ubiquitin carboxyl-terminal hydrolase
156	chr_01	1046924	1047324	401	*	4.28971	5.28971	0	5.41657	0.000132268	0.00142975	Ec-01_001300	5465	Exon (Ec-01_001300.1/Ec-01_001300, exon 12 of 19)	Peptidase C19, ubiquitin carboxyl-terminal hydrolase
157	chr_01	1198358	1198758	401	*	5.79283	6.79283	0	4.56348	0.00381367	0.0186173	Ec-01_001530	-475	Promoter	expressed unknown protein
158	chr_01	1256143	1256543	401	*	6.16563	0	7.16563	-5.21273	0.000308601	0.00277131	Ec-01_001570	6026	Intron (Ec-01_001570.2/Ec-01_001570, intron 3 of 3)	expressed unknown protein
159	chr_01	1751080	1751480	401	*	7.26628	5.89002	7.95762	-1.86868	0.00325487	0.0164597	Ec-01_002120	3218	3' UTR	EsV-1-199
160	chr_01	2395972	2396372	401	*	6.50715	3.862	7.38697	-2.55916	0.00363036	0.0179151	Ec-01_002820	-7109	5' UTR	AAA+ ATPase domain
161	chr_01	2834128	2834528	401	*	6.32392	1.27703	7.30194	-3.77904	0.00428056	0.0202905	Ec-01_003380	13904	Exon (Ec-01_003390.2/Ec-01_003390, exon 44 of 65)	RNA recognition motif domain
162	chr_01	3780154	3780554	401	*	5.0519	6.0519	0	6.38962	3.02005e-06	0.000114258	Ec-01_004380	9054	Exon (Ec-01_004380.1/Ec-01_004380, exon 15 of 34)	ABC membrane transporter
163	chr_01	3816807	3817207	401	*	6.64078	5.21527	7.34362	-1.83602	0.0123225	0.0446362	Ec-01_004400	3865	3' UTR	protein N-methyltransferase
164	chr_01	4140063	4140463	401	*	7.06482	5.61584	7.77298	-1.88491	0.00119423	0.00798631	Ec-01_004810	-8579	Exon (Ec-01_004800.2/Ec-01_004800, exon 17 of 31)	Calponin homology domain
165	chr_01	4230802	4231202	401	*	6.73904	5.11795	7.48312	-2.16018	0.00300371	0.0154964	Ec-01_004910	9480	Intron (Ec-01_004920.2/Ec-01_004920, intron 10 of 13)	Vacuolar fusion protein MON1
166	chr_01	4511926	4512326	401	*	7.23915	5.63252	7.98041	-2.21865	0.000837276	0.0060337	Ec-01_005230	2427	Intron (Ec-01_005230.2/Ec-01_005230, intron 1 of 2)	EsV-1-199
167	chr_01	5415337	5415737	401	*	5.33576	6.33576	0	6.34844	1.87677e-05	0.000372524	Ec-01_006250	2775	Exon (Ec-01_006250.2/Ec-01_006250, exon 3 of 7)	polymorphic outer membrane protein
168	chr_01	5918191	5918591	401	*	2.27703	3.27703	0	3.07152	0.013734	0.0484258	Ec-01_006900	-342	Promoter	Hypothetical protein
169	chr_01	6237029	6237429	401	*	3.59896	4.59896	0	3.7404	0.00735367	0.0305357	Ec-01_007270	226	5' UTR	Fanconi Anaemia group E protein, C-terminal
170	chr_01	6504144	6504544	401	*	6.26612	7.26612	0	7.5114	7.88743e-08	1.21943e-05	Ec-01_007620	3249	Exon (Ec-01_007620.2/Ec-01_007620, exon 3 of 3)	conserved unknown protein
171	chr_01	6576979	6577379	401	*	7.10415	4.47683	7.98241	-3.41733	8.82896e-06	0.000217656	Ec-01_007680	5630	Exon (Ec-01_007680.2/Ec-01_007680, exon 6 of 7)	Kinesin motor domain
172	chr_01	6809689	6810089	401	*	5.96019	2.27703	6.90291	-3.4411	0.000694423	0.00530358	Ec-01_007980	-2919	Exon (Ec-01_007960.2/Ec-01_007960, exon 5 of 17)	Peptidase M14, carboxypeptidase A
173	chr_01	6865820	6866220	401	*	7.14102	5.80943	7.8215	-1.68004	0.00157768	0.00969386	Ec-01_008010	24035	Distal Intergenic	similar to CTF18, chromosome transmission fidelity factor 18 homolog isoform 3
174	chr_01	6892959	6893359	401	*	7.22332	4.97747	8.06261	-2.51797	2.79835e-05	0.000482449	Ec-01_008020	2242	Exon (Ec-01_008020.1/Ec-01_008020, exon 4 of 13)	Tetratricopeptide-like helical domain
175	chr_01	6975708	6976108	401	*	6.30101	2.31059	7.2549	-3.78916	0.00324751	0.0164428	Ec-01_008170	5203	3' UTR	hypothetical protein
176	chr_01	7403744	7404144	401	*	6.70922	4.86764	7.49245	-2.09766	0.000933149	0.00658523	Ec-01_008710	6802	Exon (Ec-01_008710.2/Ec-01_008710, exon 8 of 8)	hypothetical protein
177	chr_01	7679360	7679760	401	*	6.77042	5.21527	7.50134	-2.13964	0.0016356	0.00997469	Ec-01_009100	-2577	3' UTR	eukaryotic initiation factor 4A
178	chr_01	7746825	7747225	401	*	6.41482	3.31059	7.3284	-3.65029	0.000430877	0.00366784	Ec-01_009210	5016	Exon (Ec-01_009220.1/Ec-01_009220, exon 10 of 11)	hypothetical protein
179	chr_01	7760892	7761292	401	*	6.54094	0	7.54094	-5.36161	0.000351215	0.00309949	Ec-01_009230	3538	Intron (Ec-01_009230.1/Ec-01_009230, intron 3 of 4)	hypothetical protein
180	chr_01	7812750	7813150	401	*	5.29391	6.29391	0	6.62439	1.67726e-06	7.87735e-05	Ec-01_009290	-715	Promoter	hypothetical protein
181	chr_01	7900964	7901364	401	*	7.83089	6.99177	8.35798	-1.2102	0.00892087	0.0350824	Ec-01_009320	-1458	Distal Intergenic	Ribosomal protein S5 domain 2-type fold
182	chr_01	8549124	8549524	401	*	6.80589	5.30228	7.52602	-2.06578	0.000795353	0.00580323	Ec-01_010100	-2034	Intron (Ec-01_010120.2/Ec-01_010120, intron 2 of 2)	hypothetical protein
183	chr_01	8636373	8636773	401	*	7.4301	4.89556	8.2999	-3.49375	7.67386e-07	5.05732e-05	Ec-01_010220	6578	Downstream (2-3kb)	Pectin lyase fold/virulence factor
184	chr_01	8745111	8745511	401	*	5.1952	6.1952	0	4.71168	0.00255122	0.0136981	Ec-01_010340	4039	Exon (Ec-01_010340.2/Ec-01_010340, exon 6 of 6)	hypothetical protein
185	chr_01	9224377	9224777	401	*	6.89031	7.85402	2.55914	4.24017	0.000365046	0.00318741	Ec-01_011020	4030	Distal Intergenic	conserved unknown protein
186	chr_01	9217181	9217581	401	*	6.07069	7.07069	0	7.43676	4.47415e-08	7.94842e-06	Ec-01_011020	-2766	Exon (Ec-01_011010.1/Ec-01_011010, exon 6 of 9)	conserved unknown protein
187	chr_01	9409940	9410340	401	*	7.05057	5.8182	7.70536	-1.61502	0.00718633	0.0301472	Ec-01_011280	9252	3' UTR	NB-ARC and TPR repeat-containing protein - likely pseudogene
188	chr_01	9427104	9427504	401	*	6.41006	0	7.41006	-6.04158	4.90247e-06	0.000156496	Ec-01_011290	-536	Promoter	Hypothetical protein
189	chr_01	9720772	9721172	401	*	5.1298	0	6.1298	-4.36402	0.000932067	0.00658523	Ec-01_011610	-3004	3' UTR	PDZ domain
190	chr_01	10240742	10241142	401	*	6.93875	5.3645	7.67357	-1.7736	0.00469182	0.0218939	Ec-01_012270	23020	3' UTR	PKD/REJ-like protein
191	chr_02	213962	214362	401	*	6.0139	7.0139	0	7.43261	3.72525e-08	6.91881e-06	Ec-02_000180	6175	Exon (Ec-02_000180.2/Ec-02_000180, exon 7 of 11)	hypothetical protein
192	chr_02	367451	367851	401	*	5.53564	6.53564	0	4.10123	0.00701674	0.0295876	Ec-02_000360	4136	Exon (Ec-02_000360.2/Ec-02_000360, exon 5 of 29)	EF-hand domain pair
193	chr_02	409266	409666	401	*	4.93978	5.93978	0	4.20694	0.00538626	0.0243994	Ec-02_000410	-3535	Exon (Ec-02_000420.1/Ec-02_000420, exon 4 of 4)	expressed unknown protein
194	chr_02	434986	435386	401	*	6.79823	0	7.79823	-5.62926	0.000210019	0.0020335	Ec-02_000460	4754	Exon (Ec-02_000460.2/Ec-02_000460, exon 8 of 19)	Ankyrin Repeat Protein with putative kinase domain
195	chr_02	538348	538748	401	*	5.00861	0	6.00861	-3.70274	0.00551843	0.0248603	Ec-02_000490	-5915	Distal Intergenic	Hypothetical protein
196	chr_02	519018	519418	401	*	7.08974	4.10366	7.9957	-3.59269	2.12739e-06	9.34677e-05	Ec-02_000490	-25245	3' UTR	Hypothetical protein
197	chr_02	837665	838065	401	*	7.07037	5.68223	7.76453	-1.7981	0.000700293	0.00532919	Ec-02_000730	7934	Exon (Ec-02_000730.2/Ec-02_000730, exon 11 of 19)	expressed unknown protein
198	chr_02	909397	909797	401	*	5.81302	0	6.81302	-5.28965	8.13839e-05	0.00103071	Ec-02_000750	31501	Downstream (1-2kb)	GPS motif
199	chr_02	964902	965302	401	*	6.62784	4.76095	7.41514	-2.41571	0.000415442	0.00355125	Ec-02_000790	13017	Intron (Ec-02_000790.1/Ec-02_000790, intron 19 of 50)	IPT/TIG domain-containing protein
200	chr_02	1170005	1170405	401	*	7.26995	0	8.26995	-6.87957	2.10718e-07	2.15924e-05	Ec-02_000950	9278	Exon (Ec-02_000950.1/Ec-02_000950, exon 14 of 20)	VRR-NUC domain
201	chr_02	1192310	1192710	401	*	7.15529	5.28971	7.94238	-2.00586	0.0117153	0.0430088	Ec-02_000960	9173	Intron (Ec-02_000970.2/Ec-02_000970, intron 12 of 16)	hypothetical protein
202	chr_02	1295657	1296057	401	*	6.97212	1.27703	7.95813	-5.39692	8.66173e-06	0.000216239	Ec-02_001050	-3105	Distal Intergenic	expressed unknown protein
203	chr_02	1524898	1525298	401	*	4.3645	5.3645	0	5.65596	6.51624e-05	0.000890479	Ec-02_001200	-10491	Distal Intergenic	hypothetical protein
204	chr_02	1675821	1676221	401	*	6.71927	5.21084	7.44044	-1.92236	0.00678176	0.0289251	Ec-02_001360	4683	3' UTR	hypothetical protein
205	chr_02	1694874	1695274	401	*	7.12321	5.75182	7.81339	-1.78118	0.0018081	0.0107539	Ec-02_001370	1893	5' UTR	Protein-tyrosine phosphatase-like
206	chr_02	1927134	1927534	401	*	6.83622	4.87327	7.6382	-2.32199	0.00031474	0.00281781	Ec-02_001610	3195	Downstream (1-2kb)	hypothetical protein
207	chr_02	2028518	2028918	401	*	7.11545	5.48052	7.86221	-2.1314	0.00313364	0.0159453	Ec-02_001700	-8821	Intron (Ec-02_001680.1/Ec-02_001680, intron 8 of 9)	Hypothetical protein
208	chr_02	2282154	2282554	401	*	5.7033	6.7033	0	5.39152	0.000891965	0.00634942	Ec-02_002050	1362	Exon (Ec-02_002050.1/Ec-02_002050, exon 3 of 7)	Ubiquitin-like
209	chr_02	2299002	2299402	401	*	7.23553	5.99047	7.89372	-1.61846	0.00365063	0.0179934	Ec-02_002070	13336	Distal Intergenic	EsV-1-7 domain protein
210	chr_02	2498963	2499363	401	*	6.88347	0	7.88347	-6.43277	2.15587e-06	9.37116e-05	Ec-02_002300	4132	Exon (Ec-02_002300.1/Ec-02_002300, exon 4 of 8)	Six-bladed beta-propeller, TolB-like
211	chr_02	2701261	2701661	401	*	6.88688	4.89556	7.69299	-2.60026	0.000642088	0.005026	Ec-02_002540	6748	Intron (Ec-02_002530.2/Ec-02_002530, intron 11 of 22)	Hypothetical protein
212	chr_02	2871273	2871673	401	*	7.23389	6.33372	7.78398	-1.25453	0.00601598	0.0262467	Ec-02_002650	-9113	Distal Intergenic	expressed unknown protein
213	chr_02	2978811	2979211	401	*	7.06275	5.37246	7.81989	-2.04471	0.000279279	0.00257592	Ec-02_002730	4775	Intron (Ec-02_002740.2/Ec-02_002740, intron 1 of 6)	hypothetical protein
214	chr_02	3296710	3297110	401	*	6.29106	7.25969	1.75179	4.79663	9.61397e-06	0.000225763	Ec-02_003000	-29440	Distal Intergenic	Unsaturated glucuronyl hydrolase, family GH88
215	chr_02	3534228	3534628	401	*	6.21997	7.21997	0	4.40996	0.00497811	0.022978	Ec-02_003190	4030	5' UTR	HotDog domain
216	chr_02	3600924	3601324	401	*	4.75182	5.75182	0	5.76393	7.945e-05	0.00101516	Ec-02_003270	2038	Intron (Ec-02_003270.2/Ec-02_003270, intron 2 of 9)	AAA+ ATPase domain
217	chr_02	3793323	3793723	401	*	6.31339	0	7.31339	-4.0618	0.00585883	0.0258522	Ec-02_003480	290	Downstream (<1kb)	Hypothetical protein
218	chr_02	4302049	4302449	401	*	5.57802	6.57802	0	6.92673	4.72167e-07	3.85855e-05	Ec-02_003950	8630	Exon (Ec-02_003950.1/Ec-02_003950, exon 11 of 36)	plectin isoform 1
219	chr_02	4662988	4663388	401	*	7.17096	3.89556	8.09447	-4.30803	7.2942e-07	4.88592e-05	Ec-02_004380	637	Exon (Ec-02_004380.1/Ec-02_004380, exon 2 of 4)	Peptidase C19, ubiquitin carboxyl-terminal hydrolase
220	chr_02	4890015	4890415	401	*	6.32054	7.31292	0	4.80826	0.00183514	0.010845	Ec-02_004650	1262	Exon (Ec-02_004650.1/Ec-02_004650, exon 3 of 4)	hypothetical protein
221	chr_02	5188393	5188793	401	*	6.57244	4.89556	7.32711	-2.27461	0.00185245	0.0108609	Ec-02_004900	13184	Exon (Ec-02_004910.2/Ec-02_004910, exon 33 of 36)	Immunoglobulin E-set
222	chr_02	5207544	5207944	401	*	6.95394	4.27703	7.83648	-2.88678	3.16647e-05	0.000530254	Ec-02_004910	4571	Intron (Ec-02_004910.2/Ec-02_004910, intron 7 of 35)	Adenylyl cyclase class-3/4/guanylyl cyclase
223	chr_02	5493027	5493427	401	*	6.13238	7.13238	0	4.38548	0.00510165	0.023343	Ec-02_005190	-7548	3' UTR	Amidophosphoribosyltransferase
224	chr_02	5790846	5791246	401	*	4.87327	5.87327	0	6.29583	4.44541e-06	0.000147129	Ec-02_005520	1174	3' UTR	hypothetical protein
225	chr_02	6186190	6186590	401	*	5.6379	6.6379	0	6.80549	2.9247e-06	0.000111685	Ec-02_006010	1925	Exon (Ec-02_006010.1/Ec-02_006010, exon 2 of 3)	Bifunctional 3-dehydroquinate dehydratase/shikimate dehydrogenase
226	chr_02	6245184	6245584	401	*	5.94782	0	6.94782	-5.2707	0.000140814	0.0014687	Ec-02_006110	-10249	Distal Intergenic	Homeodomain-like
227	chr_02	6379279	6379679	401	*	6.8289	5.67902	7.46055	-1.45389	0.00927323	0.0361895	Ec-02_006260	-2534	Intron (Ec-02_006250.1/Ec-02_006250, intron 1 of 1)	expressed unknown protein
228	chr_02	6490561	6490961	401	*	6.22107	7.22107	0	4.56348	0.00405927	0.0194902	Ec-02_006420	-3064	Exon (Ec-02_006410.1/Ec-02_006410, exon 3 of 4)	Hypothetical protein
229	chr_03	254921	255321	401	*	5.72057	6.72057	0	5.17859	0.00135944	0.00863867	Ec-03_000200	5774	Exon (Ec-03_000200.2/Ec-03_000200, exon 7 of 8)	Aurora-like Serine/threonine protein kinase
230	chr_03	905000	905400	401	*	7.4149	6.38433	8.00991	-1.50029	0.00232654	0.0128636	Ec-03_000700	-13521	3' UTR	LRR-GTPase of the ROCO family, putative pseudogene
231	chr_03	985288	985688	401	*	6.81697	2.27703	7.78563	-4.49116	1.94845e-05	0.000380521	Ec-03_000750	8314	Distal Intergenic	conserved unknown protein
232	chr_03	1083061	1083461	401	*	7.13151	6.11082	7.72331	-1.54447	0.00439908	0.020732	Ec-03_000860	-3486	3' UTR	conserved unknown protein
233	chr_03	1250054	1250454	401	*	6.82463	3.89556	7.72667	-3.78637	2.14027e-05	0.000403002	Ec-03_001020	7506	Distal Intergenic	expressed unknown protein
234	chr_03	1275757	1276157	401	*	5.62254	6.62254	0	6.37836	3.39107e-05	0.000549837	Ec-03_001040	14083	Exon (Ec-03_001050.1/Ec-03_001050, exon 22 of 26)	conserved unknown protein
235	chr_03	1756584	1756984	401	*	6.85862	4.88446	7.66224	-2.57963	4.61341e-05	0.00069303	Ec-03_001510	-4229	Exon (Ec-03_001500.1/Ec-03_001500, exon 18 of 19)	hypothetical protein
236	chr_03	1800032	1800432	401	*	4.69499	5.69499	0	4.3327	0.00400476	0.0192511	Ec-03_001520	-692	Promoter	CAP Gly-rich domain
237	chr_03	1820507	1820907	401	*	7.54308	4.63252	8.4438	-3.89332	3.88996e-07	3.61236e-05	Ec-03_001530	15322	Intron (Ec-03_001530.1/Ec-03_001530, intron 4 of 19)	putative DNA topoisomerase III
238	chr_03	1892093	1892493	401	*	6.06402	0	7.06402	-5.60109	2.98114e-05	0.000503344	Ec-03_001540	-6127	Distal Intergenic	conserved unknown protein
239	chr_03	1988986	1989386	401	*	5.96667	6.96667	0	3.72756	0.0114876	0.0424782	Ec-03_001630	10172	Exon (Ec-03_001630.1/Ec-03_001630, exon 16 of 28)	Anoctamin
240	chr_03	2031660	2032060	401	*	7.07727	5.99822	7.68765	-1.48968	0.0101297	0.038937	Ec-03_001680	5749	Downstream (<1kb)	conserved unknown protein
241	chr_03	2044931	2045331	401	*	7.39105	5.68223	8.15156	-2.15761	0.000104211	0.00121659	Ec-03_001690	-4841	Downstream (2-3kb)	Hypothetical protein
242	chr_03	2314837	2315237	401	*	7.1958	6.04942	7.82643	-1.61301	0.00114648	0.00770482	Ec-03_001910	16318	Distal Intergenic	Threonine dehydratase, catabolic
243	chr_03	2517403	2517803	401	*	7.28695	5.31059	8.09089	-2.62178	0.000254949	0.00239066	Ec-03_002060	18276	Intron (Ec-03_002060.1/Ec-03_002060, intron 9 of 10)	Protein of unknown function DUF3638
244	chr_03	2963368	2963768	401	*	6.46106	4.31059	7.28869	-2.9466	0.000140407	0.0014687	Ec-03_002470	5190	Intron (Ec-03_002470.2/Ec-03_002470, intron 2 of 6)	hypothetical protein
245	chr_03	3091085	3091485	401	*	5.85028	0	6.85028	-4.24057	0.00326999	0.0164953	Ec-03_002600	1266	Intron (Ec-03_002600.1/Ec-03_002600, intron 1 of 4)	Tetratricopeptide-like helical domain
246	chr_03	3234719	3235119	401	*	6.98536	4.30228	7.86843	-3.03492	0.000713373	0.00537814	Ec-03_002740	-5344	Distal Intergenic	expressed unknown protein
247	chr_03	3412914	3413314	401	*	6.95306	4.89556	7.76844	-2.70552	0.000353735	0.003115	Ec-03_002910	-1295	3' UTR	Pectin lyase fold/virulence factor
248	chr_03	3588267	3588667	401	*	6.26291	7.26291	0	4.98991	0.00221691	0.0124086	Ec-03_003120	12020	3' UTR	Uncharacterised domain, di-copper centre
249	chr_03	3613379	3613779	401	*	6.93641	5.36849	7.66994	-1.82162	0.00271309	0.0142673	Ec-03_003120	-12692	Distal Intergenic	Uncharacterised domain, di-copper centre
250	chr_03	3649051	3649451	401	*	7.23082	3.27703	8.18351	-4.1779	4.40172e-07	3.73801e-05	Ec-03_003150	2963	Exon (Ec-03_003150.2/Ec-03_003150, exon 3 of 16)	Uncharacterised domain, di-copper centre
251	chr_03	4060665	4061065	401	*	6.28971	7.28971	0	5.75754	0.000569569	0.00458122	Ec-03_003600	-5771	Distal Intergenic	ThiC-associated domain
252	chr_03	4343172	4343572	401	*	6.90093	0	7.90093	-6.39315	3.56234e-06	0.000124763	Ec-03_003850	-8377	Exon (Ec-03_003860.2/Ec-03_003860, exon 29 of 34)	Indole-3-glycerol-phosphate synthase
253	chr_03	4420277	4420677	401	*	8.21285	4.59896	9.15269	-4.01628	1.26968e-08	3.2704e-06	Ec-03_003910	4182	Intron (Ec-03_003910.1/Ec-03_003910, intron 1 of 1)	DDE superfamily endonuclease, CENP-B-like
254	chr_03	4517544	4517944	401	*	7.16923	5.31059	7.95521	-2.47134	0.000549332	0.00445352	Ec-03_003970	15032	Exon (Ec-03_003970.1/Ec-03_003970, exon 20 of 20)	Immunoglobulin-like fold
255	chr_03	4642008	4642408	401	*	6.75639	4.97747	7.5292	-1.97751	0.0012494	0.00821688	Ec-03_004050	4512	Downstream (<1kb)	conserved unknown protein
256	chr_03	4694909	4695309	401	*	7.25229	6.149	7.87011	-1.4642	0.00853654	0.0341395	Ec-03_004100	-4627	Distal Intergenic	expressed unknown protein
257	chr_03	5021016	5021416	401	*	7.32469	5.76398	8.05675	-2.20474	0.000136486	0.00145591	Ec-03_004330	-23951	3' UTR	Zinc finger, RING/FYVE/PHD-type
258	chr_03	5130320	5130720	401	*	7.26018	6.0519	7.90838	-1.67453	0.00211208	0.011986	Ec-03_004400	5612	Intron (Ec-03_004400.1/Ec-03_004400, intron 7 of 7)	hypothetical protein
259	chr_03	5607221	5607621	401	*	6.7816	4.31059	7.64525	-3.18699	0.000137686	0.00145591	Ec-03_004750	19414	Exon (Ec-03_004760.2/Ec-03_004760, exon 34 of 39)	Quinonprotein alcohol dehydrogenase-like superfamily
260	chr_03	6132853	6133253	401	*	7.98703	6.65269	8.66819	-1.81662	0.000530923	0.00433004	Ec-03_005100	-8890	3' UTR	WD40/YVTN repeat-like-containing domain
261	chr_04	79682	80082	401	*	6.85205	4.74876	7.67357	-2.5415	2.46283e-05	0.000446192	Ec-04_000080	10415	Intron (Ec-04_000070.4/Ec-04_000070, intron 11 of 11)	Hypothetical protein
262	chr_04	115593	115993	401	*	7.56824	2.862	8.54034	-4.79186	3.25756e-06	0.000119913	Ec-04_000110	2485	Intron (Ec-04_000110.1/Ec-04_000110, intron 3 of 3)	expressed unknown protein
263	chr_04	186182	186582	401	*	9.51139	6.84886	10.3927	-3.42661	1.01782e-13	2.0794e-10	Ec-04_000190	4342	Distal Intergenic	Hypothetical protein
264	chr_04	311782	312182	401	*	6.80485	4.44696	7.65679	-2.408	0.00258668	0.0137979	Ec-04_000220	3031	Exon (Ec-04_000220.1/Ec-04_000220, exon 5 of 10)	Dopamine beta-hydroxylase-related
265	chr_04	357103	357503	401	*	7.2176	5.9478	7.88234	-1.80628	0.00195685	0.0113093	Ec-04_000240	-10831	Distal Intergenic	Target of rapamycin 1
266	chr_04	463940	464340	401	*	4.68543	5.68543	0	5.59286	0.00014648	0.00150382	Ec-04_000280	-3079	3' UTR	Galactokinase
267	chr_04	534615	535015	401	*	6.98609	5.36849	7.7295	-1.87444	0.0022443	0.0125105	Ec-04_000450	2607	Intron (Ec-04_000450.1/Ec-04_000450, intron 2 of 4)	TALE homeobox domain transcription factor
268	chr_04	628780	629180	401	*	6.94862	5.20639	7.71509	-2.32309	0.000112224	0.00128085	Ec-04_000540	-6607	Exon (Ec-04_000550.1/Ec-04_000550, exon 9 of 13)	C2 domain
269	chr_04	800558	800958	401	*	5.20639	6.20639	0	6.50023	2.3573e-06	9.92983e-05	Ec-04_000710	-14454	Exon (Ec-04_000720.2/Ec-04_000720, exon 13 of 15)	Ankyrin repeat-containing domain
270	chr_04	904096	904496	401	*	6.75115	7.65024	3.86339	2.99152	0.00185267	0.0108609	Ec-04_000860	-9473	Distal Intergenic	DEAD box helicase
271	chr_04	936143	936543	401	*	4.18393	5.18393	0	3.88214	0.00728137	0.0303899	Ec-04_000870	8042	Distal Intergenic	conserved unknown protein
272	chr_04	922541	922941	401	*	6.41695	7.41695	0	5.06954	0.00202503	0.0116049	Ec-04_000870	-5160	3' UTR	conserved unknown protein
273	chr_04	978318	978718	401	*	6.99843	5.54272	7.70809	-1.90034	0.00115463	0.00774685	Ec-04_000890	-10836	Exon (Ec-04_000900.2/Ec-04_000900, exon 4 of 5)	Ankyrin repeat-containing domain
274	chr_04	1190573	1190973	401	*	6.89374	3.31059	7.83226	-3.79518	0.000986052	0.00686301	Ec-04_001070	12467	Intron (Ec-04_001060.2/Ec-04_001060, intron 9 of 20)	Extracellular ligand-binding receptor
275	chr_04	1419837	1420237	401	*	6.82838	7.82838	0	5.13866	0.00195634	0.0113093	Ec-04_001270	-1739	Distal Intergenic	expressed unknown protein
276	chr_04	1434838	1435238	401	*	7.2592	6.28971	7.83385	-1.33402	0.00613163	0.0266651	Ec-04_001280	6510	Exon (Ec-04_001280.2/Ec-04_001280, exon 9 of 15)	AMP-binding enzyme C-terminal domain
277	chr_04	1503505	1503905	401	*	7.22569	5.69181	7.95222	-1.88004	0.00744242	0.030748	Ec-04_001330	11321	Intron (Ec-04_001330.1/Ec-04_001330, intron 14 of 24)	Zinc finger, RING/FYVE/PHD-type
278	chr_04	1583477	1583877	401	*	7.11345	5.54272	7.84755	-1.99474	0.00131705	0.00849797	Ec-04_001380	6264	Intron (Ec-04_001370.2/Ec-04_001370, intron 2 of 6)	Domain of unknown function DUF4440
279	chr_04	1696757	1697157	401	*	5.30239	2.31059	6.20873	-3.21939	0.00393808	0.0190017	Ec-04_001460	-21084	3' UTR	NB-ARC and TPR repeat-containing protein
280	chr_04	1822691	1823091	401	*	7.26061	5.38433	8.04939	-2.46936	1.32334e-05	0.000292279	Ec-04_001570	-1245	3' UTR	Hypothetical protein
281	chr_04	2394151	2394551	401	*	7.30653	5.82403	8.0221	-2.0755	0.000137572	0.00145591	Ec-04_002130	1488	Intron (Ec-04_002110.2/Ec-04_002110, intron 4 of 4)	FirrV-1-A34
282	chr_04	2422353	2422753	401	*	6.89566	5.75487	7.52466	-1.57239	0.00424089	0.020133	Ec-04_002140	-2136	5' UTR	Tetratricopeptide-like helical domain
283	chr_04	2708213	2708613	401	*	6.21776	7.21776	0	6.43411	8.62252e-05	0.00106695	Ec-04_002480	4875	Exon (Ec-04_002480.1/Ec-04_002480, exon 7 of 54)	Armadillo-like helical
284	chr_04	2849883	2850283	401	*	5.96458	0	6.96458	-4.9198	0.000611699	0.00484294	Ec-04_002710	3907	3' UTR	hypothetical protein
285	chr_04	3487115	3487515	401	*	5.6412	6.6412	0	3.76407	0.0109147	0.041089	Ec-04_003460	-1460	Exon (Ec-04_003450.2/Ec-04_003450, exon 4 of 7)	1-aminocyclopropane-1-carboxylate synthase
286	chr_04	3544891	3545291	401	*	6.55013	0	7.55013	-5.14582	0.000688954	0.00527166	Ec-04_003490	-7198	Intron (Ec-04_003480.2/Ec-04_003480, intron 1 of 7)	conserved unknown protein
287	chr_04	4133580	4133980	401	*	6.80248	3.89556	7.70294	-3.7796	1.89243e-05	0.00037355	Ec-04_004100	-6483	Exon (Ec-04_004120.2/Ec-04_004120, exon 11 of 12)	LRAT-like domain
288	chr_04	4676767	4677167	401	*	7.28574	5.62254	8.03785	-2.27412	6.51288e-05	0.000890479	Ec-04_004660	11452	Downstream (1-2kb)	Hypothetical protein
289	chr_04	5236612	5237012	401	*	7.0119	3.61248	7.94187	-3.80202	9.72602e-06	0.000226234	Ec-04_005240	4391	Intron (Ec-04_005240.2/Ec-04_005240, intron 4 of 5)	Cyclin T
290	chr_04	5270407	5270807	401	*	5.91102	6.91102	0	7.21263	1.52474e-07	1.93115e-05	Ec-04_005280	2994	3' UTR	Protein of unknown function DUF501
291	chr_04	5373772	5374172	401	*	7.07593	5.30644	7.84713	-2.4776	7.45662e-05	0.00096723	Ec-04_005380	-2696	Distal Intergenic	expressed unknown protein
292	chr_04	5443697	5444097	401	*	7.20008	5.31059	7.99093	-2.49762	0.000525104	0.00429975	Ec-04_005430	3685	3' UTR	Peptidase C48, SUMO/Sentrin/Ubl1
293	chr_04	5481577	5481977	401	*	7.27228	6.04195	7.92651	-1.59712	0.0017257	0.0103695	Ec-04_005470	4313	Exon (Ec-04_005470.1/Ec-04_005470, exon 8 of 13)	Intra-flagellar transport protein 57
294	chr_04	5774267	5774667	401	*	5.46217	6.25513	3.55914	2.07077	0.00511685	0.0233864	Ec-04_005830	4379	3' UTR	Tetratricopeptide-like helical domain
295	chr_04	5970576	5970976	401	*	6.51357	4.27703	7.35176	-2.27426	0.00352586	0.0174626	Ec-04_006020	2268	Exon (Ec-04_006020.1/Ec-04_006020, exon 5 of 8)	conserved unknown protein
296	chr_04	6013778	6014178	401	*	7.00645	4.1132	7.90594	-3.7678	1.31575e-06	6.63725e-05	Ec-04_006070	10292	3' UTR	Glycosyltransferase AER61, uncharacterised
297	chr_04	6414061	6414461	401	*	6.73118	1.27703	7.71463	-5.08194	3.41326e-05	0.000551248	Ec-04_006470	4817	Exon (Ec-04_006470.2/Ec-04_006470, exon 9 of 25)	expressed unknown protein
298	chr_04	6428955	6429355	401	*	6.90089	5.18393	7.66286	-1.90401	0.00334362	0.0167427	Ec-04_006490	3991	Exon (Ec-04_006490.1/Ec-04_006490, exon 10 of 23)	conserved unknown protein
299	chr_04	6505931	6506331	401	*	7.24703	6.3378	7.80042	-1.30306	0.00793215	0.0320899	Ec-04_006550	3188	3' UTR	Ammonium transporter
300	chr_05	209409	209809	401	*	6.57765	0	7.57765	-6.11257	7.0075e-06	0.000195777	Ec-05_000090	-2072	Distal Intergenic	Hypothetical protein
301	chr_05	973967	974367	401	*	5.52571	0	6.52571	-4.56751	0.000947849	0.00665448	Ec-05_000400	7452	Distal Intergenic	Nucleotide-diphospho-sugar transferase
302	chr_05	1323982	1324382	401	*	5.50188	0	6.50188	-3.67971	0.0081053	0.032661	Ec-05_000570	14708	Distal Intergenic	expressed unknown protein
303	chr_05	1415307	1415707	401	*	7.00645	5.99822	7.59415	-1.41045	0.0142594	0.0498833	Ec-05_000620	-2781	Distal Intergenic	hypothetical protein
304	chr_05	1581810	1582210	401	*	6.78987	4.63252	7.61836	-2.40293	0.00732353	0.0305035	Ec-05_000680	-3293	Distal Intergenic	Ankyrin repeat-containing domain
305	chr_05	2085570	2085970	401	*	7.14906	5.68223	7.86119	-1.855	0.00127511	0.00830909	Ec-05_000960	-1014	Distal Intergenic	expressed unknown protein
306	chr_05	2470570	2470970	401	*	7.86977	5.88167	8.67542	-2.66539	8.71687e-08	1.27204e-05	Ec-05_001290	-1848	Downstream (2-3kb)	Mitochondrial 18kDa protein
307	chr_05	2477288	2477688	401	*	7.65396	5.87327	8.42707	-2.2743	2.57262e-06	0.000102113	Ec-05_001290	-8566	Intron (Ec-05_001300.1/Ec-05_001300, intron 6 of 7)	Mitochondrial 18kDa protein
308	chr_05	2488914	2489314	401	*	6.80296	4.45449	7.65388	-2.67483	4.71374e-05	0.000698293	Ec-05_001300	16443	Intron (Ec-05_001300.1/Ec-05_001300, intron 5 of 7)	Hypothetical leucine rich repeat protein
309	chr_05	2518801	2519201	401	*	6.19455	4.87887	6.87106	-1.67249	0.0077468	0.0315587	Ec-05_001310	-6907	Distal Intergenic	Hypothetical protein
310	chr_05	2532200	2532600	401	*	7.1908	6.10366	7.80367	-1.57346	0.00123226	0.00812096	Ec-05_001340	-19376	Distal Intergenic	conserved unknown protein
311	chr_05	2548405	2548805	401	*	7.0686	5.29391	7.84069	-2.27174	9.45969e-05	0.0011335	Ec-05_001340	-3171	5' UTR	conserved unknown protein
312	chr_05	2679299	2679699	401	*	6.66589	0	7.66589	-6.27816	2.48988e-06	0.000101038	Ec-05_001410	-11745	Distal Intergenic	expressed unknown protein
313	chr_05	2685180	2685580	401	*	5.69996	2.862	6.59538	-2.5999	0.00469385	0.0218939	Ec-05_001410	-5864	Distal Intergenic	expressed unknown protein
314	chr_05	3019015	3019415	401	*	7.15581	4.09406	8.06673	-3.43313	9.33582e-06	0.000223077	Ec-05_001660	-9679	Distal Intergenic	Chitin-binding and cellulose-binding domain protein
315	chr_05	3539198	3539598	401	*	6.89516	1.27703	7.88039	-3.56087	0.0102183	0.0390665	Ec-05_002010	-6656	Distal Intergenic	expressed unknown protein
316	chr_05	3966312	3966712	401	*	6.83411	5.3645	7.54685	-1.64189	0.0112133	0.0418426	Ec-05_002310	6897	5' UTR	Hypothetical protein
317	chr_05	4156995	4157395	401	*	6.64626	4.27703	7.49942	-2.45936	0.00118685	0.00794998	Ec-05_002490	1301	Distal Intergenic	Ankyrin repeat-containing domain
318	chr_05	4276752	4277152	401	*	5.52853	6.52853	0	6.72516	3.43013e-06	0.000121874	Ec-05_002600	-4741	Exon (Ec-05_002580.1/Ec-05_002580, exon 5 of 5)	putative nuclear LIM interactor-interacting protein
319	chr_05	4643044	4643444	401	*	7.18236	6.29181	7.72891	-1.26235	0.0087131	0.0345313	Ec-05_002960	7214	Exon (Ec-05_002940.2/Ec-05_002940, exon 14 of 30)	Ankyrin repeat-containing domain
320	chr_05	4733978	4734378	401	*	8.64799	7.46663	9.28867	-1.64916	0.00122296	0.00811405	Ec-05_003000	4284	Intron (Ec-05_003000.1/Ec-05_003000, intron 6 of 7)	Alpha/Beta hydrolase fold
321	chr_05	5095792	5096192	401	*	6.6313	5.10844	7.35552	-1.90861	0.00690895	0.0292539	Ec-05_003260	-11131	Distal Intergenic	expressed unknown protein
322	chr_05	5101532	5101932	401	*	6.96873	5.09406	7.75726	-2.23217	0.000255097	0.00239066	Ec-05_003270	8390	Distal Intergenic	hypothetical protein
323	chr_05	5109808	5110208	401	*	5.68444	6.67258	0	4.55272	0.00204364	0.0116788	Ec-05_003270	114	5' UTR	hypothetical protein
324	chr_05	5120259	5120659	401	*	4.18393	5.18393	0	6.95604	8.7484e-05	0.00107374	Ec-05_003280	8696	Intron (Ec-05_003280.2/Ec-05_003280, intron 1 of 7)	hypothetical protein
325	chr_05	5178242	5178642	401	*	6.28761	7.28761	0	7.26251	1.15054e-06	6.18565e-05	Ec-05_003340	-5544	Distal Intergenic	Protein of unknown function DUF599
326	chr_05	5189775	5190175	401	*	5.97747	6.97747	0	21.3197	2.18146e-24	8.91346e-21	Ec-05_003360	-4043	Distal Intergenic	hypothetical protein
327	chr_05	5279615	5280015	401	*	5.3116	6.24431	1.85572	3.72298	0.000118103	0.0013221	Ec-05_003430	-10740	Distal Intergenic	Hypothetical protein
328	chr_05	5297340	5297740	401	*	4.03071	4.99306	0	3.43242	0.00601094	0.0262467	Ec-05_003440	-18202	Distal Intergenic	hypothetical protein
329	chr_05	5306976	5307376	401	*	5.19968	6.19968	0	4.85579	0.00195976	0.0113101	Ec-05_003440	-8566	Distal Intergenic	hypothetical protein
330	chr_05	5313025	5313425	401	*	4.65354	5.6292	0	3.4671	0.00938207	0.0365445	Ec-05_003440	-2517	Distal Intergenic	hypothetical protein
331	chr_05	5541019	5541419	401	*	6.71012	5.09887	7.45228	-1.97731	0.00177875	0.0106413	Ec-05_003580	13484	Exon (Ec-05_003580.2/Ec-05_003580, exon 20 of 24)	Thioredoxin-like fold
332	chr_05	5630769	5631169	401	*	7.26295	5.82693	7.9682	-1.99795	0.000716416	0.00538102	Ec-05_003620	260	5' UTR	hypothetical protein
333	chr_05	5757660	5758060	401	*	6.92203	3.89556	7.83067	-3.9863	4.6955e-06	0.000151785	Ec-05_003780	0	Promoter	Ankyrin repeat-containing domain
334	chr_05	5845627	5846027	401	*	5.24648	6.24648	0	4.13321	0.00643845	0.0277213	Ec-05_003860	-1248	Distal Intergenic	Hypothetical protein
335	chr_05	6215168	6215568	401	*	6.86254	5.54977	7.53831	-1.86014	0.00133673	0.00854754	Ec-05_004250	14820	Exon (Ec-05_004250.1/Ec-05_004250, exon 26 of 53)	WD40 repeat protein
336	chr_05	6253578	6253978	401	*	7.01387	5.00848	7.82199	-2.73266	6.90976e-05	0.000922656	Ec-05_004290	6728	Exon (Ec-05_004290.1/Ec-05_004290, exon 11 of 18)	ATG2 Autophagy-related protein homolog
337	chr_05	6552399	6552799	401	*	7.20997	5.47313	7.97548	-2.32103	0.000247789	0.00233287	Ec-05_004620	5366	Exon (Ec-05_004620.1/Ec-05_004620, exon 7 of 12)	Zn(2)-C6 fungal-type DNA-binding domain
338	chr_05	6594439	6594839	401	*	7.35688	5.73955	8.10023	-1.81059	0.00965516	0.0373589	Ec-05_004660	-1863	Downstream (1-2kb)	Ankyrin repeat-containing domain
339	chr_05	6983144	6983544	401	*	6.93329	5.63252	7.60602	-1.78527	0.00900063	0.0352942	Ec-05_005000	5816	3' UTR	hypothetical protein
340	chr_05	7295267	7295667	401	*	6.68427	0	7.68427	-5.59656	0.000193287	0.00190929	Ec-05_005360	771	Intron (Ec-05_005360.2/Ec-05_005360, intron 1 of 1)	expressed unknown protein
341	chr_05	7380033	7380433	401	*	6.96098	5.10844	7.74598	-2.4254	0.000180106	0.0017993	Ec-05_005450	8247	Distal Intergenic	Glutathione peroxidase
342	chr_05	7426702	7427102	401	*	6.89227	7.89227	0	6.24567	0.000272883	0.0025344	Ec-05_005520	5503	Intron (Ec-05_005530.2/Ec-05_005530, intron 6 of 8)	Sin3 associated polypeptide p18
343	chr_05	7576628	7577028	401	*	6.52061	4.09406	7.37978	-2.68751	0.000304458	0.00274012	Ec-05_005680	-14159	Distal Intergenic	Leukotriene-A(4) hydrolase
344	chr_05	7746237	7746637	401	*	7.21483	5.63252	7.95126	-2.1933	0.000921039	0.00653362	Ec-05_005820	2719	Intron (Ec-05_005820.2/Ec-05_005820, intron 1 of 7)	HSP40/DnaJ peptide-binding
345	chr_05	7837029	7837429	401	*	6.25516	4.76095	6.97327	-1.8564	0.0109713	0.0412196	Ec-05_005910	19506	Distal Intergenic	Transcription factor IIIC, 90kDa subunit, N-terminal
346	chr_05	7937280	7937680	401	*	7.22208	6.16055	7.82698	-1.58642	0.00309497	0.0158076	Ec-05_005990	16273	Exon (Ec-05_005990.2/Ec-05_005990, exon 23 of 36)	Hypothetical leucine rich repeat calcium binding protein
347	chr_05	8229692	8230092	401	*	6.97992	0	7.97992	-5.46339	0.000461014	0.00386005	Ec-05_006250	3536	Intron (Ec-05_006250.2/Ec-05_006250, intron 1 of 1)	hypothetical protein
348	chr_05	8489075	8489475	401	*	7.54012	6.01103	8.26565	-2.05365	0.00210412	0.0119741	Ec-05_006430	3759	Intron (Ec-05_006480.2/Ec-05_006480, intron 1 of 2)	hypothetical protein
349	chr_05	8650675	8651075	401	*	7.11732	5.66935	7.82526	-1.68931	0.00275641	0.0144393	Ec-05_006560	4325	Exon (Ec-05_006560.1/Ec-05_006560, exon 4 of 6)	Transient Receptor Potential Channel. C terminally truncated
350	chr_05	8861023	8861423	401	*	6.86795	3.89556	7.77298	-3.93412	5.31018e-06	0.000166903	Ec-05_006770	9971	3' UTR	hypothetical protein
351	chr_05	9045748	9046148	401	*	6.9662	5.10366	7.7528	-2.43182	2.75518e-05	0.000481097	Ec-05_006980	3108	Intron (Ec-05_006980.2/Ec-05_006980, intron 5 of 17)	Protein-tyrosine phosphatase-like
352	chr_06	25458	25858	401	*	7.08689	5.10844	7.89114	-2.61441	3.22835e-05	0.00053841	Ec-06_000010	-6324	Downstream (<1kb)	S-adenosyl-L-methionine-dependent methyltransferase
353	chr_06	105565	105965	401	*	7.08505	5.73955	7.76895	-1.59642	0.0065197	0.0280121	Ec-06_000120	3273	Intron (Ec-06_000120.1/Ec-06_000120, intron 2 of 6)	expressed unknown protein
354	chr_06	696577	696977	401	*	6.41293	0	7.41293	-5.5337	0.000140609	0.0014687	Ec-06_001070	-14564	Intron (Ec-06_001040.1/Ec-06_001040, intron 15 of 25)	hypothetical protein
355	chr_06	723429	723829	401	*	6.06824	7.06824	0	3.71538	0.011654	0.0428607	Ec-06_001080	114	5' UTR	Heat Shock transcription factor
356	chr_06	883268	883668	401	*	6.33372	7.33372	0	7.7306	7.02103e-09	2.17603e-06	Ec-06_001320	71	Promoter	expressed unknown protein
357	chr_06	890983	891383	401	*	5.68543	6.68543	0	7.07978	1.60693e-07	1.93115e-05	Ec-06_001330	3762	3' UTR	P-loop containing nucleoside triphosphate hydrolase
358	chr_06	1120156	1120556	401	*	6.74659	5.18393	7.47906	-1.73228	0.00727927	0.0303899	Ec-06_001630	7511	3' UTR	Carbohydrate-binding WSC
359	chr_06	1376060	1376460	401	*	6.74355	5.54977	7.38772	-1.6647	0.00649043	0.0279157	Ec-06_001950	-4786	Exon (Ec-06_001960.2/Ec-06_001960, exon 15 of 21)	carbohydrate kinase
360	chr_06	1469643	1470043	401	*	5.72368	6.72368	0	6.94017	8.96626e-07	5.54304e-05	Ec-06_002030	2795	Exon (Ec-06_002030.1/Ec-06_002030, exon 7 of 15)	putative, Dynein intermediate chain
361	chr_06	1724772	1725172	401	*	6.78615	4.59896	7.61836	-2.21769	0.00557421	0.0250563	Ec-06_002390	-3441	5' UTR	Rab7, RAB family GTPase
362	chr_06	1803935	1804335	401	*	7.05274	6.0519	7.63798	-1.4399	0.00625205	0.0270041	Ec-06_002470	3776	Exon (Ec-06_002470.1/Ec-06_002470, exon 2 of 4)	Uricase
363	chr_06	1907814	1908214	401	*	6.77732	5.47313	7.45093	-1.73994	0.00854089	0.0341395	Ec-06_002630	7609	Distal Intergenic	Ankyrin repeat-containing domain
364	chr_06	1945879	1946279	401	*	6.99673	5.29391	7.75616	-2.18542	0.000174595	0.00175281	Ec-06_002650	-6352	3' UTR	Hypothetical leucine rich repeat protein
365	chr_06	2038974	2039374	401	*	7.16772	6.24431	7.72621	-1.28074	0.00877961	0.0347056	Ec-06_002790	3450	5' UTR	Hypothetical protein
366	chr_06	2163035	2163435	401	*	7.33182	5.48052	8.11663	-2.10915	0.0107019	0.0405262	Ec-06_002860	24957	Distal Intergenic	Rieske [2Fe-2S] iron-sulphur domain
367	chr_06	2326956	2327356	401	*	7.09828	5.48052	7.84172	-2.25121	0.000751671	0.0055741	Ec-06_002980	2432	Intron (Ec-06_002980.2/Ec-06_002980, intron 1 of 2)	conserved unknown protein
368	chr_06	2501874	2502274	401	*	5.16284	6.16284	0	5.9307	8.8878e-05	0.00108258	Ec-06_003190	18376	Intron (Ec-06_003180.1/Ec-06_003180, intron 19 of 22)	Hypothetical protein
369	chr_06	2688987	2689387	401	*	7.21272	6.04444	7.84967	-1.53727	0.00421071	0.0200524	Ec-06_003350	13053	3' UTR	expressed unknown protein
370	chr_06	2697317	2697717	401	*	8.6347	0	9.6347	-7.99554	6.76023e-09	2.17603e-06	Ec-06_003350	4723	Intron (Ec-06_003350.3/Ec-06_003350, intron 1 of 3)	expressed unknown protein
371	chr_06	2758734	2759134	401	*	3.89002	4.89002	0	4.42629	0.0017516	0.0104942	Ec-06_003400	7154	Distal Intergenic	Hypothetical protein
372	chr_06	2954266	2954666	401	*	7.07498	4.89002	7.90693	-2.6264	0.000993556	0.00688477	Ec-06_003580	-6273	Exon (Ec-06_003570.2/Ec-06_003570, exon 8 of 9)	CDC50/LEM3 family
373	chr_06	3612394	3612794	401	*	6.28546	3.89556	7.14082	-2.95127	0.00101106	0.00697839	Ec-06_004340	-15567	Downstream (2-3kb)	Tetratricopeptide-like helical domain
374	chr_06	3958677	3959077	401	*	7.09778	5.54625	7.82796	-2.12928	9.76604e-05	0.00116679	Ec-06_004620	-30557	Exon (Ec-06_004610.2/Ec-06_004610, exon 53 of 117)	4'-phosphopantetheinyl transferase superfamily
375	chr_06	4314200	4314600	401	*	7.31752	5.82112	8.0361	-1.97676	0.000876798	0.00627425	Ec-06_005260	0	Promoter	EsV-1-166
376	chr_06	4523869	4524269	401	*	7.23985	5.69181	7.96932	-2.08498	0.000376746	0.00327528	Ec-06_006690	-2996	Distal Intergenic	EsV-1-231
377	chr_06	4566618	4567018	401	*	7.67022	6.60405	8.27658	-1.37808	0.00622938	0.0269347	Ec-06_006790	7631	Exon (Ec-06_006790.1/Ec-06_006790, exon 4 of 5)	Short-chain dehydrogenase/reductase SDR
378	chr_06	4917941	4918341	401	*	7.87051	8.52619	6.63482	1.63582	0.00565011	0.0252586	Ec-06_007250	-459	Promoter	Protein of unknown function DUF155
379	chr_06	5006047	5006447	401	*	7.407	6.42559	7.98571	-1.4194	0.00498655	0.022978	Ec-06_007320	-9551	Downstream (<1kb)	Aryl sulfotransferase
380	chr_06	5377139	5377539	401	*	7.05266	0	8.05266	-5.20688	0.000945515	0.00665024	Ec-06_007720	0	Promoter	Transposase IS605, OrfB, C-terminal
381	chr_06	5479145	5479545	401	*	6.65544	4.99822	7.40644	-2.10177	0.00145888	0.00917074	Ec-06_007820	17917	Exon (Ec-06_007820.1/Ec-06_007820, exon 28 of 79)	dynein heavy chain
382	chr_06	6267977	6268377	401	*	7.14543	5.63252	7.86754	-2.12086	0.00122525	0.00811405	Ec-06_008630	7791	Distal Intergenic	SANT/Myb domain
383	chr_06	6656351	6656751	401	*	4.59896	5.59896	0	5.24187	0.000498183	0.0041206	Ec-06_009020	7599	Exon (Ec-06_009020.1/Ec-06_009020, exon 9 of 11)	Amidase
384	chr_06	7007065	7007465	401	*	5.87467	6.87467	0	7.19294	2.06447e-07	2.15924e-05	Ec-06_009320	-6694	Exon (Ec-06_009330.2/Ec-06_009330, exon 6 of 8)	hypothetical protein
385	chr_06	7170717	7171117	401	*	6.85843	4.63252	7.69535	-2.99153	8.77729e-05	0.00107377	Ec-06_009410	6643	Distal Intergenic	conserved unknown protein
386	chr_06	7257461	7257861	401	*	6.95313	4.63252	7.80099	-3.05898	9.35955e-05	0.0011248	Ec-06_009450	14121	3' UTR	Formylglycine-dependent sulfatase
387	chr_06	7471802	7472202	401	*	5.36139	0	6.36139	-4.21922	0.00214901	0.0121282	Ec-06_009680	-2105	Distal Intergenic	tRNA Pseudouridine Synthase D domain-containing protein
388	chr_06	7552999	7553399	401	*	6.948	2.862	7.90489	-4.1473	1.56942e-05	0.000332262	Ec-06_009780	11088	Intron (Ec-06_009780.1/Ec-06_009780, intron 6 of 12)	expressed unknown protein
389	chr_06	7641485	7641885	401	*	6.54863	0	7.54863	-3.59829	0.012488	0.0451182	Ec-06_009870	1910	Downstream (2-3kb)	Ankyrin repeat-containing domain
390	chr_06	7968760	7969160	401	*	6.78405	0	7.78405	-6.35473	2.49752e-06	0.000101038	Ec-06_010190	6460	Intron (Ec-06_010180.2/Ec-06_010180, intron 2 of 17)	Hypothetical protein
391	chr_06	8243700	8244100	401	*	7.07656	5.45073	7.82156	-1.89652	0.00163889	0.00997986	Ec-06_010590	-4477	3' UTR	Hypothetical leucine rich repeat protein
392	chr_06	8299285	8299685	401	*	6.9918	5.94246	7.59285	-1.52793	0.00381204	0.0186173	Ec-06_010660	22692	Exon (Ec-06_010650.1/Ec-06_010650, exon 41 of 73)	Hypothetical protein
393	chr_06	8339577	8339977	401	*	5.01103	6.01103	0	3.90277	0.00854741	0.0341395	Ec-06_010680	1801	5' UTR	Beta-lactamase-like
394	chr_06	8372775	8373175	401	*	4.00848	5.00848	0	3.61686	0.0102996	0.0392576	Ec-06_010730	1131	3' UTR	Beta-lactamase-like
395	chr_06	8410608	8411008	401	*	4.77003	5.77003	0	5.41174	0.000299658	0.0027209	Ec-06_010770	-9255	Intron (Ec-06_010780.2/Ec-06_010780, intron 13 of 13)	expressed unknown protein
396	chr_06	8465920	8466320	401	*	5.85313	6.85313	0	5.923	0.000272916	0.0025344	Ec-06_010830	-11339	Exon (Ec-06_010840.2/Ec-06_010840, exon 17 of 23)	flagellar associated protein, cobalamin adenosyltransferase-like protein
397	chr_07	71724	72124	401	*	7.1097	5.89556	7.75951	-1.66181	0.0138507	0.0486204	Ec-07_000060	-2221	Intron (Ec-07_000040.2/Ec-07_000040, intron 2 of 6)	RecF/RecN/SMC, N-terminal
398	chr_07	191349	191749	401	*	5.93407	0	6.93407	-5.19527	0.000195305	0.00192293	Ec-07_000130	-447	Promoter	hypothetical protein
399	chr_07	311999	312399	401	*	6.99073	5.87327	7.61281	-1.47075	0.00394357	0.0190017	Ec-07_000290	2	Promoter	Hypothetical protein
400	chr_07	334546	334946	401	*	4.92341	5.87046	1.12897	3.51744	0.00336644	0.0168363	Ec-07_000300	5086	3' UTR	Spondin, N-terminal
401	chr_07	689678	690078	401	*	6.75306	5.31059	7.45975	-1.87445	0.0107898	0.0407835	Ec-07_000670	16929	Downstream (<1kb)	Glycosyltransferase, family GT47
402	chr_07	724985	725385	401	*	8.20545	6.99822	8.85336	-1.70212	0.000767621	0.00565135	Ec-07_000670	-17978	Distal Intergenic	Glycosyltransferase, family GT47
403	chr_07	1123973	1124373	401	*	7.48135	6.30436	8.12079	-1.74031	0.00120504	0.00804541	Ec-07_001010	-791	Promoter	Complex 1 LYR protein
404	chr_07	1331376	1331776	401	*	6.78931	4.1132	7.67179	-3.43709	1.69179e-05	0.000349123	Ec-07_001200	7041	Intron (Ec-07_001200.2/Ec-07_001200, intron 8 of 9)	Hypothetical protein
405	chr_07	1353668	1354068	401	*	7.33597	6.1952	7.96496	-1.50428	0.00393948	0.0190017	Ec-07_001220	-12052	Intron (Ec-07_001210.2/Ec-07_001210, intron 3 of 6)	choline/ethanolamine kinase
406	chr_07	1578708	1579108	401	*	7.67963	5.8006	8.46885	-2.19163	0.000139281	0.00146676	Ec-07_001380	1853	Exon (Ec-07_001370.1/Ec-07_001370, exon 5 of 6)	Hypothetical protein
407	chr_07	1824686	1825086	401	*	6.84599	4.59896	7.68542	-2.3404	0.0021891	0.0123128	Ec-07_001640	-4729	3' UTR	conserved unknown protein
408	chr_07	1915420	1915820	401	*	7.07369	4.862	7.9089	-2.3916	0.000684229	0.00524596	Ec-07_001740	6607	3' UTR	hypothetical protein
409	chr_07	2032740	2033140	401	*	4.80355	5.80355	0	4.77055	0.00189315	0.0110191	Ec-07_001870	-1870	Distal Intergenic	RGS domain
410	chr_07	2177407	2177807	401	*	6.63934	7.63934	0	5.20681	0.00171357	0.0103269	Ec-07_001980	-5329	Distal Intergenic	Carbohydrate-binding WSC
411	chr_07	2203865	2204265	401	*	5.41984	6.41984	0	4.84459	0.00220311	0.0123483	Ec-07_002000	5042	Distal Intergenic	Hypothetical protein
412	chr_07	2269326	2269726	401	*	6.77506	4.31059	7.63806	-3.02726	0.000552373	0.0044693	Ec-07_002070	8748	Intron (Ec-07_002080.2/Ec-07_002080, intron 11 of 11)	Malic enzyme, NAD-binding
413	chr_07	2353756	2354156	401	*	6.15803	0	7.15803	-5.53042	6.86174e-05	0.000922656	Ec-07_002150	2237	Exon (Ec-07_002150.1/Ec-07_002150, exon 5 of 5)	hypothetical protein
414	chr_07	2562339	2562739	401	*	7.37492	8.08727	5.90711	1.90549	0.000958636	0.00670717	Ec-07_002340	-6	Promoter	conserved unknown protein
415	chr_07	2802083	2802483	401	*	7.34291	5.93172	8.04247	-1.76778	0.0023464	0.0129385	Ec-07_002560	-8855	Intron (Ec-07_002550.1/Ec-07_002550, intron 8 of 8)	Notch domain
416	chr_07	3160987	3161387	401	*	6.8365	3.31059	7.77247	-4.38413	1.56437e-05	0.000332262	Ec-07_002920	-1009	Distal Intergenic	conserved unknown protein
417	chr_07	3276561	3276961	401	*	6.2981	7.2981	0	4.95859	0.00233804	0.0129098	Ec-07_003110	0	Promoter	conserved unknown protein
418	chr_07	3717233	3717633	401	*	4.11795	5.11795	0	3.84207	0.00730916	0.0304747	Ec-07_003660	3097	3' UTR	EsV-1-199
419	chr_07	3968662	3969062	401	*	7.31013	6.25513	7.91296	-1.49175	0.00983744	0.0379205	Ec-07_003970	-724	Promoter	hypothetical protein
420	chr_07	3985133	3985533	401	*	7.42038	5.18393	8.25856	-2.54216	9.74478e-06	0.000226234	Ec-07_003990	1945	Intron (Ec-07_003990.1/Ec-07_003990, intron 1 of 1)	PQ-loop repeat
421	chr_07	4109522	4109922	401	*	6.12786	2.31059	7.07576	-3.93687	0.00152596	0.00944708	Ec-07_004150	-6506	Intron (Ec-07_004160.2/Ec-07_004160, intron 4 of 12)	Hypothetical protein
422	chr_07	4315304	4315704	401	*	6.26291	7.26291	0	4.28771	0.00584118	0.0258301	Ec-07_004410	462	5' UTR	K Homology domain, type 1
423	chr_07	4638304	4638704	401	*	5.92514	0	6.92514	-5.4392	4.95686e-05	0.000723347	Ec-07_004760	-2154	Distal Intergenic	conserved unknown protein
424	chr_07	4711639	4712039	401	*	7.30996	6.51015	7.8215	-1.25493	0.011113	0.0416204	Ec-07_004830	7440	Intron (Ec-07_004840.1/Ec-07_004840, intron 9 of 11)	CTP-phosphoethanolamine cytidylyltransferase
425	chr_07	5436600	5437000	401	*	7.49359	6.71588	7.99614	-1.11345	0.0125381	0.0452569	Ec-07_005570	-2637	Distal Intergenic	hypothetical protein
426	chr_07	5501957	5502357	401	*	8.04404	5.87327	8.87422	-2.68969	1.0338e-06	5.86684e-05	Ec-07_005630	-9989	Distal Intergenic	hypothetical protein
427	chr_07	5507979	5508379	401	*	6.42354	0	7.42354	-5.91719	1.56016e-05	0.000332262	Ec-07_005640	-11511	Distal Intergenic	Tyrosinase copper-binding domain
428	chr_07	5695692	5696092	401	*	6.80446	4.76701	7.61708	-2.65373	0.000365078	0.00318741	Ec-07_005840	6100	3' UTR	PfkB-type carbohydrate kinase
429	chr_07	6005558	6005958	401	*	7.16138	6.15363	7.74891	-1.42472	0.00735257	0.0305357	Ec-07_006180	-3407	3' UTR	hypothetical protein
430	chr_07	6090621	6091021	401	*	5.90416	6.90416	0	5.13969	0.00157236	0.0096825	Ec-07_006270	-1805	Intron (Ec-07_006260.2/Ec-07_006260, intron 6 of 6)	Homeodomain-like
431	chr_07	6280777	6281177	401	*	6.74772	4.09406	7.62828	-2.99376	3.3506e-05	0.000547634	Ec-07_006520	3653	Exon (Ec-07_006520.1/Ec-07_006520, exon 4 of 9)	ABC transporter-like
432	chr_07	6461655	6462055	401	*	6.53328	0	7.53328	-5.34972	0.000361497	0.00316969	Ec-07_006710	7341	Intron (Ec-07_006700.1/Ec-07_006700, intron 9 of 15)	Hypothetical protein
433	chr_07	6582615	6583015	401	*	7.42346	6.42176	8.00899	-1.3917	0.0067687	0.0288996	Ec-07_006870	6243	5' UTR	Cupin-like domain protein
434	chr_07	6747996	6748396	401	*	7.15059	4.2855	8.04802	-2.66476	0.00771407	0.0314568	Ec-07_007050	10006	Intron (Ec-07_007050.2/Ec-07_007050, intron 1 of 12)	hypothetical protein
435	chr_07	7067078	7067478	401	*	6.67692	4.63252	7.49051	-2.61204	0.00108778	0.00739544	Ec-07_007340	2709	3' UTR	delta-1-pyrroline-5-carboxylate reductase, partial
436	chr_07	7498354	7498754	401	*	7.11646	8.11646	0	5.34281	0.00151325	0.00941456	Ec-07_007720	2271	Exon (Ec-07_007720.1/Ec-07_007720, exon 1 of 2)	Peptidyl-tRNA hydrolase, PTH2
437	chr_08	73091	73491	401	*	6.6423	2.31059	7.60602	-4.53996	0.000452332	0.00380294	Ec-08_000040	15106	Intron (Ec-08_000040.1/Ec-08_000040, intron 14 of 15)	Mannuronan C-5-epimerase
438	chr_08	167365	167765	401	*	6.30112	4.09406	7.13577	-2.46312	0.000556028	0.00448998	Ec-08_000090	-3177	Exon (Ec-08_000100.2/Ec-08_000100, exon 15 of 16)	DnaJ homologue
439	chr_08	200878	201278	401	*	6.91308	4.89002	7.7237	-2.73121	4.13982e-05	0.000631696	Ec-08_000100	-374	Promoter	von Willebrand factor, type D domain
440	chr_08	501410	501810	401	*	7.18551	5.88167	7.85902	-1.79837	0.000801374	0.00582636	Ec-08_000390	5145	Distal Intergenic	hypothetical protein
441	chr_08	622302	622702	401	*	4.63252	5.63252	0	5.5191	0.000134415	0.00144152	Ec-08_000570	-410	Promoter	expressed unknown protein
442	chr_08	814725	815125	401	*	5.19968	6.19968	0	6.49913	3.34969e-06	0.000121874	Ec-08_000800	5422	3' UTR	expressed unknown protein
443	chr_08	1161926	1162326	401	*	8.61804	9.26305	7.42125	1.68252	0.000244097	0.00230914	Ec-08_001100	-5664	Distal Intergenic	EF2, translation elongation factor 2
444	chr_08	1296108	1296508	401	*	6.92961	4.29391	7.8086	-3.09488	4.03136e-05	0.000621939	Ec-08_001210	-12771	5' UTR	Ankyrin repeat-containing domain
445	chr_08	1264969	1265369	401	*	5.56244	6.56244	0	5.66789	0.000423261	0.00361053	Ec-08_001220	3311	5' UTR	NB-ARC and TPR repeat-containing protein - likely pseudogene
446	chr_08	1420442	1420842	401	*	6.87542	5.75182	7.49934	-1.51601	0.00480153	0.0222944	Ec-08_001320	12155	Exon (Ec-08_001330.2/Ec-08_001330, exon 23 of 29)	conserved unknown protein
447	chr_08	1558116	1558516	401	*	7.00687	4.08439	7.90844	-3.09964	4.7145e-05	0.000698293	Ec-08_001450	-5881	Intron (Ec-08_001460.1/Ec-08_001460, intron 15 of 15)	Hypothetical protein
448	chr_08	1591928	1592328	401	*	6.83439	5.08439	7.60222	-1.94174	0.00219075	0.0123128	Ec-08_001480	-5090	Distal Intergenic	hypothetical protein
449	chr_08	1821571	1821971	401	*	3.59896	4.59896	0	4.12051	0.00337917	0.0168587	Ec-08_001760	2689	Intron (Ec-08_001760.2/Ec-08_001760, intron 2 of 2)	hypothetical protein
450	chr_08	1871978	1872378	401	*	7.11588	5.75182	7.8043	-1.78738	0.00134276	0.00856944	Ec-08_001850	-1055	Distal Intergenic	Hypothetical protein
451	chr_08	1910421	1910821	401	*	6.0432	7.0432	0	6.86237	8.12325e-06	0.000209165	Ec-08_001890	5343	Exon (Ec-08_001900.2/Ec-08_001900, exon 4 of 8)	Ankyrin repeat-containing domain
452	chr_08	1962966	1963366	401	*	4.53919	5.53919	0	5.70957	5.83036e-05	0.000815851	Ec-08_001960	5292	Exon (Ec-08_001960.1/Ec-08_001960, exon 8 of 10)	Cilia/flagella-associated protein 20
453	chr_08	1984775	1985175	401	*	6.9201	5.4657	7.62948	-1.79855	0.00750162	0.0308988	Ec-08_002000	9555	Exon (Ec-08_002000.2/Ec-08_002000, exon 16 of 24)	hypothetical protein
454	chr_08	2788084	2788484	401	*	6.88437	5.69499	7.52731	-1.71031	0.0033754	0.0168587	Ec-08_002950	-17912	Intron (Ec-08_002960.2/Ec-08_002960, intron 33 of 46)	Peroxiredoxin or Alkyl hydroperoxide reductase/ Thiol specific antioxidant
455	chr_08	2836698	2837098	401	*	6.63355	7.63355	0	7.91028	5.96314e-09	2.17603e-06	Ec-08_002970	3929	Exon (Ec-08_002970.1/Ec-08_002970, exon 3 of 8)	conserved unknown protein
456	chr_08	3300506	3300906	401	*	5.14668	6.14668	0	6.36151	8.98063e-06	0.000218422	Ec-08_003480	632	Intron (Ec-08_003480.1/Ec-08_003480, intron 1 of 2)	Hypothetical protein
457	chr_08	3630586	3630986	401	*	7.47641	6.53919	8.03982	-1.31519	0.00736902	0.0305562	Ec-08_003860	9360	Exon (Ec-08_003860.2/Ec-08_003860, exon 14 of 26)	Kinesin motor domain
458	chr_08	3660581	3660981	401	*	7.02701	4.97747	7.8413	-2.30444	6.82441e-05	0.000922656	Ec-08_003870	5971	Exon (Ec-08_003870.1/Ec-08_003870, exon 9 of 13)	conserved unknown protein
459	chr_08	3763839	3764239	401	*	4.92089	5.92089	0	4.99635	0.00126971	0.0082876	Ec-08_003960	6344	3' UTR	conserved unknown protein
460	chr_08	3784990	3785390	401	*	4.97747	5.97747	0	6.15489	2.36176e-05	0.000434692	Ec-08_003990	1144	Distal Intergenic	PC-Esterase
461	chr_08	3824716	3825116	401	*	3.63252	4.63252	0	4.14427	0.00250172	0.0135212	Ec-08_004030	6943	Intron (Ec-08_004030.1/Ec-08_004030, intron 12 of 25)	IQ motif, EF-hand binding site
462	chr_08	3964223	3964623	401	*	7.40316	5.74876	8.15362	-2.07325	0.000282244	0.00259157	Ec-08_004240	-910	Promoter	Tetratricopeptide-like helical domain
463	chr_08	4236574	4236974	401	*	5.61248	6.61248	0	6.67234	6.0946e-06	0.000177875	Ec-08_004510	-1120	Exon (Ec-08_004500.3/Ec-08_004500, exon 9 of 9)	Mannosyl-oligosaccharide 1,2-alpha-mannosidase, family GH47
464	chr_08	4540750	4541150	401	*	3.60574	4.60574	0	3.77141	0.00684064	0.0290852	Ec-08_004750	-2082	Distal Intergenic	conserved unknown protein
465	chr_08	4748886	4749286	401	*	5.74109	6.74109	0	4.94653	0.00207679	0.0118351	Ec-08_004980	1348	Exon (Ec-08_004980.2/Ec-08_004980, exon 2 of 5)	autophagy-related protein 5
466	chr_08	4850533	4850933	401	*	5.15959	6.13736	0.128971	3.73815	0.00733625	0.0305254	Ec-08_005080	1509	Exon (Ec-08_005080.1/Ec-08_005080, exon 1 of 2)	conserved unknown protein
467	chr_08	5001888	5002288	401	*	5.37827	6.33983	1.12897	4.54974	6.37483e-05	0.000879985	Ec-08_005280	184	5' UTR	conserved unknown protein
468	chr_08	5158602	5159002	401	*	5.93978	6.93978	0	3.79361	0.0106133	0.040298	Ec-08_005400	4148	Exon (Ec-08_005400.1/Ec-08_005400, exon 5 of 8)	hypothetical protein
469	chr_08	5468663	5469063	401	*	5.49121	0	6.49121	-3.58289	0.00962926	0.037294	Ec-08_005720	-574	Promoter	NIN-like transcription factor
470	chr_08	5789462	5789862	401	*	6.85947	4.87887	7.66403	-2.47014	7.52563e-05	0.000973093	Ec-08_006020	-3114	3' UTR	BAX inhibitor motif-containing protein
471	chr_08	5810734	5811134	401	*	6.81663	3.31059	7.7517	-4.2286	5.47932e-05	0.000777435	Ec-08_006050	4372	5' UTR	hypothetical protein
472	chr_08	5971109	5971509	401	*	6.76374	4.89556	7.55124	-2.40957	0.00171357	0.0103269	Ec-08_006230	-3521	Exon (Ec-08_006240.2/Ec-08_006240, exon 8 of 11)	hypothetical protein
473	chr_09	370874	371274	401	*	6.79716	0	7.79716	-3.57196	0.0133141	0.0473375	Ec-09_000340	5467	Exon (Ec-09_000340.2/Ec-09_000340, exon 3 of 8)	Alpha-(1,6)-fucosyltransferase, family GT23
474	chr_09	661376	661776	401	*	8.33026	7.43418	8.87885	-1.33697	0.0110958	0.0415939	Ec-09_000560	-2868	Distal Intergenic	expressed unknown protein
475	chr_09	743359	743759	401	*	6.65187	7.65187	0	7.95383	3.41148e-09	1.39393e-06	Ec-09_000600	17848	Distal Intergenic	hypothetical protein
476	chr_09	852973	853373	401	*	6.57382	3.862	7.45928	-2.87031	5.17413e-05	0.000749699	Ec-09_000650	1992	Downstream (<1kb)	Ankyrin repeat-containing domain
477	chr_09	929996	930396	401	*	6.1731	0	7.1731	-5.11815	0.000441139	0.00373187	Ec-09_000710	-13882	Downstream (1-2kb)	Nucleotide-diphospho-sugar transferases
478	chr_09	1071868	1072268	401	*	7.14875	5.93172	7.79936	-1.57607	0.00296724	0.0153664	Ec-09_000860	5500	Intron (Ec-09_000860.2/Ec-09_000860, intron 7 of 14)	expressed unknown protein
479	chr_09	1408052	1408452	401	*	5.10349	6.05686	1.12897	3.34529	0.00686136	0.0291127	Ec-09_001170	-16343	Distal Intergenic	RGS domain
480	chr_09	1569014	1569414	401	*	5.50704	2.31059	6.42613	-3.56665	0.00152371	0.00944708	Ec-09_001290	4138	Intron (Ec-09_001300.2/Ec-09_001300, intron 3 of 3)	similar to TAK1 (TGF-beta-activated kinase)
481	chr_09	1804144	1804544	401	*	7.1235	5.87608	7.78233	-1.66276	0.00132764	0.00854288	Ec-09_001450	10761	Exon (Ec-09_001450.2/Ec-09_001450, exon 13 of 20)	Hypothetical leucine rich repeat protein
482	chr_09	1928740	1929140	401	*	3.75487	4.75487	0	3.94114	0.005149	0.023507	Ec-09_001580	5729	Downstream (<1kb)	expressed unknown protein
483	chr_09	1962254	1962654	401	*	5.846	6.846	0	5.17665	0.00143967	0.00907792	Ec-09_001620	563	5' UTR	Sulfotransferase
484	chr_09	1991150	1991550	401	*	5.51015	6.51015	0	3.77518	0.010691	0.0405227	Ec-09_001650	6572	Exon (Ec-09_001650.2/Ec-09_001650, exon 4 of 9)	P-loop containing nucleoside triphosphate hydrolase
485	chr_09	2066497	2066897	401	*	6.73803	0	7.73803	-6.3194	2.61021e-06	0.000102113	Ec-09_001750	5260	3' UTR	conserved unknown protein
486	chr_09	2186392	2186792	401	*	6.86211	5.11795	7.62892	-2.36205	0.000951519	0.00666879	Ec-09_001820	-4839	Distal Intergenic	Sulphate transporter
487	chr_09	2734041	2734441	401	*	4.92089	5.92089	0	4.93259	0.00145811	0.00917074	Ec-09_002380	-1312	Intron (Ec-09_002360.2/Ec-09_002360, intron 10 of 10)	Hypothetical protein
488	chr_09	2865040	2865440	401	*	7.06298	5.89002	7.70127	-1.6254	0.010255	0.0391241	Ec-09_002520	-5155	Distal Intergenic	Hypothetical protein
489	chr_09	3217087	3217487	401	*	6.27937	0	7.27937	-5.89677	8.47888e-06	0.000213856	Ec-09_002790	-4966	Downstream (<1kb)	Sulphate anion transporter
490	chr_09	4023977	4024377	401	*	5.77941	6.77941	0	7.07347	4.48268e-07	3.73801e-05	Ec-09_003580	2602	Exon (Ec-09_003580.1/Ec-09_003580, exon 4 of 6)	hypothetical protein
491	chr_09	4282677	4283077	401	*	6.46737	3.31059	7.38413	-3.80731	0.000199366	0.00195566	Ec-09_003760	8645	Downstream (<1kb)	Zinc finger, RING/FYVE/PHD-type
492	chr_09	4454798	4455198	401	*	5.96139	6.96139	0	6.60504	2.67596e-05	0.000471292	Ec-09_003930	8021	Exon (Ec-09_003930.2/Ec-09_003930, exon 4 of 5)	EsV-1-7 domain protein
493	chr_09	4534879	4535279	401	*	5.38039	6.38039	0	5.86638	0.000183343	0.00182272	Ec-09_003990	-2216	Intron (Ec-09_004000.1/Ec-09_004000, intron 1 of 8)	ENTH/VHS
494	chr_09	4551478	4551878	401	*	5.3645	6.3645	0	6.57628	5.75794e-06	0.000172788	Ec-09_004020	13001	Exon (Ec-09_004020.2/Ec-09_004020, exon 21 of 28)	WD40 repeat protein flagellar associated protein
495	chr_09	4813583	4813983	401	*	6.80931	5.69181	7.43141	-1.53771	0.0112778	0.0420065	Ec-09_004260	10892	Exon (Ec-09_004270.2/Ec-09_004270, exon 14 of 17)	Pectin lyase fold
496	chr_09	5011577	5011977	401	*	6.71822	7.71822	0	3.94294	0.00886146	0.0348824	Ec-09_004400	-3208	Distal Intergenic	Hypothetical leucine rich repeat protein
497	chr_09	5414396	5414796	401	*	6.72747	4.74876	7.53176	-2.34699	0.000284493	0.00260636	Ec-09_004770	-6403	Distal Intergenic	Peptidase C19, ubiquitin carboxyl-terminal hydrolase
498	chr_09	5527828	5528228	401	*	6.88449	3.31059	7.82261	-4.51068	5.90961e-06	0.000173717	Ec-09_004830	-25772	Exon (Ec-09_004820.1/Ec-09_004820, exon 70 of 107)	Ankyrin repeat-containing domain
499	chr_09	5577780	5578180	401	*	6.97083	2.862	7.9284	-3.65316	0.00172078	0.0103551	Ec-09_004850	-6282	Intron (Ec-09_004840.2/Ec-09_004840, intron 10 of 10)	Notch domain
500	chr_09	5611983	5612383	401	*	8.88659	8.08666	9.39819	-1.21678	0.00128013	0.00831578	Ec-09_004850	27521	Distal Intergenic	Notch domain
501	chr_10	1521	1921	401	*	7.44646	6.01103	8.15156	-1.86604	0.00760733	0.0310835	Ec-10_000020	24311	Distal Intergenic	expressed unknown protein
502	chr_10	34280	34680	401	*	7.03253	5.77003	7.69535	-1.70987	0.0128182	0.0459432	Ec-10_000020	-8048	Distal Intergenic	expressed unknown protein
503	chr_10	279721	280121	401	*	6.56621	0	7.56621	-6.11964	6.17753e-06	0.000179017	Ec-10_000210	-3596	Distal Intergenic	Carbohydrate-binding WSC
504	chr_10	309122	309522	401	*	7.65356	4.99306	8.5347	-3.22687	9.03267e-07	5.54304e-05	Ec-10_000240	-8404	Intron (Ec-10_000250.2/Ec-10_000250, intron 12 of 20)	Hypothetical protein
505	chr_10	358582	358982	401	*	5.52853	6.52853	0	5.80391	0.000279074	0.00257592	Ec-10_000280	15280	Exon (Ec-10_000290.1/Ec-10_000290, exon 31 of 48)	Hypothetical protein
506	chr_10	383812	384212	401	*	4.11795	5.11795	0	4.16251	0.00398348	0.0191714	Ec-10_000290	-2256	Intron (Ec-10_000310.1/Ec-10_000310, intron 6 of 6)	expressed unknown protein
507	chr_10	646043	646443	401	*	4.8182	5.8182	0	4.3804	0.00389966	0.0189083	Ec-10_000570	3529	Exon (Ec-10_000570.2/Ec-10_000570, exon 6 of 18)	LRR-GTPase of the ROCO family
508	chr_10	1001599	1001999	401	*	4.81236	5.81236	0	5.8661	5.9227e-05	0.000825943	Ec-10_000920	1791	Intron (Ec-10_000920.1/Ec-10_000920, intron 1 of 9)	Alpha/Beta hydrolase fold
509	chr_10	1056415	1056815	401	*	4.19744	5.19744	0	5.15278	0.000323479	0.0028796	Ec-10_000940	-23145	Distal Intergenic	Hypothetical protein
510	chr_10	1374377	1374777	401	*	6.09406	7.09406	0	4.74751	0.00308139	0.0157788	Ec-10_001260	2389	Exon (Ec-10_001260.2/Ec-10_001260, exon 4 of 6)	Kinesin motor domain
511	chr_10	1749943	1750343	401	*	7.49939	6.21749	8.16729	-1.70446	0.0118756	0.0434799	Ec-10_001780	-848	Promoter	Hypothetical protein
512	chr_10	1836016	1836416	401	*	6.06578	7.06578	0	4.05882	0.00770805	0.0314568	Ec-10_001860	26177	Distal Intergenic	hypothetical protein
513	chr_10	2029431	2029831	401	*	3.63252	4.63252	0	4.17804	0.00225819	0.0125366	Ec-10_002010	-12829	Distal Intergenic	hypothetical protein
514	chr_10	2175904	2176304	401	*	6.34284	0	7.34284	-3.64197	0.011349	0.0421564	Ec-10_002100	3382	5' UTR	conserved unknown protein
515	chr_10	3122817	3123217	401	*	4.94246	5.94246	0	4.77392	0.00199468	0.011447	Ec-10_003060	-896	Promoter	Hypothetical protein
516	chr_10	3182570	3182970	401	*	6.82796	0	7.82796	-6.27206	6.91296e-06	0.000195777	Ec-10_003090	3313	Downstream (2-3kb)	Hypothetical protein
517	chr_10	3308062	3308462	401	*	4.20192	5.20192	0	5.29603	0.000162864	0.00164719	Ec-10_003250	11473	3' UTR	hypothetical protein
518	chr_10	3394425	3394825	401	*	6.83967	5.38039	7.55013	-1.8878	0.00103947	0.00715026	Ec-10_003330	-3872	Distal Intergenic	Ankyrin repeat-containing domain
519	chr_10	3528770	3529170	401	*	6.19968	7.19968	0	3.80345	0.0105037	0.0399611	Ec-10_003480	312	Intron (Ec-10_003480.1/Ec-10_003480, intron 1 of 17)	Bulb-type lectin domain
520	chr_10	3940361	3940761	401	*	7.04837	3.62587	7.97948	-4.24897	9.08918e-07	5.54304e-05	Ec-10_003850	-6790	Distal Intergenic	Hypothetical protein
521	chr_10	3958601	3959001	401	*	7.43625	5.21084	8.27311	-2.94827	5.79342e-06	0.000172788	Ec-10_003860	1164	Distal Intergenic	Hypothetical protein
522	chr_10	4271095	4271495	401	*	5.62465	2.27703	6.55199	-2.66882	0.0136931	0.0483579	Ec-10_004180	9102	Intron (Ec-10_004170.2/Ec-10_004170, intron 20 of 20)	Cysteinyl-tRNA Synthetase
523	chr_10	4283722	4284122	401	*	6.77859	4.60574	7.60903	-2.40955	0.000664729	0.00516366	Ec-10_004190	2998	Intron (Ec-10_004190.2/Ec-10_004190, intron 1 of 3)	beta(1,4)-N-acetylglucosaminyltransferase
524	chr_10	4305174	4305574	401	*	6.67884	4.63252	7.49269	-2.68429	0.000580708	0.00466164	Ec-10_004200	1060	Downstream (<1kb)	Hypothetical protein
525	chr_10	4296599	4296999	401	*	6.30663	4.46942	7.08915	-2.22054	0.00291405	0.0151142	Ec-10_004200	9635	Distal Intergenic	Hypothetical protein
526	chr_10	4613018	4613418	401	*	6.26683	0	7.26683	-5.78732	1.96793e-05	0.000381088	Ec-10_004510	6467	Intron (Ec-10_004510.2/Ec-10_004510, intron 5 of 5)	hypothetical protein
527	chr_10	4723549	4723949	401	*	7.1482	5.67258	7.86227	-1.72795	0.00474324	0.0220488	Ec-10_004600	3047	Intron (Ec-10_004600.1/Ec-10_004600, intron 5 of 24)	Ankyrin Repeat Transient Receptor Potential Channel
528	chr_10	5036889	5037289	401	*	5.62339	6.57457	1.71393	3.55594	0.00330998	0.0166354	Ec-10_004930	-1902	Distal Intergenic	hypothetical protein
529	chr_10	5187817	5188217	401	*	6.4197	7.38236	2.12897	4.48079	0.000103143	0.00121453	Ec-10_005060	19643	Exon (Ec-10_005070.2/Ec-10_005070, exon 37 of 52)	Hypothetical protein
530	chr_10	5206863	5207263	401	*	5.95743	6.95743	0	4.18085	0.00656935	0.0281957	Ec-10_005070	9955	Exon (Ec-10_005070.2/Ec-10_005070, exon 14 of 52)	DNA polymerase
531	chr_10	5204633	5205033	401	*	4.28971	5.28971	0	3.47874	0.013864	0.0486251	Ec-10_005070	12185	Exon (Ec-10_005070.2/Ec-10_005070, exon 17 of 52)	DNA polymerase
532	chr_10	5401111	5401511	401	*	4.75791	5.75791	0	5.7225	8.99229e-05	0.00108706	Ec-10_005320	4629	Downstream (<1kb)	SR RNA splicing protein
533	chr_10	5454695	5455095	401	*	7.34705	8.34705	0	6.82089	8.64322e-05	0.00106695	Ec-10_005360	13667	Distal Intergenic	Ribosome-binding factor A
534	chr_10	5601345	5601745	401	*	6.9895	5.60911	7.68182	-1.74136	0.00121158	0.00807136	Ec-10_005510	12680	Intron (Ec-10_005520.2/Ec-10_005520, intron 9 of 30)	Adenylyl cyclase class-3/4/guanylyl cyclase
535	chr_10	5745788	5746188	401	*	4.99047	5.99047	0	6.40852	2.77305e-06	0.000106893	Ec-10_005660	3477	5' UTR	Kinesin-like protein
536	chr_10	5807514	5807914	401	*	5.41984	6.41984	0	3.81372	0.0101235	0.038937	Ec-10_005730	-2179	3' UTR	peptidase S8 and S53
537	chr_10	5887441	5887841	401	*	4.18393	5.18393	0	4.70126	0.00139773	0.00885444	Ec-10_005790	-14890	Exon (Ec-10_005800.1/Ec-10_005800, exon 20 of 33)	Rab3 GTPase-activating protein, non-catalytic subunit, distant homolog
538	chr_10	6181184	6181584	401	*	3.31059	4.31059	0	3.70261	0.00533906	0.0242663	Ec-10_006080	3892	Intron (Ec-10_006080.1/Ec-10_006080, intron 1 of 1)	hypothetical protein
539	chr_10	6418818	6419218	401	*	7.2816	6.46197	7.80105	-1.18528	0.0120264	0.0437395	Ec-10_006390	5631	Exon (Ec-10_006390.1/Ec-10_006390, exon 7 of 17)	Multiple C2 domains
540	chr_11	20324	20724	401	*	7.50482	6.50654	8.08921	-1.43594	0.00564917	0.0252586	Ec-11_000010	-163	Promoter	Hypothetical protein
541	chr_11	100619	101019	401	*	6.83611	5.62254	7.48577	-1.67132	0.00586784	0.0258641	Ec-11_000090	-16936	Distal Intergenic	expressed unknown protein
542	chr_11	145318	145718	401	*	7.30749	4.89556	8.16515	-3.22588	1.50323e-05	0.000326713	Ec-11_000100	6520	Intron (Ec-11_000100.2/Ec-11_000100, intron 1 of 6)	Tetratricopeptide-like helical domain
543	chr_11	221774	222174	401	*	6.99165	5.93978	7.5935	-1.44308	0.011891	0.0434975	Ec-11_000160	4044	3' UTR	Hypothetical protein
544	chr_11	308477	308877	401	*	7.2794	6.38039	7.82907	-1.29451	0.00663416	0.0284441	Ec-11_000300	9358	Intron (Ec-11_000300.2/Ec-11_000300, intron 2 of 7)	EsV-1-7 domain protein
545	chr_11	578358	578758	401	*	7.08771	4.89556	7.92053	-3.03839	1.77427e-05	0.00036068	Ec-11_000580	2928	Intron (Ec-11_000580.1/Ec-11_000580, intron 4 of 7)	Protein of unknown function DUF1295
546	chr_11	1052633	1053033	401	*	6.39505	3.59896	7.28726	-2.43869	0.0135594	0.0480102	Ec-11_000950	7047	Exon (Ec-11_000950.1/Ec-11_000950, exon 11 of 28)	Hypothetical leucine rich repeat calmodulin binding protein
547	chr_11	1259376	1259776	401	*	7.09543	5.39219	7.85493	-2.15281	0.00253642	0.0136546	Ec-11_001210	-3175	Intron (Ec-11_001220.2/Ec-11_001220, intron 1 of 11)	expressed unknown protein
548	chr_11	1418094	1418494	401	*	6.84659	5.21084	7.5935	-2.00337	0.00704355	0.0296395	Ec-11_001370	5306	Exon (Ec-11_001370.2/Ec-11_001370, exon 6 of 10)	Hypothetical protein
549	chr_11	1455026	1455426	401	*	3.31059	4.31059	0	3.27477	0.013758	0.0484258	Ec-11_001390	-4637	Distal Intergenic	Hypothetical leucine rich repeat protein
550	chr_11	2021694	2022094	401	*	5.90004	6.90004	0	5.72685	0.000477483	0.00398162	Ec-11_001850	2988	Exon (Ec-11_001850.2/Ec-11_001850, exon 4 of 6)	Hypothetical leucine rich repeat protein
551	chr_11	2207522	2207922	401	*	7.13328	5.31059	7.91343	-2.31062	0.00220007	0.0123482	Ec-11_002100	-274	Promoter	hypothetical protein
552	chr_11	2311746	2312146	401	*	7.2918	6.38039	7.84598	-1.28554	0.0120106	0.0437395	Ec-11_002210	25160	Distal Intergenic	Voltage dependent anion channel
553	chr_11	2780768	2781168	401	*	4.30228	5.30228	0	3.91363	0.00703461	0.0296324	Ec-11_002630	-3124	Intron (Ec-11_002640.1/Ec-11_002640, intron 7 of 7)	Hypothetical protein
554	chr_11	3152548	3152948	401	*	4.53564	5.53564	0	3.75672	0.00970386	0.0375108	Ec-11_002970	3991	3' UTR	Ankyrin repeat-containing domain
555	chr_11	3873488	3873888	401	*	6.5173	3.31059	7.43698	-3.075	0.00678962	0.0289284	Ec-11_003840	778	3' UTR	expressed unknown protein
556	chr_11	3946330	3946730	401	*	6.99037	5.88167	7.60982	-1.54233	0.00566253	0.0252865	Ec-11_003910	7107	Exon (Ec-11_003910.1/Ec-11_003910, exon 12 of 32)	Ion transport domain
557	chr_11	4307984	4308384	401	*	6.60201	5.31059	7.27235	-1.76399	0.0125555	0.0452794	Ec-11_004230	6601	Exon (Ec-11_004230.1/Ec-11_004230, exon 12 of 13)	Neurofilament triplet L protein, putative
558	chr_11	4590375	4590775	401	*	6.74922	4.89556	7.5344	-2.39221	0.00183936	0.010845	Ec-11_004590	1179	Exon (Ec-11_004580.2/Ec-11_004580, exon 4 of 4)	Ankyrin repeat-containing domain
559	chr_11	4838754	4839154	401	*	8.06522	4.862	8.98469	-3.61233	1.76457e-09	1.15513e-06	Ec-11_004800	-1183	Intron (Ec-11_004810.2/Ec-11_004810, intron 2 of 2)	hypothetical protein
560	chr_11	5092370	5092770	401	*	7.20733	5.69817	7.92864	-1.93239	0.00569805	0.0253896	Ec-11_005080	-8393	Intron (Ec-11_005070.1/Ec-11_005070, intron 3 of 8)	Hypothetical protein
561	chr_11	5334941	5335341	401	*	5.91375	6.91375	0	5.61873	0.000612775	0.00484294	Ec-11_005330	1551	Downstream (<1kb)	hypothetical protein
562	chr_11	5371625	5372025	401	*	7.07569	5.19744	7.86478	-2.30966	0.00012825	0.00139741	Ec-11_005350	-9815	Intron (Ec-11_005340.2/Ec-11_005340, intron 2 of 3)	Hypothetical protein
563	chr_11	5824087	5824487	401	*	6.66095	3.31059	7.58843	-4.21189	2.32402e-05	0.000433605	Ec-11_005830	-3482	Intron (Ec-11_005850.2/Ec-11_005850, intron 12 of 12)	Ankyrin repeat-containing domain
564	chr_11	6107229	6107629	401	*	7.12585	8.04818	3.87201	4.03708	3.96726e-12	5.4034e-09	Ec-11_006120	6860	Exon (Ec-11_006110.1/Ec-11_006110, exon 13 of 13)	EF-hand domain pair
565	chr_11	6150926	6151326	401	*	6.41887	7.41887	0	7.44183	4.32788e-07	3.73801e-05	Ec-11_006190	-4659	Exon (Ec-11_006180.2/Ec-11_006180, exon 14 of 15)	Hypothetical protein
566	chr_12	7994	8394	401	*	6.90544	5.38039	7.63011	-1.93664	0.00128949	0.00836323	Ec-12_000010	9076	Intron (Ec-12_000010.1/Ec-12_000010, intron 4 of 8)	Phox homologous domain
567	chr_12	133084	133484	401	*	5.45823	6.45823	0	5.61182	0.000438171	0.00372218	Ec-12_000110	-8455	Downstream (2-3kb)	Carbohydrate-binding WSC
568	chr_12	576683	577083	401	*	5.37445	6.37445	0	6.74105	1.19891e-06	6.28045e-05	Ec-12_000580	21669	Exon (Ec-12_000580.2/Ec-12_000580, exon 27 of 35)	SET and Chromo-like domain protein
569	chr_12	882415	882815	401	*	7.29385	5.87887	7.99428	-1.89675	0.000336658	0.0029879	Ec-12_000900	12197	3' UTR	Ankyrin repeat-containing domain
570	chr_12	1118463	1118863	401	*	7.38277	6.20639	8.02204	-1.718	0.00060434	0.00480415	Ec-12_001190	-3628	Distal Intergenic	Hypothetical protein
571	chr_12	1324880	1325280	401	*	6.64559	2.27703	7.61024	-4.3137	2.83031e-05	0.000483877	Ec-12_001320	10137	Exon (Ec-12_001320.1/Ec-12_001320, exon 16 of 23)	Kinesin motor domain
572	chr_12	1410318	1410718	401	*	7.20579	5.37643	7.98703	-2.27274	4.33967e-05	0.000659178	Ec-12_001430	-7393	3' UTR	expressed unknown protein
573	chr_12	1673482	1673882	401	*	6.35696	0	7.35696	-5.05163	0.000713341	0.00537814	Ec-12_001740	0	Promoter	expressed unknown protein
574	chr_12	1844910	1845310	401	*	5.38039	6.38039	0	3.60982	0.0130674	0.0466727	Ec-12_001950	3675	3' UTR	Tetratricopeptide-like helical domain
575	chr_12	1872544	1872944	401	*	6.21796	0	7.21796	-5.7249	2.48816e-05	0.000447869	Ec-12_001990	7168	Distal Intergenic	Chitobiase/beta-hexosaminidase C-terminal domain
576	chr_12	2471931	2472331	401	*	6.79666	0	7.79666	-6.22178	8.89589e-06	0.000217656	Ec-12_002740	-8276	Intron (Ec-12_002760.2/Ec-12_002760, intron 1 of 9)	RGS domain
577	chr_12	2541179	2541579	401	*	6.94725	2.27703	7.91864	-4.41008	0.000155292	0.0015745	Ec-12_002770	717	Exon (Ec-12_002770.1/Ec-12_002770, exon 2 of 6)	hypothetical protein
578	chr_12	2514792	2515192	401	*	7.18295	5.83271	7.86802	-1.91504	0.00241543	0.0132476	Ec-12_002770	-25270	Distal Intergenic	hypothetical protein
579	chr_12	2557639	2558039	401	*	6.9824	5.08439	7.77458	-2.09812	0.00126275	0.00825536	Ec-12_002780	3709	Intron (Ec-12_002780.1/Ec-12_002780, intron 2 of 3)	RNA recognition motif domain
580	chr_12	2651990	2652390	401	*	6.34293	0	7.34293	-4.09555	0.00559591	0.0251147	Ec-12_002880	-719	Promoter	RGS domain
581	chr_12	3266441	3266841	401	*	5.68223	6.68223	0	5.65158	0.000481998	0.00400975	Ec-12_003510	4141	Exon (Ec-12_003510.1/Ec-12_003510, exon 4 of 5)	C2 domain
582	chr_12	3697234	3697634	401	*	6.56949	3.27703	7.49393	-3.36196	7.18521e-05	0.000944012	Ec-12_003980	0	Promoter	Protein kinase domain
583	chr_12	3735033	3735433	401	*	7.22917	5.36849	8.01547	-2.17989	0.000135654	0.001451	Ec-12_004010	8431	Exon (Ec-12_004020.2/Ec-12_004020, exon 14 of 19)	expressed unknown protein
584	chr_12	3890165	3890565	401	*	7.15949	5.19295	7.962	-2.28316	0.000588427	0.00470511	Ec-12_004150	3208	Exon (Ec-12_004150.2/Ec-12_004150, exon 4 of 12)	Glycolate Oxidase (2-Hydroxyacid Oxidase)
585	chr_12	4535575	4535975	401	*	5.67226	0	6.67226	-4.21209	0.00302097	0.0155658	Ec-12_004930	-10263	Distal Intergenic	Major facilitator superfamily
586	chr_12	4907504	4907904	401	*	6.86734	5.7457	7.49067	-1.42097	0.0108233	0.0408348	Ec-12_005360	5156	3' UTR	conserved unknown protein
587	chr_12	5409320	5409720	401	*	6.31292	7.31292	0	5.31976	0.00131858	0.00849797	Ec-12_005970	2247	3' UTR	Histone-fold
588	chr_12	5973392	5973792	401	*	7.67641	4.63252	8.58618	-4.0375	2.01929e-07	2.15924e-05	Ec-12_006650	488	Exon (Ec-12_006650.2/Ec-12_006650, exon 1 of 1)	Hypothetical protein
589	chr_12	5965873	5966273	401	*	7.70109	6.64778	8.30339	-1.42294	0.00737357	0.0305562	Ec-12_006650	8007	Distal Intergenic	Hypothetical protein
590	chr_12	7247909	7248309	401	*	7.09125	5.99047	7.7083	-1.49036	0.00248235	0.0134521	Ec-12_008150	-13905	Exon (Ec-12_008120.1/Ec-12_008120, exon 38 of 49)	PKD/REJ-like protein
591	chr_12	7519900	7520300	401	*	6.99601	5.48052	7.71868	-1.99117	0.00550017	0.0248054	Ec-12_008420	3875	Intron (Ec-12_008420.1/Ec-12_008420, intron 1 of 1)	Hypothetical protein
592	chr_12	7606763	7607163	401	*	6.37888	4.46197	7.17397	-2.0643	0.010159	0.0390128	Ec-12_008500	11935	Distal Intergenic	expressed unknown protein
593	chr_12	8018002	8018402	401	*	3.29391	4.29391	0	4.11856	0.00215308	0.0121345	Ec-12_008950	4980	Exon (Ec-12_008950.1/Ec-12_008950, exon 7 of 8)	Ankyrin repeat-containing domain
594	chr_12	8079150	8079550	401	*	7.30271	4.76701	8.17261	-3.07106	0.000242977	0.00230884	Ec-12_008990	8060	Intron (Ec-12_008980.1/Ec-12_008980, intron 17 of 18)	conserved unknown protein
595	chr_12	8095005	8095405	401	*	8.01211	5.87046	8.83862	-2.63019	6.04621e-07	4.2596e-05	Ec-12_009000	-302	Promoter	hypothetical protein
596	chr_12	8138092	8138492	401	*	6.28465	3.89556	7.13992	-2.79338	0.00266702	0.0140976	Ec-12_009010	8651	Intron (Ec-12_009010.2/Ec-12_009010, intron 1 of 12)	Nucleotide-diphospho-sugar transferases
597	chr_12	8191578	8191978	401	*	7.13049	0	8.13049	-6.71465	5.48081e-07	4.2254e-05	Ec-12_009070	10106	Distal Intergenic	Protein-tyrosine phosphatase-like
598	chr_13	663414	663814	401	*	3.94854	4.86764	0.751789	3.13293	0.00260718	0.013871	Ec-13_000110	31026	Distal Intergenic	expressed unknown protein
599	chr_13	782980	783380	401	*	7.21674	6.149	7.82359	-1.44885	0.0050297	0.0231174	Ec-13_000150	76	Promoter	hypothetical protein
600	chr_13	818752	819152	401	*	6.92596	5.74876	7.56547	-1.50842	0.00863222	0.034344	Ec-13_000170	28189	Distal Intergenic	expressed unknown protein
601	chr_13	878487	878887	401	*	5.2115	6.00592	3.2989	2.04798	0.0114861	0.0424782	Ec-13_000210	-10017	Distal Intergenic	hypothetical protein
602	chr_13	940674	941074	401	*	6.6513	3.89556	7.54034	-3.1102	0.00163073	0.00997349	Ec-13_000220	-3600	3' UTR	Ankyrin repeat
603	chr_13	1141737	1142137	401	*	6.98054	4.27703	7.86532	-2.71102	0.00169516	0.0102462	Ec-13_000340	-4003	Distal Intergenic	Glutathione S-transferase
604	chr_13	1204204	1204604	401	*	4.53209	5.53209	0	5.02767	0.000823799	0.00596816	Ec-13_000390	-5741	Distal Intergenic	expressed unknown protein
605	chr_13	1365329	1365729	401	*	6.81815	5.10844	7.57882	-2.31782	0.000134273	0.00144152	Ec-13_000550	-2417	3' UTR	Hypothetical leucine rich repeat protein
606	chr_13	1377914	1378314	401	*	5.97846	6.97846	0	5.07063	0.00180713	0.0107539	Ec-13_000560	3051	3' UTR	Probable pseudogene
607	chr_13	1696799	1697199	401	*	7.14896	6.00079	7.78011	-1.59204	0.00709136	0.0297793	Ec-13_000820	-2695	Downstream (<1kb)	EsV-1-7 domain protein
608	chr_13	2634939	2635339	401	*	5.93441	6.93441	0	6.82499	7.07527e-06	0.000195777	Ec-13_001560	10548	5' UTR	expressed unknown protein
609	chr_13	2782369	2782769	401	*	4.4657	5.4657	0	4.64035	0.00192994	0.0111855	Ec-13_001700	-13169	Intron (Ec-13_001710.1/Ec-13_001710, intron 7 of 8)	Phosphatidylinositol-4-phosphate 5-kinase, C-terminal
610	chr_13	2793567	2793967	401	*	4.20192	5.20192	0	5.25196	0.000199759	0.00195566	Ec-13_001710	6713	Exon (Ec-13_001710.1/Ec-13_001710, exon 5 of 9)	GTPase activating protein
611	chr_13	2810131	2810531	401	*	4.99564	5.99564	0	6.20104	1.25912e-05	0.000281135	Ec-13_001710	-9451	Distal Intergenic	GTPase activating protein
612	chr_13	2938268	2938668	401	*	5.05686	6.05686	0	6.258	8.24977e-06	0.000210678	Ec-13_001770	24260	3' UTR	Conserved hypothetical protein
613	chr_13	3020292	3020692	401	*	4.10366	5.10366	0	3.61261	0.0108108	0.0408251	Ec-13_001830	10311	Downstream (1-2kb)	chloroplast clp protease P
614	chr_13	3243618	3244018	401	*	5.53742	6.53742	0	6.135	8.90224e-05	0.00108258	Ec-13_001910	-1127	Downstream (2-3kb)	STE20-like serine/threonine kinase
615	chr_13	3428667	3429067	401	*	3.63252	4.63252	0	4.13901	0.00254086	0.0136605	Ec-13_001990	32752	Intron (Ec-13_001990.1/Ec-13_001990, intron 14 of 15)	Casein kinase
616	chr_13	3652196	3652596	401	*	4.57272	5.53919	0.128971	4.1682	0.00133182	0.00854754	Ec-13_002070	16925	Downstream (<1kb)	RING-type Zinc finger domain protein
617	chr_13	3737503	3737903	401	*	6.6921	4.87327	7.47161	-2.07852	0.00313283	0.0159453	Ec-13_002120	18444	Intron (Ec-13_002120.1/Ec-13_002120, intron 12 of 16)	Chromosome segregation ATPases
618	chr_13	3944205	3944605	401	*	8.03283	6.81528	8.68358	-1.6552	0.00111664	0.00755394	Ec-13_002310	2446	Exon (Ec-13_002310.1/Ec-13_002310, exon 4 of 7)	FirrV-1-B30 precursor
619	chr_13	3953843	3954243	401	*	6.772	5.61248	7.40644	-1.48548	0.0120247	0.0437395	Ec-13_002320	1490	3' UTR	Hypothetical protein
620	chr_13	4122172	4122572	401	*	6.55098	3.29391	7.47349	-3.6125	7.3132e-05	0.000954688	Ec-13_002400	11308	Intron (Ec-13_002400.1/Ec-13_002400, intron 8 of 9)	Cytochrome cd1-nitrite reductase-like, haem d1 domain
621	chr_13	4230372	4230772	401	*	6.83463	4.61248	7.6711	-2.40188	0.00314798	0.0159983	Ec-13_002550	-2193	3' UTR	Hypothetical protein
622	chr_13	4241231	4241631	401	*	5.25081	6.25081	0	6.28828	1.87812e-05	0.000372524	Ec-13_002570	1336	3' UTR	Hypothetical protein
623	chr_13	4276185	4276585	401	*	7.34249	5.60911	8.10739	-2.17023	2.76741e-05	0.000481177	Ec-13_002600	-1766	Distal Intergenic	DnaJ domain containing protein - likely pseudogene
624	chr_13	4283923	4284323	401	*	6.81877	5.46197	7.50542	-1.6814	0.00883059	0.0348284	Ec-13_002610	-7039	Distal Intergenic	expressed unknown protein
625	chr_13	4386504	4386904	401	*	5.90654	3.31059	6.782	-3.06521	0.00181302	0.0107675	Ec-13_002680	11419	Distal Intergenic	hypothetical protein
626	chr_13	4413112	4413512	401	*	6.8535	4.27703	7.7272	-2.75367	0.000103823	0.00121553	Ec-13_002690	13118	Distal Intergenic	Conserved zygote-specific protein homologue
627	chr_13	4481541	4481941	401	*	7.01875	5.27703	7.78512	-1.94774	0.00229082	0.0127005	Ec-13_002730	-2028	Distal Intergenic	Hypothetical protein
628	chr_13	4720898	4721298	401	*	6.99073	5.2855	7.7506	-2.08246	9.98597e-05	0.00118958	Ec-13_002980	-3644	3' UTR	EsV-1-7 domain protein
629	chr_13	4818563	4818963	401	*	7.6209	8.42607	5.63609	2.38652	0.000487015	0.0040364	Ec-13_003070	-238	Promoter	Hypothetical protein
630	chr_13	5059701	5060101	401	*	6.53312	0	7.53312	-6.03302	1.08016e-05	0.000247873	Ec-13_003320	4753	3' UTR	Hypothetical protein
631	chr_13	5083466	5083866	401	*	7.33538	6.11795	7.98609	-1.64853	0.0140692	0.0492603	Ec-13_003350	-5312	5' UTR	hypothetical protein
632	chr_13	5144632	5145032	401	*	6.95652	5.20639	7.72436	-2.32806	0.000119974	0.00133556	Ec-13_003370	-26826	Distal Intergenic	expressed unknown protein
633	chr_13	5219287	5219687	401	*	6.8069	2.31059	7.77458	-4.84443	0.00017111	0.00172206	Ec-13_003450	-14025	Distal Intergenic	expressed unknown protein
634	chr_13	5509865	5510265	401	*	7.05029	5.47313	7.78569	-2.14816	0.000547659	0.00444878	Ec-13_003780	-5437	Distal Intergenic	Ribonuclease E inhibitor RraA/Dimethylmenaquinone methyltransferase
635	chr_13	5761199	5761599	401	*	6.8751	2.27703	7.84501	-4.62789	4.41895e-06	0.000147129	Ec-13_004000	8434	Intron (Ec-13_004000.1/Ec-13_004000, intron 8 of 19)	Tetratricopeptide TPR_2 repeat protein
636	chr_13	5810364	5810764	401	*	6.74974	4.89556	7.535	-2.18777	0.00826042	0.0332206	Ec-13_004050	-850	Promoter	Ankyrin repeat-containing domain
637	chr_13	5931908	5932308	401	*	6.86478	0	7.86478	-4.22395	0.00535069	0.0242921	Ec-13_004160	10275	Intron (Ec-13_004160.2/Ec-13_004160, intron 1 of 1)	hypothetical protein
638	chr_13	5955209	5955609	401	*	6.92271	4.76095	7.75177	-2.37606	0.00553409	0.0249034	Ec-13_004180	-12175	Exon (Ec-13_004170.1/Ec-13_004170, exon 6 of 10)	Hypothetical protein
639	chr_13	6022826	6023226	401	*	7.38956	6.14668	8.04718	-1.65295	0.000635817	0.00498646	Ec-13_004230	-3524	5' UTR	Hypothetical protein
640	chr_13	6302356	6302756	401	*	7.17771	6.05438	7.80155	-1.59814	0.00388415	0.0188834	Ec-13_004430	716	Exon (Ec-13_004430.1/Ec-13_004430, exon 3 of 7)	hypothetical protein
641	chr_13	6456334	6456734	401	*	7.29938	6.24865	7.90087	-1.45237	0.00725906	0.0303899	Ec-13_004550	-4040	Exon (Ec-13_004570.1/Ec-13_004570, exon 11 of 11)	hypothetical protein
642	chr_13	6533798	6534198	401	*	5.05686	6.05686	0	6.16004	1.80824e-05	0.000365767	Ec-13_004610	4107	Intron (Ec-13_004610.1/Ec-13_004610, intron 1 of 18)	Hypothetical leucine rich repeat protein
643	chr_13	6639984	6640384	401	*	6.79799	4.74876	7.61224	-2.39211	0.000444261	0.00375052	Ec-13_004670	-3475	3' UTR	conserved unknown protein
644	chr_13	6934957	6935357	401	*	6.82836	1.27703	7.81289	-4.98663	0.000115419	0.00131	Ec-13_004870	3961	Intron (Ec-13_004870.2/Ec-13_004870, intron 3 of 3)	hypothetical protein
645	chr_14	88070	88470	401	*	6.95616	0	7.95616	-6.08722	3.93043e-05	0.00061576	Ec-14_000140	3463	Exon (Ec-14_000140.3/Ec-14_000140, exon 5 of 14)	Nuclear control of ATP synthase 2
646	chr_14	241871	242271	401	*	5.3378	6.3378	0	6.51954	5.56841e-06	0.000168537	Ec-14_000320	-5095	Exon (Ec-14_000310.3/Ec-14_000310, exon 5 of 8)	Proteasome component (PCI) domain
647	chr_14	306660	307060	401	*	5.43893	6.43893	0	6.49609	7.16218e-06	0.000195777	Ec-14_000400	2666	Intron (Ec-14_000400.2/Ec-14_000400, intron 5 of 6)	HD domain
648	chr_14	778813	779213	401	*	6.8536	5.62254	7.50803	-1.74871	0.00214533	0.0121242	Ec-14_000820	7008	Exon (Ec-14_000820.1/Ec-14_000820, exon 7 of 19)	Voltage Gated Calcium/Sodium Channel subunit alpha.
649	chr_14	1249144	1249544	401	*	5.04942	6.04942	0	6.12272	2.66981e-05	0.000471292	Ec-14_001250	8739	Exon (Ec-14_001250.1/Ec-14_001250, exon 3 of 4)	Ankyrin repeat-containing domain
650	chr_14	1692036	1692436	401	*	6.58541	5.00336	7.32179	-2.14805	0.000880202	0.0062876	Ec-14_001780	6276	Intron (Ec-14_001770.1/Ec-14_001770, intron 9 of 10)	Hypothetical protein
651	chr_14	1876242	1876642	401	*	6.06824	7.06824	0	5.75092	0.000506865	0.00416711	Ec-14_001950	4043	Exon (Ec-14_001950.1/Ec-14_001950, exon 5 of 23)	Response receiver
652	chr_14	2105771	2106171	401	*	7.01288	5.31059	7.77221	-2.15699	0.00417106	0.0199566	Ec-14_002170	3974	3' UTR	Tetratricopeptide-like helical domain
653	chr_14	2453161	2453561	401	*	6.43037	7.43037	0	4.52598	0.00434617	0.02053	Ec-14_002580	3727	Exon (Ec-14_002580.1/Ec-14_002580, exon 5 of 12)	Tubulin-tyrosine ligase/Tubulin polyglutamylase
654	chr_14	2605580	2605980	401	*	6.6652	3.89556	7.55534	-3.5046	0.000108955	0.00126116	Ec-14_002760	-4757	Distal Intergenic	expressed unknown protein
655	chr_14	2624027	2624427	401	*	6.54852	4.87887	7.30184	-1.97885	0.00507638	0.0232795	Ec-14_002770	-1680	Distal Intergenic	FeS cluster biogenesis
656	chr_14	2738721	2739121	401	*	6.58648	4.63252	7.38714	-2.48613	0.00187789	0.0109615	Ec-14_002900	-10747	Intron (Ec-14_002890.2/Ec-14_002890, intron 4 of 10)	Putative methyltrasferase
657	chr_14	2915138	2915538	401	*	6.52292	3.88446	7.40215	-3.24683	2.33994e-05	0.00043459	Ec-14_003090	22515	Exon (Ec-14_003090.1/Ec-14_003090, exon 33 of 69)	Galactose-binding domain-like
658	chr_14	2989769	2990169	401	*	5.38039	6.38039	0	6.78233	5.82425e-07	4.2596e-05	Ec-14_003150	2034	5' UTR	Ovarian tumour, otubain
659	chr_14	4065692	4066092	401	*	6.9307	5.55678	7.62149	-1.99056	0.00150227	0.00938577	Ec-14_004320	857	5' UTR	conserved unknown protein
660	chr_14	4160664	4161064	401	*	6.88875	5.7457	7.51842	-1.43936	0.00997861	0.0384285	Ec-14_004400	-14955	Exon (Ec-14_004390.1/Ec-14_004390, exon 25 of 36)	Glutathione peroxidase
661	chr_14	4279484	4279884	401	*	6.02624	2.31059	6.97026	-4.1044	0.000585106	0.00468773	Ec-14_004550	123	Exon (Ec-14_004550.1/Ec-14_004550, exon 1 of 4)	Six-bladed beta-propeller, TolB-like
662	chr_14	4967173	4967573	401	*	6.4591	4.73647	7.22209	-1.87346	0.00357017	0.0176607	Ec-14_005390	5173	Exon (Ec-14_005390.1/Ec-14_005390, exon 4 of 7)	conserved unknown protein
663	chr_14	5003113	5003513	401	*	7.4534	6.01103	8.16008	-1.9255	0.00443659	0.0208606	Ec-14_005420	-2583	Distal Intergenic	Hypothetical protein
664	chr_14	5084702	5085102	401	*	4.21527	5.21527	0	3.74023	0.00902965	0.0353741	Ec-14_005480	-2402	Intron (Ec-14_005490.2/Ec-14_005490, intron 1 of 1)	hypothetical protein
665	chr_14	5180691	5181091	401	*	6.47082	0	7.47082	-3.64885	0.011499	0.0424817	Ec-14_005610	2476	Intron (Ec-14_005610.1/Ec-14_005610, intron 4 of 7)	hypothetical protein
666	chr_14	5211275	5211675	401	*	6.07289	3.31059	6.96244	-2.65701	0.0134348	0.0476515	Ec-14_005670	4519	3' UTR	expressed unknown protein
667	chr_14	5224458	5224858	401	*	6.78941	4.61248	7.62036	-2.5759	0.000128201	0.00139741	Ec-14_005680	6055	5' UTR	RNA-dependent RNA polymerase 1
668	chr_14	5327819	5328219	401	*	7.12092	5.4657	7.87153	-2.17129	0.000150715	0.00153571	Ec-14_005730	3055	5' UTR	Metallo-dependent phosphatase-like
669	chr_14	5513687	5514087	401	*	6.2454	7.2454	0	6.76254	2.3512e-05	0.000434692	Ec-14_005940	2953	Intron (Ec-14_005940.2/Ec-14_005940, intron 1 of 15)	Protein kinase-like domain
670	chr_14	5543331	5543731	401	*	5.33372	6.33372	0	6.67134	1.67576e-06	7.87735e-05	Ec-14_005950	-1289	Downstream (2-3kb)	hypothetical protein
671	chr_14	5634854	5635254	401	*	6.33576	7.33576	0	4.36274	0.00533148	0.0242588	Ec-14_006070	2644	Intron (Ec-14_006070.1/Ec-14_006070, intron 5 of 9)	Organic solute carrier protein 1
672	chr_14	6054828	6055228	401	*	5.08898	6.03443	1.33675	3.16529	0.00751719	0.0309318	Ec-14_006550	-1707	Distal Intergenic	Chlorophyll synthase, putative chloroplast precursor
673	chr_14	6290658	6291058	401	*	6.72648	4.862	7.51339	-2.0502	0.00125083	0.00821688	Ec-14_006800	14179	Exon (Ec-14_006800.1/Ec-14_006800, exon 24 of 34)	Armadillo-like helical
674	chr_14	6403777	6404177	401	*	6.17228	7.17228	0	3.5704	0.01376	0.0484258	Ec-14_006880	2855	5' UTR	EsV-1-7 domain protein
675	chr_14	6429956	6430356	401	*	5.4657	6.4657	0	4.2943	0.00531029	0.0241893	Ec-14_006920	225	Exon (Ec-14_006920.1/Ec-14_006920, exon 2 of 23)	Forkhead-associated (FHA) domain
676	chr_15	26238	26638	401	*	7.13502	8.13502	0	9.08983	8.13933e-06	0.000209165	Ec-15_000020	-3867	Distal Intergenic	lipase
677	chr_15	110695	111095	401	*	7.23222	5.93172	7.90489	-1.69814	0.000500295	0.00412731	Ec-15_000050	-17885	Distal Intergenic	Protein of unknown function DUF1517
678	chr_15	330210	330610	401	*	6.64942	7.64942	0	3.72954	0.011308	0.0420696	Ec-15_000200	-11249	Distal Intergenic	hypothetical protein
679	chr_15	415416	415816	401	*	6.27719	3.27703	7.18409	-2.88444	0.00154076	0.00952427	Ec-15_000230	12210	Distal Intergenic	Alpha/Beta hydrolase fold
680	chr_15	544163	544563	401	*	6.75045	4.86764	7.54026	-2.15747	0.000501015	0.00412731	Ec-15_000320	-1303	Intron (Ec-15_000330.2/Ec-15_000330, intron 2 of 2)	Ubiquitin-related domain
681	chr_15	775600	776000	401	*	5.87321	0	6.87321	-3.65946	0.00979158	0.0377794	Ec-15_000550	2928	Intron (Ec-15_000550.1/Ec-15_000550, intron 1 of 3)	Rab11C, RAB family GTPase
682	chr_15	866168	866568	401	*	7.01957	5.31059	7.78011	-2.05339	0.0094478	0.0367305	Ec-15_000640	12440	Distal Intergenic	expressed unknown protein
683	chr_15	916707	917107	401	*	7.13731	5.92631	7.78626	-1.50575	0.00453753	0.0212619	Ec-15_000670	9708	Exon (Ec-15_000660.2/Ec-15_000660, exon 27 of 33)	NAD(P)-binding domain
684	chr_15	1244239	1244639	401	*	5.84743	6.84743	0	7.15426	2.31708e-07	2.30917e-05	Ec-15_000970	5336	Intron (Ec-15_000970.2/Ec-15_000970, intron 1 of 2)	Light harvesting complex protein
685	chr_15	1255147	1255547	401	*	6.63284	4.30228	7.48179	-2.92822	0.000103617	0.00121553	Ec-15_000980	-1030	Distal Intergenic	Light harvesting complex protein
686	chr_15	1486583	1486983	401	*	6.61867	2.862	7.56429	-3.00875	0.00954616	0.0370424	Ec-15_001190	-1855	Exon (Ec-15_001210.1/Ec-15_001210, exon 3 of 10)	hypothetical protein
687	chr_15	1500965	1501365	401	*	6.49655	0	7.49655	-3.7358	0.0102018	0.0390665	Ec-15_001220	-5681	Downstream (1-2kb)	transposase
688	chr_15	1795999	1796399	401	*	5.46756	6.46756	0	6.17645	6.24207e-05	0.00086458	Ec-15_001570	-10150	3' UTR	Zinc finger, RING/FYVE/PHD-type
689	chr_15	2222580	2222980	401	*	4.18393	5.18393	0	3.44711	0.0143028	0.0499498	Ec-15_001940	-1199	Distal Intergenic	NB-ARC and TPR repeat-containig protein
690	chr_15	2335099	2335499	401	*	5.3645	6.3645	0	4.58807	0.00334089	0.0167427	Ec-15_002030	-1027	Exon (Ec-15_002040.2/Ec-15_002040, exon 3 of 4)	Hypothetical protein
691	chr_15	2923256	2923656	401	*	6.83223	4.61919	7.66761	-2.77727	3.11068e-05	0.000523055	Ec-15_002670	4898	Distal Intergenic	Histone-like bacterial DNA-binding protein
692	chr_15	3344686	3345086	401	*	6.73628	7.73628	0	3.96547	0.00863202	0.034344	Ec-15_003110	2195	3' UTR	expressed unknown protein
693	chr_15	3498087	3498487	401	*	7.09541	6.05686	7.69299	-1.55244	0.0037929	0.0185602	Ec-15_003270	2418	5' UTR	High mobility group domain protein
694	chr_15	3653434	3653834	401	*	7.09907	6.10366	7.6825	-1.39969	0.0111431	0.0416949	Ec-15_003400	13679	Intron (Ec-15_003400.2/Ec-15_003400, intron 2 of 2)	hypothetical protein
695	chr_15	3713584	3713984	401	*	7.14379	5.75487	7.83813	-1.7763	0.00473652	0.0220426	Ec-15_003440	3808	Exon (Ec-15_003440.1/Ec-15_003440, exon 4 of 6)	Uracil-DNA glycosylase-like
696	chr_15	3860310	3860710	401	*	6.61454	5.20639	7.31339	-1.81713	0.00626375	0.0270261	Ec-15_003550	-3529	Exon (Ec-15_003540.2/Ec-15_003540, exon 7 of 8)	hypothetical protein
697	chr_15	3984955	3985355	401	*	6.93276	5.45823	7.64658	-1.83828	0.00133442	0.00854754	Ec-15_003670	6090	Intron (Ec-15_003670.1/Ec-15_003670, intron 1 of 5)	Rossmann-like alpha/beta/alpha sandwich fold
698	chr_15	4264591	4264991	401	*	6.68808	5.00848	7.44325	-2.18801	0.00278495	0.0145701	Ec-15_003990	3830	3' UTR	Ankyrin repeat protein
699	chr_15	4335773	4336173	401	*	4.54977	5.54977	0	5.00142	0.000835973	0.0060337	Ec-15_004040	3883	Distal Intergenic	hypothetical protein
700	chr_15	4378915	4379315	401	*	7.01377	4.74263	7.85602	-2.56774	0.000128693	0.00139851	Ec-15_004100	1636	Intron (Ec-15_004100.1/Ec-15_004100, intron 3 of 15)	conserved unknown protein
701	chr_15	4538041	4538441	401	*	6.67951	3.59896	7.59162	-3.20211	5.47972e-05	0.000777435	Ec-15_004270	2794	Intron (Ec-15_004260.1/Ec-15_004260, intron 9 of 10)	Hypothetical protein
702	chr_15	4633154	4633554	401	*	6.83473	1.27703	7.81933	-5.06597	6.97614e-05	0.000928485	Ec-15_004360	6525	3' UTR	Ankyrin repeat-containing domain
703	chr_15	4750941	4751341	401	*	3.31059	4.31059	0	3.36386	0.0115678	0.042659	Ec-15_004470	4822	Distal Intergenic	hypothetical protein
704	chr_15	5008241	5008641	401	*	5.92613	2.31059	6.86605	-4.00018	0.000716053	0.00538102	Ec-15_004720	-3102	Intron (Ec-15_004710.2/Ec-15_004710, intron 6 of 6)	Hypothetical leucine rich repeat protein - likely pseudogene
705	chr_15	5304445	5304845	401	*	7.45992	6.65105	7.9751	-1.20102	0.00755619	0.0309675	Ec-15_004950	8028	Exon (Ec-15_004950.2/Ec-15_004950, exon 6 of 12)	Serine-threonine/tyrosine-protein kinase catalytic domain
706	chr_15	5342534	5342934	401	*	7.03694	4.09406	7.93994	-3.3166	9.41949e-06	0.000223768	Ec-15_004980	3031	Intron (Ec-15_004980.1/Ec-15_004980, intron 6 of 16)	RNA helicase
707	chr_15	5378274	5378674	401	*	8.11779	8.71822	7.07037	1.54607	0.000127093	0.00139223	Ec-15_005020	-633	Promoter	expressed unknown protein
708	chr_16	98505	98905	401	*	5.59031	0	6.59031	-4.43407	0.00157347	0.0096825	Ec-16_000090	-4484	Distal Intergenic	similar to Zinc finger protein
709	chr_16	140600	141000	401	*	6.78942	5.54272	7.44805	-1.64938	0.00502037	0.0231005	Ec-16_000120	6871	3' UTR	expressed unknown protein
710	chr_16	324949	325349	401	*	7.14105	4.89556	7.9803	-2.86169	0.000292776	0.00267625	Ec-16_000330	-5334	Distal Intergenic	hypothetical protein
711	chr_16	479976	480376	401	*	7.4042	6.29601	8.02349	-1.58514	0.00131507	0.00849797	Ec-16_000490	2447	Intron (Ec-16_000490.1/Ec-16_000490, intron 1 of 4)	NUDIX hydrolase domain-like
712	chr_16	774731	775131	401	*	6.59216	1.27703	7.57392	-4.3013	0.00134435	0.00856944	Ec-16_000690	22742	Exon (Ec-16_000690.1/Ec-16_000690, exon 14 of 43)	Immunoglobulin-like fold
713	chr_16	1258219	1258619	401	*	7.64962	8.2289	6.66651	1.44454	0.00225499	0.0125366	Ec-16_001120	3975	Distal Intergenic	Hypothetical protein
714	chr_16	1373062	1373462	401	*	5.04195	6.04195	0	6.52426	1.51422e-06	7.27895e-05	Ec-16_001230	6489	Distal Intergenic	hypothetical protein
715	chr_16	1634283	1634683	401	*	6.83142	4.1132	7.71741	-3.42346	3.35067e-05	0.000547634	Ec-16_001480	24101	Exon (Ec-16_001480.1/Ec-16_001480, exon 46 of 105)	dynein heavy chain
716	chr_16	1740353	1740753	401	*	3.88446	4.88446	0	4.70609	0.000782887	0.00574304	Ec-16_001530	8003	Exon (Ec-16_001530.2/Ec-16_001530, exon 13 of 20)	ABC transporter-like
717	chr_16	1826382	1826782	401	*	7.40197	5.89556	8.1227	-2.02811	0.00259909	0.013846	Ec-16_001570	3200	3' UTR	Histidine decarboxylase
718	chr_16	2105594	2105994	401	*	5.14202	6.14202	0	6.06505	5.43534e-05	0.000776532	Ec-16_001840	2410	Downstream (<1kb)	Ankyrin repeat-containing domain
719	chr_16	2155185	2155585	401	*	5.7096	6.7096	0	7.08101	3.17463e-07	3.01664e-05	Ec-16_001950	3096	3' UTR	hypothetical protein
720	chr_16	2406123	2406523	401	*	6.44757	4.89002	7.17899	-2.14466	0.00123042	0.00812096	Ec-16_002180	-19	Promoter	Hypothetical protein
721	chr_16	2499016	2499416	401	*	5.53919	6.53919	0	6.29662	4.37834e-05	0.000662589	Ec-16_002280	3770	Exon (Ec-16_002280.1/Ec-16_002280, exon 5 of 9)	hypothetical protein
722	chr_16	2558021	2558421	401	*	6.93577	5.38827	7.66513	-2.1562	0.00014436	0.00149709	Ec-16_002320	12343	Downstream (<1kb)	Hypothetical protein
723	chr_16	2543852	2544252	401	*	6.32182	7.02278	4.90453	1.7855	0.00568696	0.0253678	Ec-16_002320	-1426	Distal Intergenic	Hypothetical protein
724	chr_16	2681326	2681726	401	*	6.58493	5.54625	7.18256	-1.46406	0.0119583	0.0436683	Ec-16_002450	1319	Exon (Ec-16_002450.1/Ec-16_002450, exon 2 of 2)	Hypothetical protein
725	chr_16	2948973	2949373	401	*	6.3502	7.3502	0	3.58822	0.0134092	0.0476019	Ec-16_002740	-1543	5' UTR	Nucleophile aminohydrolases, N-terminal
726	chr_16	3078913	3079313	401	*	7.09256	5.80355	7.76228	-1.53005	0.0101967	0.0390665	Ec-16_002900	-8739	Exon (Ec-16_002890.2/Ec-16_002890, exon 14 of 15)	haloacid dehalogenase-like hydrolase
727	chr_16	3159635	3160035	401	*	5.99564	6.99564	0	6.1976	0.000140903	0.0014687	Ec-16_002980	908	Exon (Ec-16_002980.1/Ec-16_002980, exon 3 of 5)	hypothetical protein
728	chr_16	3199685	3200085	401	*	6.2789	7.2789	0	5.89898	0.000411703	0.00353407	Ec-16_003030	490	Intron (Ec-16_003030.1/Ec-16_003030, intron 1 of 11)	Possible cAMP or rho kinase
729	chr_16	3235322	3235722	401	*	6.71901	7.71901	0	7.90173	1.55418e-08	3.528e-06	Ec-16_003040	578	Intron (Ec-16_003040.1/Ec-16_003040, intron 1 of 30)	Quinonprotein alcohol dehydrogenase-like superfamily
730	chr_16	3299977	3300377	401	*	5.54272	6.54272	0	4.92885	0.00198822	0.011426	Ec-16_003140	-4520	3' UTR	EF-hand domain pair
731	chr_16	3598935	3599335	401	*	4.87608	5.87608	0	5.86316	6.89637e-05	0.000922656	Ec-16_003460	2542	Intron (Ec-16_003460.2/Ec-16_003460, intron 5 of 27)	Hypothetical leucine rich repeat protein.
732	chr_16	3633445	3633845	401	*	6.65443	0	7.65443	-6.23997	3.39271e-06	0.000121874	Ec-16_003480	14315	Exon (Ec-16_003490.1/Ec-16_003490, exon 17 of 27)	mRNA splicing factor, Cwf18
733	chr_16	3736323	3736723	401	*	6.9712	5.69817	7.63679	-1.70227	0.0111575	0.0416972	Ec-16_003620	7652	Intron (Ec-16_003620.1/Ec-16_003620, intron 4 of 19)	expressed unknown protein
734	chr_16	3751663	3752063	401	*	7.15375	5.6292	7.87832	-1.97639	0.00468958	0.0218939	Ec-16_003630	-1341	3' UTR	expressed unknown protein
735	chr_16	4160378	4160778	401	*	6.91072	5.63252	7.57765	-1.73285	0.0124388	0.0450178	Ec-16_004070	12905	Distal Intergenic	Hypothetical protein
736	chr_16	4184087	4184487	401	*	8.28015	7.28866	8.86227	-1.4106	0.000439525	0.00372594	Ec-16_004080	-4094	Distal Intergenic	liver stage antigen 3
737	chr_16	4256462	4256862	401	*	6.55852	3.89556	7.43988	-3.41166	0.000124491	0.00137479	Ec-16_004140	2549	Exon (Ec-16_004140.1/Ec-16_004140, exon 3 of 17)	hypothetical protein
738	chr_16	4288764	4289164	401	*	7.54904	2.31059	8.5298	-5.96765	1.03124e-06	5.86684e-05	Ec-16_004170	1180	3' UTR	hypothetical protein
739	chr_16	4541019	4541419	401	*	7.47452	6.10127	8.16515	-1.86508	0.000244138	0.00230914	Ec-16_004380	-1111	Distal Intergenic	Major facilitator superfamily
740	chr_16	4911266	4911666	401	*	7.32921	4.31059	8.23734	-3.89487	4.99357e-06	0.000158168	Ec-16_004760	-8606	Distal Intergenic	Hypothetical protein
741	chr_16	4973968	4974368	401	*	4.31059	5.31059	0	4.19917	0.00418647	0.0199939	Ec-16_004800	-1624	3' UTR	LRR-GTPase of the ROCO family
742	chr_16	5268583	5268983	401	*	5.85598	6.85598	0	7.12727	2.09828e-07	2.15924e-05	Ec-16_005140	5387	3' UTR	Intraflagellar transport protein 122A intraflagellar transport protein
743	chr_16	5328435	5328835	401	*	7.17799	4.1132	8.0891	-3.92403	1.12337e-06	6.12011e-05	Ec-16_005200	1269	Exon (Ec-16_005200.1/Ec-16_005200, exon 4 of 7)	Zinc finger, RING/FYVE/PHD-type
744	chr_17	95678	96078	401	*	4.73955	5.73955	0	5.94205	3.7314e-05	0.000593249	Ec-17_000100	-574	Promoter	hypothetical protein
745	chr_17	201659	202059	401	*	5.62293	3.27703	6.47357	-2.16621	0.0116156	0.042758	Ec-17_000250	-1525	Distal Intergenic	Hypothetical protein
746	chr_17	592725	593125	401	*	6.51527	5.19744	7.19232	-1.60717	0.0127293	0.0456646	Ec-17_000660	7310	Intron (Ec-17_000660.2/Ec-17_000660, intron 9 of 11)	Root UVB sensitive family
747	chr_17	895271	895671	401	*	7.13514	5.76398	7.82526	-1.90089	0.00204097	0.0116788	Ec-17_000910	21851	Exon (Ec-17_000900.2/Ec-17_000900, exon 75 of 107)	DNA-directed DNA polymerase
748	chr_17	1032468	1032868	401	*	6.81231	3.862	7.71582	-3.14405	1.29598e-05	0.000287792	Ec-17_000980	7992	Intron (Ec-17_000980.2/Ec-17_000980, intron 2 of 20)	Leucine rich repeat receptor kinase
749	chr_17	1118598	1118998	401	*	7.23009	5.39219	8.01272	-2.48974	8.50393e-05	0.0010626	Ec-17_001010	-2376	Exon (Ec-17_001040.2/Ec-17_001040, exon 7 of 12)	Carbohydrate-binding WSC, subgroup
750	chr_17	1137574	1137974	401	*	6.62195	4.31059	7.46877	-2.8938	0.000681188	0.00524596	Ec-17_001050	16995	Distal Intergenic	Protein of unknown function DUF288
751	chr_17	1315773	1316173	401	*	4.60574	5.60574	0	5.79487	5.28013e-05	0.000762354	Ec-17_001220	-6447	Exon (Ec-17_001210.2/Ec-17_001210, exon 5 of 5)	Hypothetical protein
752	chr_17	2077074	2077474	401	*	4.53919	5.53919	0	3.50204	0.0139615	0.0489251	Ec-17_002030	2500	5' UTR	Hypothetical protein
753	chr_17	2084782	2085182	401	*	8.02301	8.78614	6.29963	2.2891	3.40834e-06	0.000121874	Ec-17_002030	10208	Distal Intergenic	Hypothetical protein
754	chr_17	2116483	2116883	401	*	6.29496	7.29496	0	3.81497	0.0103555	0.039434	Ec-17_002040	10983	Downstream (1-2kb)	expressed unknown protein
755	chr_17	2579147	2579547	401	*	6.79346	5.38433	7.49253	-1.79873	0.00542863	0.0245548	Ec-17_002420	8863	5' UTR	Pleckstrin homology-like domain
756	chr_17	2916088	2916488	401	*	6.94729	5.68862	7.6091	-1.72881	0.00165927	0.010089	Ec-17_002740	25375	Exon (Ec-17_002740.1/Ec-17_002740, exon 19 of 43)	conserved unknown protein
757	chr_17	3524691	3525091	401	*	6.75068	5.09887	7.50065	-2.05638	0.000667052	0.00516915	Ec-17_003340	2826	Intron (Ec-17_003340.2/Ec-17_003340, intron 2 of 4)	Heat shock protein 70, likely pseudogene
758	chr_17	3676283	3676683	401	*	5.40632	6.40632	0	4.23379	0.00574625	0.0255486	Ec-17_003500	1276	Exon (Ec-17_003500.1/Ec-17_003500, exon 1 of 1)	GPI mannosyltransferase, family GT76
759	chr_17	4121312	4121712	401	*	6.58512	1.27703	7.56679	-4.81285	0.000120285	0.00133556	Ec-17_003890	6010	Exon (Ec-17_003890.2/Ec-17_003890, exon 9 of 9)	expressed unknown protein
760	chr_17	4291650	4292050	401	*	6.24973	7.24973	0	6.464	8.01435e-05	0.00102014	Ec-17_004030	2166	Exon (Ec-17_004030.2/Ec-17_004030, exon 3 of 18)	conserved unknown protein
761	chr_17	4306399	4306799	401	*	7.65344	8.4629	5.63861	2.59762	1.96524e-06	8.75886e-05	Ec-17_004030	-12183	Exon (Ec-17_004040.1/Ec-17_004040, exon 24 of 28)	conserved unknown protein
762	chr_17	4630738	4631138	401	*	3.99822	4.99822	0	4.36306	0.00244165	0.0132844	Ec-17_004280	-8476	Distal Intergenic	viral A-type inclusion protein
763	chr_18	181481	181881	401	*	5.28339	6.28339	0	3.76854	0.0106219	0.040298	Ec-18_000160	-496	Promoter	Ribonuclease H-like domain
764	chr_18	385468	385868	401	*	6.7956	5.88724	7.34868	-1.38183	0.0124887	0.0451182	Ec-18_000400	-3167	Downstream (<1kb)	hypothetical protein
765	chr_18	512390	512790	401	*	6.8022	5.53564	7.46609	-1.61038	0.00298463	0.0154369	Ec-18_000500	14707	Exon (Ec-18_000510.1/Ec-18_000510, exon 22 of 26)	cAMP-dependent protein kinase regulatory subunit
766	chr_18	601458	601858	401	*	7.22597	4.46197	8.11567	-3.31109	1.00523e-06	5.86684e-05	Ec-18_000610	2683	5' UTR	Extracellular Endonuclease, subunit A
767	chr_18	631536	631936	401	*	7.11394	8.11394	0	4.28346	0.00593137	0.0260318	Ec-18_000660	7808	Downstream (1-2kb)	Lipase, GDSL
768	chr_18	663861	664261	401	*	6.74742	4.862	7.53763	-2.07271	0.00107125	0.00730741	Ec-18_000700	-1306	Distal Intergenic	Pectin lyase fold/virulence factor
769	chr_18	738259	738659	401	*	6.78731	5.68862	7.40373	-1.51175	0.00834751	0.0335378	Ec-18_000750	10198	3' UTR	Nucleotide-binding alpha-beta plait domain
770	chr_18	944069	944469	401	*	6.72553	2.31059	7.69131	-5.09402	2.21997e-05	0.000416091	Ec-18_001030	4294	Intron (Ec-18_001030.2/Ec-18_001030, intron 1 of 2)	hypothetical protein
771	chr_18	1417516	1417916	401	*	2.59896	3.59896	0	3.37992	0.00859029	0.0342477	Ec-18_001440	9088	Intron (Ec-18_001440.1/Ec-18_001440, intron 7 of 25)	Putative Leucine Rich Repeat Protein
772	chr_18	1445822	1446222	401	*	7.29312	6.28761	7.87992	-1.34984	0.00615832	0.0267406	Ec-18_001450	2103	Exon (Ec-18_001450.1/Ec-18_001450, exon 4 of 24)	leucine rich repeat protein
773	chr_18	1618636	1619036	401	*	7.02587	5.69181	7.70696	-1.73824	0.00701634	0.0295876	Ec-18_001620	-12075	Exon (Ec-18_001630.2/Ec-18_001630, exon 18 of 29)	S-adenosyl-L-methionine-dependent methyltransferase
774	chr_18	2109867	2110267	401	*	6.8224	5.46197	7.50994	-1.73043	0.0039352	0.0190017	Ec-18_002190	2933	Exon (Ec-18_002190.1/Ec-18_002190, exon 6 of 7)	Zinc finger, RING/FYVE/PHD-type
775	chr_18	2865056	2865456	401	*	6.59875	7.59875	0	4.83602	0.00291482	0.0151142	Ec-18_002900	-5757	Exon (Ec-18_002890.2/Ec-18_002890, exon 11 of 11)	RmlC-like jelly roll fold
776	chr_18	2907303	2907703	401	*	6.74407	5.61248	7.37036	-1.4689	0.0107279	0.0405872	Ec-18_002910	25224	Intron (Ec-18_002910.2/Ec-18_002910, intron 35 of 55)	calmodulin-binding WW domain protein
777	chr_18	3145108	3145508	401	*	6.62878	5.28971	7.31111	-1.61678	0.0132563	0.0471822	Ec-18_003160	10324	Exon (Ec-18_003160.2/Ec-18_003160, exon 16 of 51)	PapD-like
778	chr_18	3201616	3202016	401	*	6.9507	0	7.9507	-3.62336	0.0126183	0.045346	Ec-18_003200	4177	Distal Intergenic	expressed unknown protein
779	chr_18	3290051	3290451	401	*	6.52718	3.31059	7.44741	-3.8533	0.000193453	0.00190929	Ec-18_003250	17766	Intron (Ec-18_003250.1/Ec-18_003250, intron 19 of 33)	Ca2+/calmodulin-dependent protein kinase kinase beta and related serine/threonine protein kinases
780	chr_18	3400020	3400420	401	*	7.07733	5.63252	7.78455	-2.06177	0.00138519	0.00878865	Ec-18_003380	-1537	3' UTR	Hypothetical protein
781	chr_18	3496849	3497249	401	*	7.22835	5.09406	8.05391	-2.55156	1.66208e-05	0.000345013	Ec-18_003500	5711	Exon (Ec-18_003500.1/Ec-18_003500, exon 10 of 14)	expressed unknown protein
782	chr_18	3522960	3523360	401	*	7.23139	5.8006	7.93544	-1.65658	0.00674836	0.0288731	Ec-18_003540	1884	Downstream (<1kb)	Pentatricopeptide repeat
783	chr_18	3702263	3702663	401	*	7.52258	6.64942	8.06266	-1.25293	0.00780877	0.0317344	Ec-18_003790	4074	Exon (Ec-18_003790.3/Ec-18_003790, exon 3 of 3)	Tetratricopeptide-like helical domain
784	chr_18	3736197	3736597	401	*	7.12146	4.27703	8.01736	-3.0884	7.01808e-06	0.000195777	Ec-18_003830	12515	Exon (Ec-18_003830.1/Ec-18_003830, exon 19 of 32)	PA14
785	chr_18	3865842	3866242	401	*	7.03761	4.62587	7.89525	-3.16533	5.89981e-06	0.000173717	Ec-18_003950	-7630	Distal Intergenic	Domain of unknown function DUF4395
786	chr_18	4024485	4024885	401	*	6.99457	5.11795	7.78341	-2.48266	0.000710367	0.00537814	Ec-18_004120	3262	Distal Intergenic	expressed unknown protein
787	chr_18	4032039	4032439	401	*	6.0298	3.89556	6.85535	-2.50092	0.00577092	0.0256026	Ec-18_004130	-412	Promoter	Hypothetical protein
788	chr_18	4121530	4121930	401	*	7.05226	5.87046	7.69306	-1.50691	0.00378543	0.0185459	Ec-18_004210	1090	Intron (Ec-18_004200.2/Ec-18_004200, intron 18 of 18)	Hypothetical protein
789	chr_18	4415507	4415907	401	*	5.45261	6.45261	0	6.83953	8.51083e-07	5.43364e-05	Ec-18_004340	-1044	Downstream (1-2kb)	hypothetical protein
790	chr_18	4689928	4690328	401	*	7.19311	4.87887	8.04024	-2.90243	1.21437e-06	6.28088e-05	Ec-18_004630	8269	Exon (Ec-18_004630.1/Ec-18_004630, exon 10 of 16)	200 kDa antigen p200
791	chr_19	199780	200180	401	*	6.2708	7.26291	0	6.31468	2.58736e-06	0.000102113	Ec-19_000140	2191	Intron (Ec-19_000140.1/Ec-19_000140, intron 1 of 1)	Hypothetical protein
792	chr_19	509349	509749	401	*	6.90547	5.08439	7.68535	-2.03271	0.000986861	0.00686301	Ec-19_000380	3289	Intron (Ec-19_000380.1/Ec-19_000380, intron 1 of 2)	LRR-GTPase of the ROCO family, putative pseudogene
793	chr_19	670346	670746	401	*	4.09406	5.09406	0	3.60588	0.0109758	0.0412196	Ec-19_000530	6957	3' UTR	hypothetical protein
794	chr_19	805992	806392	401	*	6.66382	4.75487	7.45769	-2.37817	0.00025937	0.00242513	Ec-19_000660	-5301	3' UTR	Domain of unknown function DUF2183
795	chr_19	824958	825358	401	*	6.95008	5.31059	7.69771	-2.11083	0.00439192	0.0207221	Ec-19_000690	6624	3' UTR	Spondin, N-terminal
796	chr_19	1291596	1291996	401	*	7.08861	5.30228	7.86268	-2.32407	0.000454552	0.00381375	Ec-19_001160	-958	Promoter	Aspartyl/glutamyl-tRNA(Asn/Gln) amidotransferase, subunit B /E
797	chr_19	1357354	1357754	401	*	9.27502	8.39121	9.81907	-1.30406	0.00961583	0.0372773	Ec-19_001210	7802	Distal Intergenic	Hypothetical protein
798	chr_19	1391280	1391680	401	*	7.111	5.20192	7.90489	-2.44651	3.29129e-05	0.000542267	Ec-19_001220	-3264	Distal Intergenic	Peptidase C19, ubiquitin carboxyl-terminal hydrolase
799	chr_19	1537320	1537720	401	*	6.73089	5.55678	7.36951	-1.71059	0.00752704	0.0309397	Ec-19_001400	-6040	3' UTR	glutamyl-tRNA(Gln) amidotransferase, B subunit
800	chr_19	1560713	1561113	401	*	6.71598	4.62587	7.53576	-2.6645	0.000295817	0.00269455	Ec-19_001410	2260	Downstream (<1kb)	Ankyrin repeat-containing domain
801	chr_19	1696259	1696659	401	*	5.20415	6.20415	0	6.24625	2.04575e-05	0.000391407	Ec-19_001520	9925	5' UTR	Protein kinase-like domain
802	chr_19	1773477	1773877	401	*	5.24648	6.24648	0	5.31601	0.000761455	0.00561607	Ec-19_001640	-95	Promoter	COX11 homolog, cytochrome c oxidase assembly protein
803	chr_19	1863734	1864134	401	*	5.23997	6.23997	0	3.70515	0.0114876	0.0424782	Ec-19_001710	11016	Intron (Ec-19_001700.1/Ec-19_001700, intron 14 of 16)	S-adenosyl-L-methionine-dependent methyltransferase
804	chr_19	2228101	2228501	401	*	4.76701	5.76701	0	4.98763	0.00107374	0.00731217	Ec-19_002050	-6290	Distal Intergenic	Quinonprotein alcohol dehydrogenase-like superfamily
805	chr_19	2305526	2305926	401	*	4.99306	5.99306	0	4.96393	0.00140062	0.008859	Ec-19_002100	-3757	Distal Intergenic	Radical SAM, alpha/beta horseshoe
806	chr_19	2394502	2394902	401	*	4.3645	5.3645	0	3.86666	0.00790173	0.0319985	Ec-19_002150	559	Intron (Ec-19_002150.5/Ec-19_002150, intron 1 of 26)	Pectin lyase fold/virulence factor
807	chr_19	2987104	2987504	401	*	6.93292	4.89556	7.74553	-2.63083	0.000660398	0.00513978	Ec-19_002690	-2847	3' UTR	expressed unknown protein
808	chr_19	3310477	3310877	401	*	5.4657	6.4657	0	6.54401	7.75122e-06	0.000204952	Ec-19_003020	14188	Downstream (1-2kb)	hypothetical protein
809	chr_19	3336780	3337180	401	*	3.63252	4.63252	0	4.12952	0.00261249	0.0138812	Ec-19_003070	-547	Promoter	haloalkane dehalogenase, putative
810	chr_19	3627973	3628373	401	*	6.90516	5.7457	7.53959	-1.46831	0.0072092	0.0302121	Ec-19_003370	-3311	Intron (Ec-19_003360.1/Ec-19_003360, intron 10 of 13)	protein disulfide isomerase
811	chr_19	3967092	3967492	401	*	7.26675	5.59896	8.01973	-1.92488	0.000994129	0.00688477	Ec-19_003710	5552	3' UTR	Major intrinsic protein
812	chr_19	4036856	4037256	401	*	7.31544	5.2981	8.12525	-2.6778	1.83403e-06	8.42005e-05	Ec-19_003790	-4625	5' UTR	Nucleolar pre-ribosomal-associated protein 1, N-terminal
813	chr_19	4078308	4078708	401	*	6.61584	4.31059	7.46198	-2.91248	0.000567373	0.00457255	Ec-19_003810	-3922	Distal Intergenic	conserved unknown protein
814	chr_19	4178968	4179368	401	*	7.10423	6.10844	7.68779	-1.50281	0.00393036	0.0190017	Ec-19_003870	-704	Promoter	Hypothetical protein
815	chr_19	4324289	4324689	401	*	6.80211	0	7.80211	-5.84916	8.58411e-05	0.0010661	Ec-19_003980	5110	Intron (Ec-19_003980.1/Ec-19_003980, intron 4 of 7)	Domain of unknown function DUF1995
816	chr_19	4384784	4385184	401	*	7.21655	5.82693	7.91106	-1.94086	0.00105481	0.00722298	Ec-19_004020	10133	Distal Intergenic	conserved unknown protein
817	chr_19	4641405	4641805	401	*	6.58649	3.31059	7.51002	-3.07844	0.00741965	0.0306849	Ec-19_004290	-5000	3' UTR	Protein kinase domain
818	chr_19	4689723	4690123	401	*	6.79548	4.63252	7.62468	-2.92078	0.000117484	0.00131879	Ec-19_004320	-4829	Distal Intergenic	Protein kinase domain
819	chr_19	4720552	4720952	401	*	6.8889	5.31059	7.62453	-2.18115	0.0015138	0.00941456	Ec-19_004330	-1607	Distal Intergenic	Protein kinase domain
820	chr_19	4852323	4852723	401	*	7.14676	5.87327	7.81246	-1.64372	0.00223755	0.0124899	Ec-19_004410	-4660	3' UTR	Regulator of chromosome condensation, RCC1
821	chr_19	4914899	4915299	401	*	6.65238	5.11795	7.37902	-2.02368	0.00596574	0.0261545	Ec-19_004500	4778	Intron (Ec-19_004490.2/Ec-19_004490, intron 2 of 2)	Hypothetical protein
822	chr_19	4968099	4968499	401	*	7.61627	6.37643	8.27307	-1.64424	0.00121288	0.00807136	Ec-19_004560	-1348	3' UTR	Bifunctional Aldehyde Dehydrogenase/Phosphoglucomutase
823	chr_19	5001857	5002257	401	*	6.45911	3.89556	7.33162	-3.00203	0.00150726	0.00940257	Ec-19_004570	14554	Distal Intergenic	RGS domain
824	chr_19	5213959	5214359	401	*	6.93387	5.11795	7.7129	-2.30065	0.00269889	0.0142109	Ec-19_004760	9745	Intron (Ec-19_004760.1/Ec-19_004760, intron 10 of 28)	Domain of unknown function DUF547
825	chr_19	5337863	5338263	401	*	6.38137	7.38137	0	7.73238	7.45581e-09	2.17603e-06	Ec-19_004930	3618	Intron (Ec-19_004930.2/Ec-19_004930, intron 5 of 7)	RmlC-like jelly roll fold
826	chr_19	5583955	5584355	401	*	6.65509	4.74263	7.44949	-2.12458	0.00213313	0.012072	Ec-19_005200	-8711	Distal Intergenic	Protein kinase
827	chr_19	5769593	5769993	401	*	6.8431	3.62587	7.76337	-3.65467	0.000213611	0.00206339	Ec-19_005400	10859	Distal Intergenic	Hypothetical protein
828	chr_19	5963899	5964299	401	*	7.10658	5.82403	7.77464	-1.66241	0.0116088	0.042758	Ec-19_005450	35171	Distal Intergenic	P-loop containing nucleoside triphosphate hydrolase
829	chr_20	10542	10942	401	*	6.68917	4.27703	7.54685	-2.59327	0.000106806	0.0012398	Ec-20_000010	21406	Exon (Ec-20_000010.1/Ec-20_000010, exon 29 of 35)	TRANSCRIPTION INITIATION FACTOR TFIID
830	chr_20	96572	96972	401	*	7.24754	5.75182	7.96597	-1.90118	0.00148623	0.00929976	Ec-20_000070	-6661	Intron (Ec-20_000080.2/Ec-20_000080, intron 7 of 17)	1,2-dihydroxy-3-keto-5-methylthiopentene dioxygenase
831	chr_20	131379	131779	401	*	3.59896	4.59896	0	4.08153	0.0036855	0.0181433	Ec-20_000090	5257	Exon (Ec-20_000090.1/Ec-20_000090, exon 10 of 27)	Acyl CoA Synthase
832	chr_20	198453	198853	401	*	7.15895	4.99306	7.98852	-2.63255	5.36877e-05	0.000772423	Ec-20_000160	3360	3' UTR	hypothetical protein
833	chr_20	310156	310556	401	*	7.18218	5.2855	7.97415	-2.27739	7.95036e-05	0.00101516	Ec-20_000280	4898	Exon (Ec-20_000280.2/Ec-20_000280, exon 3 of 8)	conserved unknown protein
834	chr_20	365324	365724	401	*	7.13944	6.15824	7.71808	-1.45096	0.00672549	0.0288054	Ec-20_000330	7181	Downstream (1-2kb)	TBPIP domain containing protein
835	chr_20	525516	525916	401	*	6.73646	0	7.73646	-5.13121	0.00086917	0.00623058	Ec-20_000530	3317	Intron (Ec-20_000530.2/Ec-20_000530, intron 2 of 2)	EsV-1-7 domain protein
836	chr_20	816768	817168	401	*	6.84489	3.59896	7.76678	-2.83647	0.00728066	0.0303899	Ec-20_000870	4893	Intron (Ec-20_000870.1/Ec-20_000870, intron 8 of 9)	Serine/threonine/dual specificity protein kinase, catalytic domain
837	chr_20	1249841	1250241	401	*	8.26302	6.50473	9.03229	-2.33029	7.6877e-06	0.000204952	Ec-20_001280	14359	Distal Intergenic	Aldehyde Dehydrogenase
838	chr_20	1370351	1370751	401	*	8.74174	7.10486	9.48886	-2.23599	4.32574e-06	0.000146074	Ec-20_001370	-16579	Distal Intergenic	Peptidase M16, C-terminal domain
839	chr_20	1594071	1594471	401	*	6.14076	1.27703	7.11577	-4.38113	0.000260179	0.00242715	Ec-20_001590	-2356	5' UTR	Ribonuclease CAF1
840	chr_20	1641484	1641884	401	*	6.37459	3.87327	7.24121	-2.76665	0.000300613	0.00272351	Ec-20_001640	5200	Exon (Ec-20_001640.1/Ec-20_001640, exon 4 of 7)	Hypothetical protein
841	chr_20	1674653	1675053	401	*	7.26048	6.08923	7.89829	-1.44043	0.0123039	0.0446084	Ec-20_001680	-2051	Distal Intergenic	Protein of unknown function DUF2419
842	chr_20	1827008	1827408	401	*	6.49856	0	7.49856	-4.72415	0.00184209	0.0108455	Ec-20_001820	16484	Exon (Ec-20_001820.2/Ec-20_001820, exon 21 of 32)	EF-hand domain pair
843	chr_20	2360048	2360448	401	*	6.38433	7.38433	0	7.37689	6.04642e-07	4.2596e-05	Ec-20_002300	7230	Exon (Ec-20_002300.1/Ec-20_002300, exon 12 of 17)	hypothetical protein
844	chr_20	2422971	2423371	401	*	6.62766	5.09887	7.35312	-1.87537	0.00312236	0.0159276	Ec-20_002390	2184	Downstream (1-2kb)	Ankyrin repeat
845	chr_20	2465329	2465729	401	*	6.96885	4.31059	7.8498	-3.39371	7.17629e-05	0.000944012	Ec-20_002430	2370	Intron (Ec-20_002430.1/Ec-20_002430, intron 1 of 5)	Bromodomain
846	chr_20	2477471	2477871	401	*	5.43617	0	6.43617	-4.67114	0.000546955	0.00444878	Ec-20_002440	9077	Intron (Ec-20_002440.2/Ec-20_002440, intron 7 of 7)	RuvA domain 2-like
847	chr_20	2838528	2838928	401	*	6.9583	5.68223	7.62468	-1.64723	0.00318111	0.0161266	Ec-20_002760	3526	Exon (Ec-20_002760.2/Ec-20_002760, exon 6 of 7)	expressed unknown protein
848	chr_20	3066493	3066893	401	*	6.67344	4.63252	7.48655	-2.675	0.000609149	0.00483297	Ec-20_002980	13198	Intron (Ec-20_002990.2/Ec-20_002990, intron 16 of 20)	YihA3, YihA/EngB-like GTPase
849	chr_20	3302987	3303387	401	*	6.73492	4.97747	7.50404	-1.84726	0.0120321	0.0437395	Ec-20_003180	2988	Exon (Ec-20_003180.1/Ec-20_003180, exon 2 of 7)	RGS domain
850	chr_20	3711253	3711653	401	*	6.07504	0	7.07504	-4.00193	0.00591033	0.0260001	Ec-20_003490	14937	Exon (Ec-20_003490.1/Ec-20_003490, exon 20 of 24)	signal peptide peptidase
851	chr_20	3823102	3823502	401	*	7.16342	5.67258	7.8808	-1.7481	0.00390106	0.0189083	Ec-20_003620	-9627	Distal Intergenic	Lipoxygenase
852	chr_20	3994572	3994972	401	*	6.75209	4.08439	7.63385	-2.82289	0.000113342	0.00129002	Ec-20_003740	-3162	Intron (Ec-20_003730.1/Ec-20_003730, intron 14 of 14)	Hypothetical leucine rich repeat protein
853	chr_20	4210338	4210738	401	*	6.98281	5.74876	7.63806	-1.61339	0.00211202	0.011986	Ec-20_003990	-2529	Exon (Ec-20_004000.1/Ec-20_004000, exon 6 of 18)	hypothetical protein
854	chr_20	4228022	4228422	401	*	7.07609	5.61584	7.78677	-1.92941	0.000474007	0.00396072	Ec-20_004010	2888	Intron (Ec-20_004010.1/Ec-20_004010, intron 4 of 8)	hypothetical protein
855	chr_20	4542894	4543294	401	*	5.66085	6.66085	0	6.05125	0.000142817	0.00148486	Ec-20_004380	1807	Intron (Ec-20_004390.2/Ec-20_004390, intron 1 of 1)	Tyrosinase copper-binding domain
856	chr_20	4838249	4838649	401	*	4.08923	5.08923	0	5.50223	6.22486e-05	0.00086458	Ec-20_004760	-3906	3' UTR	Thioredoxin-like fold
857	chr_20	4896382	4896782	401	*	6.89017	1.27703	7.87535	-5.22303	2.75046e-05	0.000481097	Ec-20_004840	691	Exon (Ec-20_004840.1/Ec-20_004840, exon 3 of 3)	conserved unknown protein
858	chr_20	5062196	5062596	401	*	6.97124	2.31059	7.94244	-5.23673	2.79785e-05	0.000482449	Ec-20_005050	7967	Exon (Ec-20_005050.1/Ec-20_005050, exon 9 of 18)	Transcription termination factor
859	chr_21	363719	364119	401	*	6.83955	7.83955	0	3.91415	0.00911919	0.0356565	Ec-21_000080	-7261	Distal Intergenic	hypothetical protein
860	chr_21	762631	763031	401	*	6.62857	7.62857	0	7.34894	2.33144e-06	9.92318e-05	Ec-21_000190	4646	Exon (Ec-21_000190.2/Ec-21_000190, exon 3 of 10)	hypothetical protein
861	chr_21	1032226	1032626	401	*	7.12942	5.9478	7.77017	-1.74067	0.00182611	0.0108137	Ec-21_000450	10262	Intron (Ec-21_000460.2/Ec-21_000460, intron 5 of 12)	hypothetical protein
862	chr_21	1231924	1232324	401	*	6.07436	7.07436	0	5.35641	0.00113511	0.00764099	Ec-21_000580	-4607	Distal Intergenic	expressed unknown protein
863	chr_21	1282801	1283201	401	*	5.10127	6.10127	0	6.07848	4.09354e-05	0.000628804	Ec-21_000590	8101	Distal Intergenic	hypothetical protein
864	chr_21	1520821	1521221	401	*	7.25716	5.63252	8.00193	-2.1467	0.00222133	0.0124164	Ec-21_000740	7985	5' UTR	expressed unknown protein
865	chr_21	1587984	1588384	401	*	4.57201	5.54625	0	3.68917	0.00547065	0.0246995	Ec-21_000790	68	Promoter	hypothetical protein
866	chr_21	1844334	1844734	401	*	6.70717	4.98788	7.46956	-2.04989	0.000961612	0.00671649	Ec-21_000980	8263	Intron (Ec-21_000980.2/Ec-21_000980, intron 2 of 14)	Zn(2)-C6 fungal-type DNA-binding domain
867	chr_21	1907849	1908249	401	*	5.49015	6.49015	0	6.2681	4.76301e-05	0.000702586	Ec-21_001050	-6594	Exon (Ec-21_001020.1/Ec-21_001020, exon 12 of 19)	S-adenosyl-L-methionine-dependent methyltransferase
868	chr_21	2462659	2463059	401	*	5.51632	3.31059	6.35081	-2.65981	0.00446456	0.020968	Ec-21_001490	4653	Intron (Ec-21_001490.1/Ec-21_001490, intron 2 of 4)	Pectin lyase fold
869	chr_21	2487977	2488377	401	*	6.96687	4.88446	7.78563	-2.69491	2.85185e-05	0.000484845	Ec-21_001510	-2260	Downstream (2-3kb)	Hypothetical protein
870	chr_21	3113753	3114153	401	*	6.22547	7.22547	0	4.2623	0.00601889	0.0262467	Ec-21_002060	-1348	3' UTR	Protein of unknown function DUF4419
871	chr_21	3235018	3235418	401	*	7.34536	4.31059	8.25454	-4.01393	9.32939e-07	5.60587e-05	Ec-21_002200	-818	Promoter	EsV-1-213
872	chr_21	3251440	3251840	401	*	7.59065	5.9371	8.34095	-2.17255	3.81549e-05	0.000604267	Ec-21_002240	977	5' UTR	Ubiquitin-like
873	chr_21	3460098	3460498	401	*	6.44949	0	7.44949	-6.00579	8.67919e-06	0.000216239	Ec-21_002400	13436	Distal Intergenic	Histidine phosphatase superfamily, clade-1
874	chr_21	4243478	4243878	401	*	6.95969	6.00336	7.5298	-1.41563	0.013666	0.0483038	Ec-21_003280	4477	Downstream (<1kb)	mono-or diacylglycerol acyltransferase type 2
875	chr_21	4328927	4329327	401	*	5.67568	0	6.67568	-4.74406	0.000674089	0.00520667	Ec-21_003360	-3009	Distal Intergenic	hypothetical protein
876	chr_21	4889309	4889709	401	*	6.37841	7.37841	0	5.89208	0.000447297	0.00376836	Ec-21_003920	21844	Distal Intergenic	hypothetical protein
877	chr_21	4938768	4939168	401	*	7.24097	6.15363	7.8539	-1.54105	0.00257456	0.0137872	Ec-21_003960	-829	Promoter	EsV-1-7 domain protein
878	chr_21	5088634	5089034	401	*	7.01864	5.27703	7.78499	-1.93345	0.00317822	0.0161266	Ec-21_004140	-5190	3' UTR	Ankyrin repeat-containing domain
879	chr_21	5776830	5777230	401	*	6.5384	5.28971	7.19757	-1.54877	0.0125893	0.0452816	Ec-21_004850	8711	Exon (Ec-21_004850.2/Ec-21_004850, exon 8 of 16)	Protein kinase-like domain
880	chr_21	5787474	5787874	401	*	5.72468	2.27703	6.657	-2.77363	0.0113153	0.0420696	Ec-21_004850	-1533	Distal Intergenic	Protein kinase-like domain
881	chr_21	5879339	5879739	401	*	5.74416	6.74416	0	6.94523	1.36908e-06	6.82204e-05	Ec-21_004910	10797	Intron (Ec-21_004900.2/Ec-21_004900, intron 18 of 23)	conserved unknown protein
882	chr_21	6073054	6073454	401	*	6.46055	5.21084	7.11999	-1.78253	0.00419066	0.0199939	Ec-21_005170	7031	Intron (Ec-21_005170.2/Ec-21_005170, intron 15 of 16)	Armadillo-type fold
883	chr_21	6398457	6398857	401	*	7.18415	6.15594	7.77839	-1.50678	0.00283599	0.0148182	Ec-21_005500	7259	Intron (Ec-21_005500.1/Ec-21_005500, intron 6 of 8)	Major Facilitator Superfamily (MFS) domain
884	chr_21	6442639	6443039	401	*	7.23566	6.13969	7.85125	-1.36981	0.01125	0.0419413	Ec-21_005520	-11898	3' UTR	expressed unknown protein
885	chr_21	6496651	6497051	401	*	5.28761	6.28761	0	3.69539	0.0116718	0.0428876	Ec-21_005590	1269	5' UTR	conserved unknown protein
886	chr_21	6606491	6606891	401	*	7.09146	4.29391	7.98378	-3.37904	1.10125e-06	6.10869e-05	Ec-21_005690	-22154	Exon (Ec-21_005700.2/Ec-21_005700, exon 34 of 55)	transcription factor E2F
887	chr_21	7364800	7365200	401	*	6.54424	3.59896	7.44741	-3.0581	7.65006e-05	0.000986062	Ec-21_006540	8810	Intron (Ec-21_006540.2/Ec-21_006540, intron 3 of 4)	hypothetical protein
888	chr_22	93459	93859	401	*	6.5245	0	7.5245	-5.14599	0.000667967	0.00516915	Ec-22_000080	19764	3' UTR	Trehalase N-terminal fragment, family GH37
889	chr_22	135145	135545	401	*	6.38335	2.31059	7.33983	-4.67424	8.75074e-05	0.00107374	Ec-22_000100	2137	Intron (Ec-22_000100.2/Ec-22_000100, intron 1 of 7)	Nucleotide-diphospho-sugar transferases
890	chr_22	147513	147913	401	*	7.31629	5.31059	8.12445	-2.73134	7.83354e-05	0.00100654	Ec-22_000100	14505	Distal Intergenic	Nucleotide-diphospho-sugar transferases
891	chr_22	272446	272846	401	*	5.15131	6.15131	0	6.06263	5.14453e-05	0.000748062	Ec-22_000240	-1453	3' UTR	EsV-1-166
892	chr_22	468225	468625	401	*	6.65537	7.63107	1.75179	5.3972	2.54434e-09	1.15513e-06	Ec-22_000460	-1138	Distal Intergenic	Protein kinase domain
893	chr_22	641217	641617	401	*	6.76157	7.60637	4.46806	2.57752	0.00100609	0.00695584	Ec-22_000590	10702	Downstream (1-2kb)	hypothetical protein
894	chr_22	658543	658943	401	*	6.67164	3.89556	7.5623	-3.50516	0.000112099	0.00128085	Ec-22_000600	12328	Intron (Ec-22_000600.1/Ec-22_000600, intron 7 of 17)	Protein kinase with ATPase domain
895	chr_22	892520	892920	401	*	6.27652	2.862	7.20723	-3.33998	0.000322134	0.00287388	Ec-22_000770	8046	Distal Intergenic	Hypothetical protein
896	chr_22	1215756	1216156	401	*	6.94637	5.88446	7.5514	-1.49775	0.00971278	0.0375108	Ec-22_001040	12167	Intron (Ec-22_001040.1/Ec-22_001040, intron 13 of 23)	Scaper protein
897	chr_22	1280504	1280904	401	*	7.11536	5.77003	7.79923	-1.82958	0.0070785	0.0297559	Ec-22_001070	18843	Exon (Ec-22_001080.1/Ec-22_001080, exon 28 of 31)	conserved unknown protein
898	chr_22	1398135	1398535	401	*	6.46737	3.31059	7.38413	-3.14357	0.00498723	0.022978	Ec-22_001160	23267	Distal Intergenic	S-adenosyl-L-methionine-dependent methyltransferase
899	chr_22	1474248	1474648	401	*	6.58951	0	7.58951	-5.6158	0.000147319	0.00150864	Ec-22_001200	-5364	Intron (Ec-22_001220.2/Ec-22_001220, intron 8 of 10)	Hypothetical protein
900	chr_22	1533198	1533598	401	*	7.34158	5.37643	8.14388	-2.41876	2.64341e-05	0.000471292	Ec-22_001260	20628	Exon (Ec-22_001260.1/Ec-22_001260, exon 33 of 59)	hypothetical protein
901	chr_22	1569003	1569403	401	*	6.77875	4.76701	7.58778	-2.38615	0.00371255	0.0182545	Ec-22_001280	-4916	Intron (Ec-22_001270.1/Ec-22_001270, intron 19 of 21)	hypothetical protein
902	chr_22	1890113	1890513	401	*	6.30774	7.30774	0	4.27811	0.00592538	0.0260318	Ec-22_001610	3093	Exon (Ec-22_001610.1/Ec-22_001610, exon 4 of 6)	Rhodanese-like domain
903	chr_22	2063136	2063536	401	*	7.50402	6.58661	8.06036	-1.43328	0.00244717	0.0132967	Ec-22_001780	7857	3' UTR	hypothetical protein
904	chr_22	2136757	2137157	401	*	6.87904	4.46942	7.73646	-2.92217	0.000125127	0.00137808	Ec-22_001870	5307	Exon (Ec-22_001860.1/Ec-22_001860, exon 18 of 21)	RNA pseudouridylate synthase domain-containing protein
905	chr_22	2215256	2215656	401	*	6.54991	4.08439	7.41301	-2.58617	0.000380104	0.00329747	Ec-22_001950	-3936	Intron (Ec-22_001940.2/Ec-22_001940, intron 1 of 2)	hypothetical protein
906	chr_22	2738965	2739365	401	*	4.7256	0	5.7256	-3.62469	0.00498812	0.022978	Ec-22_002460	-5756	Distal Intergenic	expressed unknown protein
907	chr_22	3204546	3204946	401	*	5.85656	0	6.85656	-5.04204	0.000315159	0.00281781	Ec-22_002920	3365	Intron (Ec-22_002920.1/Ec-22_002920, intron 3 of 16)	acyl-CoA oxidase
908	chr_22	3632738	3633138	401	*	5.71744	6.71744	0	6.64941	1.04043e-05	0.000240181	Ec-22_003200	2644	Distal Intergenic	hypothetical protein
909	chr_22	3700277	3700677	401	*	6.9999	5.81236	7.64232	-1.5037	0.0110851	0.0415921	Ec-22_003230	-5693	Intron (Ec-22_003240.2/Ec-22_003240, intron 6 of 11)	probable extracellular nuclease (ISS)
910	chr_22	3824801	3825201	401	*	6.35724	7.35724	0	7.62777	3.31487e-08	6.4498e-06	Ec-22_003360	-849	Promoter	EsV-1-7 domain protein
911	chr_22	4062976	4063376	401	*	6.99655	3.862	7.91198	-3.16233	0.000413339	0.00354068	Ec-22_003620	-3561	3' UTR	conserved unknown protein
912	chr_22	4189065	4189465	401	*	4.4657	5.4657	0	3.81547	0.00870442	0.0345303	Ec-22_003720	11800	Intron (Ec-22_003720.1/Ec-22_003720, intron 4 of 4)	expressed unknown protein
913	chr_22	4368426	4368826	401	*	7.30571	6.25728	7.90646	-1.55739	0.00424242	0.020133	Ec-22_003880	22932	3' UTR	expressed unknown protein
914	chr_22	4410437	4410837	401	*	7.23502	5.95312	7.90291	-1.70173	0.0129505	0.046336	Ec-22_003910	-3285	Distal Intergenic	FNIP
915	chr_22	4420509	4420909	401	*	4.11795	5.11795	0	4.81097	0.000707464	0.00537305	Ec-22_003910	6387	3' UTR	FNIP
916	chr_23	97332	97732	401	*	6.37074	3.862	7.23807	-2.54885	0.00110388	0.00749242	Ec-23_000090	3359	Exon (Ec-23_000090.1/Ec-23_000090, exon 5 of 8)	RGS, subdomain 1
917	chr_23	120064	120464	401	*	6.65296	4.89556	7.42207	-2.32002	0.00197368	0.0113744	Ec-23_000110	-5341	Exon (Ec-23_000100.1/Ec-23_000100, exon 21 of 24)	orotidine-5'-phosphate decarboxylase
918	chr_23	265388	265788	401	*	7.28033	5.63252	8.02954	-2.23239	0.00101915	0.00702234	Ec-23_000280	14147	Intron (Ec-23_000260.1/Ec-23_000260, intron 16 of 24)	Hypothetical protein
919	chr_23	284023	284423	401	*	4.80943	5.80943	0	6.17432	9.52452e-06	0.000224955	Ec-23_000290	3917	3' UTR	Bacterial bifunctional deaminase-reductase, C-terminal
920	chr_23	539667	540067	401	*	5.03945	6.03945	0	4.5797	0.00302979	0.0155848	Ec-23_000520	-8348	Distal Intergenic	Major facilitator superfamily domain
921	chr_23	1202683	1203083	401	*	7.0911	5.29391	7.867	-2.26104	0.000235604	0.0022479	Ec-23_001190	10429	Downstream (1-2kb)	Rab6, RAB family GTPase
922	chr_23	1349773	1350173	401	*	6.71328	4.61248	7.53448	-2.50784	0.000119696	0.00133556	Ec-23_001300	3212	Exon (Ec-23_001300.1/Ec-23_001300, exon 6 of 6)	hypothetical protein
923	chr_23	1955815	1956215	401	*	7.07242	5.54977	7.7966	-2.0877	0.000482819	0.00400975	Ec-23_001880	508	Exon (Ec-23_001880.1/Ec-23_001880, exon 2 of 2)	conserved unknown protein
924	chr_23	2218812	2219212	401	*	5.82348	2.31059	6.75887	-3.09099	0.0117801	0.0432079	Ec-23_002150	-5621	Distal Intergenic	expressed unknown protein
925	chr_23	2298741	2299141	401	*	7.22948	6.20639	7.82205	-1.46516	0.00842112	0.0338003	Ec-23_002210	792	Exon (Ec-23_002210.1/Ec-23_002210, exon 3 of 7)	EsV-1-7 domain protein
926	chr_23	2529560	2529960	401	*	7.82311	4.59896	8.74377	-3.58743	5.59269e-08	9.52155e-06	Ec-23_002400	252	Exon (Ec-23_002400.1/Ec-23_002400, exon 2 of 3)	expressed unknown protein
927	chr_23	2704196	2704596	401	*	6.86532	0	7.86532	-4.81902	0.00190683	0.011083	Ec-23_002620	4473	Exon (Ec-23_002620.1/Ec-23_002620, exon 7 of 16)	hypothetical protein
928	chr_23	2835735	2836135	401	*	6.10962	0	7.10962	-5.68896	1.92879e-05	0.000378895	Ec-23_002720	-4802	Distal Intergenic	glycerophosphoryl diester phosphodiesterase
929	chr_23	2968211	2968611	401	*	7.33676	5.69817	8.08422	-2.34086	4.81745e-05	0.000705524	Ec-23_002800	7565	Intron (Ec-23_002800.2/Ec-23_002800, intron 1 of 1)	Hypothetical protein
930	chr_23	3152315	3152715	401	*	6.54927	4.87887	7.30273	-2.01998	0.00304221	0.0156162	Ec-23_002920	-3474	Exon (Ec-23_002930.2/Ec-23_002930, exon 6 of 8)	Ammonium transporter
931	chr_23	3133662	3134062	401	*	6.95657	3.31059	7.89777	-4.59417	4.15493e-06	0.000141475	Ec-23_002930	-14615	3' UTR	hypothetical protein
932	chr_23	3339409	3339809	401	*	6.96828	5.61584	7.65388	-1.81232	0.000820641	0.00595584	Ec-23_003090	3147	Intron (Ec-23_003090.2/Ec-23_003090, intron 1 of 3)	Hypothetical protein
933	chr_23	3486817	3487217	401	*	6.91224	5.20192	7.67302	-2.14744	0.000754303	0.00558348	Ec-23_003220	-5498	Intron (Ec-23_003210.1/Ec-23_003210, intron 21 of 25)	Ankyrin repeat-containing domain
934	chr_23	3680080	3680480	401	*	6.29391	7.29391	0	6.84233	1.76082e-05	0.000359736	Ec-23_003440	3010	Intron (Ec-23_003440.2/Ec-23_003440, intron 3 of 7)	expressed unknown protein
935	chr_23	3702053	3702453	401	*	6.80953	4.75487	7.62453	-2.55521	8.97783e-05	0.00108706	Ec-23_003450	4047	Intron (Ec-23_003450.2/Ec-23_003450, intron 1 of 1)	EsV-1-199
936	chr_23	3812046	3812446	401	*	5.7839	6.7839	0	4.4591	0.00442844	0.0208463	Ec-23_003540	8517	Distal Intergenic	cupin-like protein
937	chr_23	3880890	3881290	401	*	7.68426	8.39574	6.2204	1.90104	0.000788611	0.00576434	Ec-23_003590	4656	Intron (Ec-23_003590.1/Ec-23_003590, intron 2 of 3)	cupin-like protein
938	chr_23	3903679	3904079	401	*	5.87187	6.87187	0	6.60969	2.12223e-05	0.000401455	Ec-23_003610	-11751	Distal Intergenic	Bromodomain
939	chr_23	3913744	3914144	401	*	4.7457	5.7457	0	5.63787	0.000148097	0.00151281	Ec-23_003610	-1686	Distal Intergenic	Bromodomain
940	chr_23	4084696	4085096	401	*	7.15833	4.63252	8.0273	-3.35871	1.58208e-05	0.000333215	Ec-23_003740	-4235	Intron (Ec-23_003750.2/Ec-23_003750, intron 20 of 25)	hypothetical protein
941	chr_23	4332717	4333117	401	*	7.13488	5.87608	7.79673	-1.6661	0.00183676	0.010845	Ec-23_003910	-9028	Exon (Ec-23_003900.1/Ec-23_003900, exon 7 of 13)	hypothetical protein
942	chr_23	4458083	4458483	401	*	6.72977	4.862	7.5172	-2.03694	0.00188677	0.0109976	Ec-23_004010	6903	Intron (Ec-23_004010.2/Ec-23_004010, intron 7 of 7)	Kinesin motor domain
943	chr_23	4635108	4635508	401	*	7.206	0	8.206	-6.49555	7.10695e-06	0.000195777	Ec-23_004190	-557	Promoter	hypothetical protein
944	chr_23	4753376	4753776	401	*	8.11968	5.76095	8.97171	-3.1399	2.47576e-08	5.05797e-06	Ec-23_004240	-6590	Distal Intergenic	imm upregulated 2
945	chr_23	4769149	4769549	401	*	6.30472	4.31059	7.11123	-2.48963	0.00287088	0.0149432	Ec-23_004270	-19873	Distal Intergenic	Hypothetical protein
946	chr_23	4812500	4812900	401	*	6.50852	1.27703	7.48919	-4.85573	5.7667e-05	0.000812508	Ec-23_004290	-11837	5' UTR	C2H2 zinc finger protein
947	chr_24	89717	90117	401	*	7.13803	5.76095	7.82956	-1.94746	0.00052009	0.00426725	Ec-24_000030	-46460	Exon (Ec-24_000040.2/Ec-24_000040, exon 71 of 171)	Glycosyl transferase, family 31
948	chr_24	194200	194600	401	*	7.28444	6.3863	7.83379	-1.35726	0.00633611	0.0273094	Ec-24_000070	2954	Exon (Ec-24_000070.1/Ec-24_000070, exon 4 of 7)	Ankyrin repeat-containing domain
949	chr_24	402936	403336	401	*	7.16761	4.99822	7.99761	-2.63612	0.000235127	0.0022479	Ec-24_000270	2101	Intron (Ec-24_000270.1/Ec-24_000270, intron 1 of 11)	EsV-1-7 domain protein
950	chr_24	501157	501557	401	*	6.52694	3.88446	7.40652	-3.18349	7.24346e-05	0.000948615	Ec-24_000370	-177	Promoter	conserved unknown protein
951	chr_24	1111276	1111676	401	*	6.96457	5.29391	7.71808	-2.16411	0.000137895	0.00145591	Ec-24_001090	15999	Exon (Ec-24_001090.2/Ec-24_001090, exon 5 of 22)	Ankyrin Repeat Transient Receptor Potential Channel
952	chr_24	1779666	1780066	401	*	5.14435	6.14435	0	5.56683	0.000355566	0.00312439	Ec-24_001560	-4222	5' UTR	Hypothetical protein
953	chr_24	1892994	1893394	401	*	3.98269	4.98269	0	4.51417	0.00180265	0.0107527	Ec-24_001650	-4724	5' UTR	Protein kinase-like domain
954	chr_24	1890489	1890889	401	*	4.52496	5.52496	0	5.47783	0.000200065	0.00195566	Ec-24_001650	-2219	5' UTR	Protein kinase-like domain
955	chr_24	1897849	1898249	401	*	6.04684	7.02278	1.12897	5.45222	6.71151e-07	4.57054e-05	Ec-24_001650	-9579	5' UTR	Protein kinase-like domain
956	chr_24	2089193	2089593	401	*	5.96139	6.96139	0	6.52205	3.94301e-05	0.00061576	Ec-24_001790	2751	5' UTR	P-loop containing nucleoside triphosphate hydrolase
957	chr_24	2097237	2097637	401	*	5.83526	6.81382	0.751789	5.29201	2.23252e-06	9.60217e-05	Ec-24_001800	4739	3' UTR	hypothetical protein
958	chr_24	2419969	2420369	401	*	5.3378	6.3378	0	4.63936	0.00303229	0.0155848	Ec-24_002080	18	Promoter	hypothetical protein
959	chr_24	2534529	2534929	401	*	4.2855	5.2855	0	4.60852	0.00185057	0.0108609	Ec-24_002210	-2574	Distal Intergenic	Ankyrin repeat
960	chr_24	2809851	2810251	401	*	4.11795	5.11795	0	3.64427	0.0101945	0.0390665	Ec-24_002500	-13300	Distal Intergenic	hypothetical protein
961	chr_24	2935276	2935676	401	*	6.84907	5.47313	7.54034	-1.8532	0.00419354	0.0199939	Ec-24_002630	5084	Intron (Ec-24_002640.2/Ec-24_002640, intron 8 of 9)	Tetratricopeptide TPR_2 repeat containing protein
962	chr_24	3486308	3486708	401	*	6.96101	3.31059	7.90238	-4.59211	4.46499e-06	0.000147129	Ec-24_003170	-5832	Distal Intergenic	Domain of unknown function DUF4440
963	chr_24	3602520	3602920	401	*	4.93978	5.93978	0	4.54093	0.00309196	0.0158076	Ec-24_003280	2271	Downstream (1-2kb)	NAD(P)-binding domain
964	chr_24	3670989	3671389	401	*	7.2425	5.94246	7.91505	-1.82782	0.000629227	0.0049538	Ec-24_003370	9945	5' UTR	P-type ATPase, transmembrane domain
965	chr_24	4985610	4986010	401	*	6.8689	5.46197	7.56746	-1.80914	0.00173728	0.0104237	Ec-24_004490	1539	Downstream (1-2kb)	Hypothetical protein
966	chr_25	141440	141840	401	*	7.13457	5.74263	7.82962	-1.68052	0.00450612	0.0211389	Ec-25_000110	10561	3' UTR	NB-ARC and TPR repeat-containing protein
967	chr_25	160212	160612	401	*	6.97369	5.68862	7.6424	-1.73414	0.00253466	0.0136546	Ec-25_000130	2483	3' UTR	Maf-like protein
968	chr_25	194762	195162	401	*	6.22987	7.22987	0	7.53222	2.44619e-08	5.05797e-06	Ec-25_000150	-12053	Distal Intergenic	NADH:ubiquinone oxidoreductase intermediate-associated protein 30
969	chr_25	187663	188063	401	*	4.98269	5.98269	0	5.64015	0.000228627	0.00219805	Ec-25_000150	-4954	Distal Intergenic	NADH:ubiquinone oxidoreductase intermediate-associated protein 30
970	chr_25	407153	407553	401	*	7.59208	6.84457	8.08201	-1.08769	0.0109209	0.041089	Ec-25_000320	-2146	Intron (Ec-25_000310.2/Ec-25_000310, intron 2 of 7)	Staphylococcal nuclease (SNase-like), OB-fold
971	chr_25	663721	664121	401	*	3.89556	4.89556	0	3.77455	0.00741366	0.0306849	Ec-25_000540	2174	3' UTR	Amino acid transporter, transmembrane
972	chr_25	740599	740999	401	*	6.64362	4.87327	7.41497	-2.11122	0.000734616	0.00546747	Ec-25_000600	17286	Distal Intergenic	Vps5 C-terminal
973	chr_25	984874	985274	401	*	6.75506	4.29391	7.61772	-2.80859	0.000376199	0.00327528	Ec-25_000800	2467	5' UTR	Hypothetical leucine rich repeat protein
974	chr_25	1339534	1339934	401	*	7.04189	4.862	7.87321	-2.39969	0.000233195	0.0022367	Ec-25_001100	12309	3' UTR	Ankyrin repeat-containing domain
975	chr_25	1682281	1682681	401	*	8.43002	7.07923	9.11522	-1.85682	0.00039235	0.00339649	Ec-25_001410	3062	Distal Intergenic	expressed unknown protein
976	chr_25	2163026	2163426	401	*	7.12123	6.00592	7.74267	-1.65543	0.00384679	0.0187565	Ec-25_001860	12623	3' UTR	hypothetical protein
977	chr_25	2202798	2203198	401	*	6.94156	5.44696	7.65976	-1.68713	0.00754537	0.0309542	Ec-25_001890	4864	Intron (Ec-25_001890.2/Ec-25_001890, intron 6 of 15)	C2H2 zinc finger protein
978	chr_25	2629729	2630129	401	*	6.66269	2.31059	7.62693	-4.95201	4.80465e-05	0.000705524	Ec-25_002310	7419	Intron (Ec-25_002310.2/Ec-25_002310, intron 8 of 9)	Nucleotide-binding alpha-beta plait domain
979	chr_25	2980554	2980954	401	*	6.73454	5.27703	7.44461	-1.62435	0.0114471	0.0424437	Ec-25_002660	6988	Exon (Ec-25_002660.1/Ec-25_002660, exon 11 of 16)	Tetratricopeptide-like helical domain
980	chr_25	3697422	3697822	401	*	6.98256	5.52853	7.69185	-1.69304	0.00599295	0.0262176	Ec-25_003300	-1169	3' UTR	Hypothetical protein
981	chr_25	3794240	3794640	401	*	4.75304	0	5.75304	-3.20184	0.0135547	0.0480102	Ec-25_003310	-42510	Distal Intergenic	Hypothetical protein
982	chr_25	3877797	3878197	401	*	6.79657	2.31059	7.76402	-5.01763	5.82015e-05	0.000815851	Ec-25_003360	8500	3' UTR	Alpha/beta hydrolase fold-1
983	chr_25	4060933	4061333	401	*	4.39219	5.39219	0	5.49647	7.12171e-05	0.000941725	Ec-25_003500	7184	3' UTR	Hypothetical protein
984	chr_25	4088783	4089183	401	*	7.02972	4.27703	7.91852	-2.97513	1.86086e-05	0.000372524	Ec-25_003530	-2199	Intron (Ec-25_003510.10/Ec-25_003510, intron 18 of 20)	hypothetical protein
985	chr_25	4349251	4349651	401	*	6.75504	2.31059	7.72152	-3.66079	0.00679778	0.028933	Ec-25_003770	7363	Intron (Ec-25_003770.1/Ec-25_003770, intron 8 of 23)	Strawberry notch, helicase C domain
986	chr_25	4438223	4438623	401	*	7.47686	3.89556	8.4153	-4.56074	6.40927e-07	4.43869e-05	Ec-25_003810	-41745	Distal Intergenic	expressed unknown protein
987	chr_25	4445577	4445977	401	*	9.40757	5.48052	10.3593	-4.84355	1.01719e-09	8.31247e-07	Ec-25_003810	-49099	Distal Intergenic	expressed unknown protein
988	chr_26	810407	810807	401	*	7.26897	6.41984	7.79992	-1.2126	0.00691722	0.0292585	Ec-26_000550	-20226	Distal Intergenic	Harbinger transposase-derived nuclease domain
989	chr_26	865428	865828	401	*	6.89998	5.62254	7.56672	-1.7639	0.00308162	0.0157788	Ec-26_000590	-5168	Exon (Ec-26_000580.1/Ec-26_000580, exon 8 of 12)	Hypothetical protein
990	chr_26	968162	968562	401	*	5.04693	6.04693	0	3.69931	0.0113707	0.0421986	Ec-26_000630	-13205	Distal Intergenic	Hypothetical protein
991	chr_26	1074761	1075161	401	*	7.37433	5.61919	8.14304	-2.33626	2.82418e-05	0.000483877	Ec-26_000690	165	Intron (Ec-26_000690.1/Ec-26_000690, intron 1 of 5)	conserved unknown protein
992	chr_26	1158903	1159303	401	*	7.36795	6.1907	8.00747	-1.50555	0.00256294	0.013743	Ec-26_000720	-4252	Exon (Ec-26_000710.2/Ec-26_000710, exon 6 of 72)	Pleckstrin homology domain
993	chr_26	1307358	1307758	401	*	4.69499	5.69499	0	5.07906	0.000797872	0.00581124	Ec-26_000930	10153	3' UTR	hypothetical protein
994	chr_26	1398011	1398411	401	*	6.96883	3.31059	7.91053	-4.30776	6.87942e-05	0.000922656	Ec-26_001020	9380	Downstream (1-2kb)	expressed unknown protein
995	chr_26	1475915	1476315	401	*	7.14115	4.73647	7.99805	-2.66546	1.72923e-05	0.000355058	Ec-26_001110	4234	5' UTR	EsV-1-7 domain protein
996	chr_26	1653116	1653516	401	*	5.59896	6.59896	0	6.74986	4.01598e-06	0.000137893	Ec-26_001350	3319	3' UTR	tRNAHis guanylyltransferase Thg1
997	chr_26	1860807	1861207	401	*	7.05371	5.38433	7.80698	-2.23213	6.39702e-05	0.000880075	Ec-26_001530	20499	Distal Intergenic	expressed unknown protein
998	chr_26	1933148	1933548	401	*	6.87812	5.48052	7.57451	-1.92758	0.00486729	0.0225485	Ec-26_001600	-4482	Distal Intergenic	hypothetical protein
999	chr_26	1965539	1965939	401	*	6.89158	4.31059	7.76569	-3.47685	1.25315e-05	0.000281135	Ec-26_001610	-7668	Distal Intergenic	expressed unknown protein
1000	chr_26	2091104	2091504	401	*	7.01554	4.88446	7.84069	-2.78686	7.96636e-06	0.000208657	Ec-26_001660	26768	3' UTR	P-loop containing nucleoside triphosphate hydrolase
1001	chr_26	2191624	2192024	401	*	5.05933	6.05933	0	6.214	1.09195e-05	0.000247873	Ec-26_001740	-25188	Distal Intergenic	Phox homologous domain
1002	chr_26	2231485	2231885	401	*	4.40538	5.37643	0	4.059	0.00159724	0.00978457	Ec-26_001750	-1851	3' UTR	Zinc finger, RING/FYVE/PHD-type
1003	chr_26	2341215	2341615	401	*	5.53919	6.53919	0	4.3539	0.00494137	0.0228657	Ec-26_001880	1571	Exon (Ec-26_001880.1/Ec-26_001880, exon 3 of 8)	Protein kinase domain
1004	chr_26	2439744	2440144	401	*	6.8712	5.53564	7.55266	-1.68481	0.00225781	0.0125366	Ec-26_002040	1329	Exon (Ec-26_002040.1/Ec-26_002040, exon 4 of 7)	EF-hand domain pair
1005	chr_26	2817770	2818170	401	*	6.1952	7.1952	0	6.59287	4.54731e-05	0.000685621	Ec-26_002520	-3955	5' UTR	expressed unknown protein
1006	chr_26	2865983	2866383	401	*	6.93484	5.53209	7.63243	-1.68166	0.00517229	0.023587	Ec-26_002560	4180	Exon (Ec-26_002560.1/Ec-26_002560, exon 6 of 16)	thaumatin-domain containing protein
1007	chr_26	2901795	2902195	401	*	5.72057	6.72057	0	6.50149	2.41842e-05	0.000441146	Ec-26_002590	9907	Intron (Ec-26_002590.2/Ec-26_002590, intron 1 of 6)	Radical SAM
1008	chr_26	2955021	2955421	401	*	6.33896	0	7.33896	-5.4724	0.000154306	0.0015684	Ec-26_002650	-649	Promoter	Pleckstrin homology-like domain
1009	chr_26	2959630	2960030	401	*	6.67056	0	7.67056	-5.99138	2.66429e-05	0.000471292	Ec-26_002660	4879	Downstream (<1kb)	EsV-1-163
1010	chr_26	3183028	3183428	401	*	5.6108	6.6108	0	4.24589	0.00581702	0.0257791	Ec-26_002870	2130	Exon (Ec-26_002870.1/Ec-26_002870, exon 4 of 6)	conserved unknown protein
1011	chr_26	3394794	3395194	401	*	7.53278	6.78986	8.02076	-1.16143	0.0125717	0.0452816	Ec-26_003050	-11045	Intron (Ec-26_003060.1/Ec-26_003060, intron 2 of 11)	hypothetical protein
1012	chr_26	3548702	3549102	401	*	7.40487	5.99047	8.10516	-1.85393	0.000296097	0.00269455	Ec-26_003180	3024	Exon (Ec-26_003180.2/Ec-26_003180, exon 5 of 8)	Ankyrin repeat-containing domain
1013	chr_26	3761378	3761778	401	*	7.01194	5.99564	7.60229	-1.42517	0.00808576	0.0326467	Ec-26_003470	2986	Exon (Ec-26_003470.1/Ec-26_003470, exon 6 of 7)	hypothetical protein
1014	chr_26	3792905	3793305	401	*	5.98399	6.98399	0	5.34168	0.00112705	0.00759919	Ec-26_003500	6625	Intron (Ec-26_003500.1/Ec-26_003500, intron 1 of 2)	ethylene-responsive DEAD box RNA helicase, putative (RH30)
1015	chr_26	3955532	3955932	401	*	6.8745	5.48052	7.57003	-1.85794	0.00883645	0.0348284	Ec-26_003630	3106	Intron (Ec-26_003630.1/Ec-26_003630, intron 1 of 6)	Aryl sulfotransferase
1016	chr_26	4362540	4362940	401	*	7.1069	5.18393	7.90291	-2.18321	0.00013267	0.00143032	Ec-26_004110	2548	Exon (Ec-26_004110.1/Ec-26_004110, exon 3 of 6)	P-loop containing nucleoside triphosphate hydrolase
1017	chr_26	4746687	4747087	401	*	7.72341	6.04693	8.478	-2.12048	0.000337108	0.0029879	Ec-26_004550	243	Intron (Ec-26_004550.1/Ec-26_004550, intron 1 of 7)	Major facilitator superfamily domain
1018	chr_26	5064763	5065163	401	*	4.4657	5.4657	0	5.75258	2.85971e-05	0.000484845	Ec-26_004900	9285	Distal Intergenic	Hypothetical protein
1019	chr_26	5126341	5126741	401	*	6.49129	0	7.49129	-3.93517	0.0075786	0.0309971	Ec-26_004970	3625	5' UTR	Creatininase-like domain
1020	chr_26	5205671	5206071	401	*	6.85643	0	7.85643	-6.1451	1.99109e-05	0.000383755	Ec-26_005100	1943	Exon (Ec-26_005100.1/Ec-26_005100, exon 4 of 7)	hypothetical protein
1021	chr_26	5220273	5220673	401	*	4.31059	5.31059	0	5.192	0.000236013	0.0022479	Ec-26_005110	-3565	3' UTR	RGS domain
1022	chr_26	5847685	5848085	401	*	6.65309	4.73647	7.44813	-2.08302	0.00146363	0.00918649	Ec-26_005690	13250	3' UTR	hypothetical protein
1023	chr_26	6087263	6087663	401	*	7.25776	5.67258	7.99477	-1.85817	0.00212684	0.0120531	Ec-26_006030	6100	Exon (Ec-26_006030.2/Ec-26_006030, exon 10 of 24)	EF-hand domain pair
1024	chr_26	6095884	6096284	401	*	5.29601	6.29601	0	4.42459	0.00421933	0.0200701	Ec-26_006040	1916	Exon (Ec-26_006040.1/Ec-26_006040, exon 4 of 5)	conserved unknown protein
1025	chr_26	6300327	6300727	401	*	6.81792	5.3645	7.52707	-1.63667	0.00878257	0.0347056	Ec-26_006270	3425	Exon (Ec-26_006270.1/Ec-26_006270, exon 4 of 7)	choline/ethanolamine kinase
1026	chr_26	6557919	6558319	401	*	8.99997	8.08485	9.55549	-1.28684	0.0117944	0.0432214	Ec-26_006670	4996	Downstream (1-2kb)	imm upregulated 9, secreted protein
1027	chr_27	191653	192053	401	*	5.71117	6.71117	0	4.40654	0.00471977	0.0219897	Ec-27_000270	4803	Exon (Ec-27_000270.1/Ec-27_000270, exon 5 of 6)	Zinc finger, RING/FYVE/PHD-type
1028	chr_27	426779	427179	401	*	5.53919	6.53919	0	4.2195	0.00597225	0.026155	Ec-27_000610	4527	3' UTR	Tetratricopeptide-like helical domain
1029	chr_27	453777	454177	401	*	6.99177	5.20639	7.76569	-2.36225	0.000111028	0.00127792	Ec-27_000670	886	Intron (Ec-27_000650.2/Ec-27_000650, intron 1 of 2)	Oxo-4-hydroxy-4-carboxy-5-ureidoimidazoline decarboxylase
1030	chr_27	493185	493585	401	*	6.59303	5.00336	7.33093	-2.22553	0.000274905	0.00254708	Ec-27_000700	4410	3' UTR	Ankyrin repeat-containing domain
1031	chr_27	963827	964227	401	*	7.2549	5.92902	7.93395	-1.65839	0.00267757	0.0141351	Ec-27_001150	-4490	Distal Intergenic	expressed unknown protein
1032	chr_27	1104506	1104906	401	*	7.50791	5.94246	8.24094	-2.16418	3.37674e-05	0.000549696	Ec-27_001330	12684	Distal Intergenic	Tyrosinase copper-binding domain
1033	chr_27	1112816	1113216	401	*	7.13513	5.20639	7.93201	-2.5662	1.48362e-05	0.000325918	Ec-27_001340	8791	Downstream (2-3kb)	hypothetical protein
1034	chr_27	1325499	1325899	401	*	6.73287	5.00336	7.49709	-2.27696	0.000682851	0.00524596	Ec-27_001560	26298	Exon (Ec-27_001560.1/Ec-27_001560, exon 28 of 37)	ABC membrane transporter
1035	chr_27	1717607	1718007	401	*	6.90984	4.63252	7.7528	-2.9869	0.000145755	0.00150132	Ec-27_002020	6265	Intron (Ec-27_002020.3/Ec-27_002020, intron 1 of 10)	Tail specific protease
1036	chr_27	1738432	1738832	401	*	3.46942	4.46942	0	4.27423	0.0015703	0.0096825	Ec-27_002030	2646	3' UTR	expressed unknown protein
1037	chr_27	2098942	2099342	401	*	6.9586	5.18393	7.73069	-1.86244	0.0132178	0.0471274	Ec-27_002350	2083	Exon (Ec-27_002350.2/Ec-27_002350, exon 5 of 14)	Nicotinate phosphoribosyltransferase pncB type
1038	chr_27	2218494	2218894	401	*	5.81528	6.81528	0	7.08234	4.4147e-07	3.73801e-05	Ec-27_002490	0	Promoter	hypothetical protein
1039	chr_27	2473195	2473595	401	*	7.14897	6.19744	7.71741	-1.31478	0.00753426	0.0309397	Ec-27_002800	6905	3' UTR	ThiJ/PfpI
1040	chr_27	2716100	2716500	401	*	6.61523	3.89556	7.50134	-3.60637	2.62132e-05	0.000469768	Ec-27_003090	2908	Intron (Ec-27_003090.2/Ec-27_003090, intron 1 of 7)	Hypothetical leucine rich repeat protein
1041	chr_27	2823161	2823561	401	*	6.21665	7.21665	0	6.50304	6.72397e-05	0.000912762	Ec-27_003200	11553	Exon (Ec-27_003200.1/Ec-27_003200, exon 9 of 18)	Tetratricopeptide-like helical domain
1042	chr_27	3772074	3772474	401	*	3.09406	4.09406	0	3.89279	0.0034909	0.0173315	Ec-27_004310	6843	Exon (Ec-27_004310.2/Ec-27_004310, exon 7 of 12)	Drought induced 19 protein-like, zinc-binding domain
1043	chr_27	3939388	3939788	401	*	4.93172	5.93172	0	6.16971	1.49522e-05	0.000326709	Ec-27_004500	1447	Exon (Ec-27_004500.1/Ec-27_004500, exon 2 of 5)	hypothetical protein
1044	chr_27	4127841	4128241	401	*	5.13969	6.13969	0	5.85111	0.00013755	0.00145591	Ec-27_004670	-6483	Intron (Ec-27_004660.1/Ec-27_004660, intron 7 of 18)	hypothetical protein
1045	chr_27	4384307	4384707	401	*	6.32967	4.45449	7.11828	-2.06726	0.00329894	0.0166208	Ec-27_004910	16067	Exon (Ec-27_004900.3/Ec-27_004900, exon 20 of 29)	Molybdopterin cofactor biosynthesis C (MoaC) domain
1046	chr_27	4415973	4416373	401	*	5.11919	0	6.11919	-4.0532	0.00251229	0.0135604	Ec-27_004930	14990	Exon (Ec-27_004930.2/Ec-27_004930, exon 18 of 21)	Vacuolar protein sorting-associated protein 13
1047	chr_27	4862007	4862407	401	*	7.12011	5.38039	7.88613	-2.21788	0.000125548	0.001379	Ec-27_005380	6268	Distal Intergenic	hypothetical protein
1048	chr_27	4928679	4929079	401	*	6.11999	0	7.11999	-5.41653	0.000112052	0.00128085	Ec-27_005460	-8467	Intron (Ec-27_005450.1/Ec-27_005450, intron 14 of 16)	conserved unknown protein
1049	chr_27	5034596	5034996	401	*	7.38569	6.38236	7.97177	-1.38851	0.0119591	0.0436683	Ec-27_005560	-12453	Intron (Ec-27_005550.2/Ec-27_005550, intron 1 of 2)	calcium-dependent cytoplasmic cysteine proteinase, papain-like protein
1050	chr_27	5288807	5289207	401	*	7.0211	1.27703	8.00758	-5.43724	8.33443e-06	0.000211518	Ec-27_005720	3486	Downstream (1-2kb)	EsV-1-1
1051	chr_27	5475193	5475593	401	*	6.50532	2.31059	7.46538	-4.00203	0.00231813	0.0128345	Ec-27_005900	11942	Distal Intergenic	hypothetical protein
1052	chr_27	5493901	5494301	401	*	5.8533	0	6.8533	-4.33045	0.00268493	0.0141557	Ec-27_005920	-18133	Distal Intergenic	putative scytonemin-related tyrosinase
1053	chr_27	5948207	5948607	401	*	5.20415	6.20415	0	3.92603	0.00853339	0.0341395	Ec-27_006440	3422	Exon (Ec-27_006440.1/Ec-27_006440, exon 7 of 9)	EF-hand domain pair
1054	chr_27	6106667	6107067	401	*	6.18658	0	7.18658	-5.4658	0.00010634	0.00123791	Ec-27_006670	-3916	Intron (Ec-27_006680.2/Ec-27_006680, intron 1 of 4)	Ser-Thr-rich glycosyl-phosphatidyl-inositol-anchored membrane family
1055	chr_27	6276372	6276772	401	*	7.62445	5.48052	8.45125	-2.75044	0.000200858	0.00195872	Ec-27_006860	11495	Distal Intergenic	Aminoacyl-tRNA synthetase, class II (G/ H/ P/ S), conserved domain
1056	chr_28	346197	346597	401	*	6.70279	5.46197	7.35985	-1.58509	0.00872336	0.0345384	Ec-28_000290	-4288	Intron (Ec-28_000280.2/Ec-28_000280, intron 1 of 9)	Hypothetical protein
1057	chr_28	419354	419754	401	*	7.48048	5.89556	8.21744	-2.16005	0.00104514	0.00717722	Ec-28_000400	1383	Intron (Ec-28_000400.1/Ec-28_000400, intron 2 of 21)	C2 domain
1058	chr_28	481712	482112	401	*	6.4859	3.27703	7.4057	-3.12833	0.000730802	0.00544901	Ec-28_000460	3390	Intron (Ec-28_000460.1/Ec-28_000460, intron 3 of 5)	Ammonium transporter AmtB-like domain
1059	chr_28	1349423	1349823	401	*	7.11287	5.54977	7.84543	-2.0525	0.00151639	0.00941639	Ec-28_001430	8921	Intron (Ec-28_001420.1/Ec-28_001420, intron 14 of 19)	conserved unknown protein
1060	chr_28	1382787	1383187	401	*	6.87286	5.38433	7.58974	-1.96945	0.000908494	0.00645584	Ec-28_001460	-1409	3' UTR	Hypothetical protein
1061	chr_28	1481635	1482035	401	*	6.65075	0	7.65075	-6.01582	2.09947e-05	0.000398996	Ec-28_001700	8683	Intron (Ec-28_001700.1/Ec-28_001700, intron 7 of 8)	Mitochodrial transcription termination factor
1062	chr_28	1743458	1743858	401	*	5.64449	6.64449	0	4.20646	0.00616612	0.026746	Ec-28_001950	-745	Promoter	hypothetical protein
1063	chr_28	1914043	1914443	401	*	7.46347	6.25513	8.11169	-1.7558	0.000722228	0.00539541	Ec-28_002080	-9051	3' UTR	Hypothetical protein
1064	chr_28	2099552	2099952	401	*	7.15014	4.862	7.99434	-2.56696	8.04624e-06	0.000209165	Ec-28_002300	10113	Intron (Ec-28_002290.2/Ec-28_002290, intron 9 of 9)	SET domain protein
1065	chr_28	2285765	2286165	401	*	6.98553	5.27703	7.74598	-1.95346	0.00040088	0.00346299	Ec-28_002450	5505	Intron (Ec-28_002450.1/Ec-28_002450, intron 8 of 12)	Domain of unknown function DUF4470
1066	chr_28	2612571	2612971	401	*	8.10514	8.63283	7.26447	1.26447	0.00781019	0.0317344	Ec-28_002760	-896	Promoter	hypothetical protein
1067	chr_28	2739418	2739818	401	*	6.43321	1.27703	7.41284	-4.67659	0.000145869	0.00150132	Ec-28_002970	3004	Exon (Ec-28_002970.1/Ec-28_002970, exon 4 of 6)	Aspartyl/glutamyl-tRNA(Asn/Gln) amidotransferase subunit B, C-terminal
1068	chr_28	2827677	2828077	401	*	4.94271	0	5.94271	-3.97797	0.00244024	0.0132844	Ec-28_003030	-18758	Distal Intergenic	Carbohydrate-binding WSC
1069	chr_28	2800559	2800959	401	*	6.70431	5.69181	7.29342	-1.4694	0.00883922	0.0348284	Ec-28_003030	7960	Downstream (2-3kb)	Carbohydrate-binding WSC
1070	chr_28	3177489	3177889	401	*	7.00593	5.76095	7.6641	-1.69646	0.00621481	0.0269001	Ec-28_003360	-7138	Intron (Ec-28_003340.1/Ec-28_003340, intron 9 of 12)	expressed unknown protein
1071	chr_28	3264827	3265227	401	*	7.18024	5.69817	7.89571	-2.07333	0.000718268	0.00538504	Ec-28_003440	-1278	Distal Intergenic	EsV-1-7 domain protein
1072	chr_28	3539700	3540100	401	*	7.03046	5.10366	7.82705	-2.44658	0.000102864	0.00121453	Ec-28_003700	-3102	Distal Intergenic	Ankyrin repeat-containing domain
1073	chr_28	3668488	3668888	401	*	7.1083	5.80943	7.78055	-1.63498	0.00243107	0.0132835	Ec-28_003800	15276	Exon (Ec-28_003810.1/Ec-28_003810, exon 36 of 46)	hypothetical protein
1074	sdr_f	40004	40404	401	*	7.13137	5.19744	7.92904	-2.10891	0.00749507	0.0308988	Ec-sdr_f_000020	-23108	Exon (Ec-sdr_f_000010.1/Ec-sdr_f_000010, exon 4 of 10)	Putative acetyl-coenzyme A transporter
1075	sdr_f	53380	53780	401	*	6.79148	3.62587	7.70876	-3.15434	0.00339965	0.0169402	Ec-sdr_f_000020	-36484	Intron (Ec-sdr_f_000010.1/Ec-sdr_f_000010, intron 6 of 9)	Putative acetyl-coenzyme A transporter
1076	sdr_f	94084	94484	401	*	6.43394	1.27703	7.41358	-4.02834	0.00246371	0.0133688	Ec-sdr_f_000030	19934	Exon (Ec-sdr_f_000010.1/Ec-sdr_f_000010, exon 10 of 10)	Homoaconitate hydratase
1077	sdr_f	123873	124273	401	*	6.87102	5.20639	7.6234	-2.0122	0.00559948	0.0251147	Ec-sdr_f_000030	-9455	Distal Intergenic	Homoaconitate hydratase
1078	sdr_f	209537	209937	401	*	7.11559	1.27703	8.10293	-5.33741	3.94834e-05	0.00061576	Ec-sdr_f_000070	-31471	Intron (Ec-sdr_f_000060.1/Ec-sdr_f_000060, intron 7 of 8)	Hypothetical protein
1079	sdr_f	285436	285836	401	*	7.21872	5.47313	7.98577	-2.11986	0.00412315	0.0197737	Ec-sdr_f_000080	18164	Distal Intergenic	Chloroplast clp protease P
1080	sdr_f	300572	300972	401	*	6.71456	3.59896	7.62884	-2.88472	0.00360351	0.017804	Ec-sdr_f_000090	-21629	Distal Intergenic	GTPase activating protein
1081	sdr_f	313497	313897	401	*	6.71003	0	7.71003	-4.65127	0.0024304	0.0132835	Ec-sdr_f_000090	-8704	Distal Intergenic	GTPase activating protein
1082	sdr_f	362711	363111	401	*	6.99933	3.29391	7.94295	-3.98248	8.40517e-05	0.00105348	Ec-sdr_f_000100	-29178	Distal Intergenic	Hypothetical protein
1083	sdr_f	382265	382665	401	*	7.44672	5.47683	8.24973	-2.39079	0.00179458	0.0107203	Ec-sdr_f_000100	-9624	Distal Intergenic	Hypothetical protein
1084	sdr_f	394165	394565	401	*	7.06442	2.31059	8.03743	-5.13794	8.22726e-05	0.00103436	Ec-sdr_f_000100	1876	Distal Intergenic	Hypothetical protein
1085	sdr_f	432194	432594	401	*	6.54031	2.31059	7.50134	-3.48789	0.00843153	0.0338089	Ec-sdr_f_000110	21273	Intron (Ec-sdr_f_000110.1/Ec-sdr_f_000110, intron 3 of 7)	LRR protein
1086	sdr_f	425393	425793	401	*	6.75558	0	7.75558	-5.26106	0.000630952	0.00495783	Ec-sdr_f_000110	14472	Intron (Ec-sdr_f_000110.1/Ec-sdr_f_000110, intron 3 of 7)	LRR protein
1087	sdr_f	449798	450198	401	*	6.60275	1.27703	7.58465	-4.45491	0.000786773	0.00576121	Ec-sdr_f_000120	-13113	Intron (Ec-sdr_f_000110.1/Ec-sdr_f_000110, intron 5 of 7)	Histidine triad protein
1088	sdr_f	459306	459706	401	*	6.9409	3.89556	7.85076	-3.28586	0.00167948	0.0101815	Ec-sdr_f_000120	-3605	Intron (Ec-sdr_f_000110.1/Ec-sdr_f_000110, intron 5 of 7)	Histidine triad protein
1089	sdr_f	494592	494992	401	*	6.3407	0	7.3407	-5.32693	0.000281232	0.0025881	Ec-sdr_f_000130	-14225	Distal Intergenic	Casein kinase fragment
1090	sdr_f	508367	508767	401	*	6.98403	3.29391	7.92703	-4.06979	2.46793e-05	0.000446192	Ec-sdr_f_000140	9753	Exon (Ec-sdr_f_000140.1/Ec-sdr_f_000140, exon 8 of 11)	Patched domain protein
1091	sdr_f	550105	550505	401	*	7.14933	5.54977	7.8892	-1.90972	0.0102208	0.0390665	Ec-sdr_f_000150	-224	Promoter	MEMO-like domain protein
1092	sdr_f	566110	566510	401	*	6.90229	1.27703	7.8876	-4.96053	0.000178644	0.00178907	Ec-sdr_f_000150	15381	Intron (Ec-sdr_f_000150.1/Ec-sdr_f_000150, intron 7 of 8)	MEMO-like domain protein
1093	sdr_f	592224	592624	401	*	7.00179	4.31059	7.88554	-2.83988	0.00431749	0.0204418	Ec-sdr_f_000160	29409	Exon (Ec-sdr_f_000150.1/Ec-sdr_f_000150, exon 8 of 9)	Hypothetical protein
1094	sdr_f	620047	620447	401	*	7.07065	4.1132	7.97465	-3.50554	0.000122713	0.00135882	Ec-sdr_f_000160	1586	Intron (Ec-sdr_f_000160.1/Ec-sdr_f_000160, intron 2 of 2)	Hypothetical protein
1095	sdr_f	610004	610404	401	*	6.73868	0	7.73868	-6.18278	9.12143e-06	0.000219236	Ec-sdr_f_000160	11629	Distal Intergenic	Hypothetical protein
1096	sdr_f	598513	598913	401	*	7.20943	5.28127	8.00622	-2.0906	0.00505045	0.0231867	Ec-sdr_f_000160	23120	Distal Intergenic	Hypothetical protein
1097	sdr_f	633415	633815	401	*	7.19183	3.89556	8.11647	-4.02757	3.28781e-05	0.000542267	Ec-sdr_f_000160	-11382	Distal Intergenic	Hypothetical protein
1098	sdr_f	661424	661824	401	*	4.50816	0	5.50816	-9.70391	1.10632e-06	6.10869e-05	Ec-sdr_f_000170	-5448	Distal Intergenic	Conserved hypothetical protein
1099	sdr_f	758988	759388	401	*	6.61526	4.46197	7.44325	-2.17541	0.0132031	0.0471162	Ec-sdr_f_000190	34323	Distal Intergenic	Conserved hypothetical protein
1100	sdr_f	729045	729445	401	*	7.07548	5.4657	7.81736	-1.93122	0.00617898	0.0267734	Ec-sdr_f_000190	4380	Distal Intergenic	Conserved hypothetical protein
1101	sdr_f	816680	817080	401	*	6.92864	0	7.92864	-6.21474	1.66343e-05	0.000345013	Ec-sdr_f_000200	4211	Exon (Ec-sdr_f_000200.1/Ec-sdr_f_000200, exon 3 of 7)	Protein phosphatase 2C
1102	sdr_f	771095	771495	401	*	7.17521	4.31059	8.0726	-3.29722	0.000598594	0.00476775	Ec-sdr_f_000210	-37678	Downstream (<1kb)	Conserved hypothetical protein
1103	sdr_f	796021	796421	401	*	6.48149	3.88446	7.35705	-2.59939	0.00750138	0.0308988	Ec-sdr_f_000210	-12752	Intron (Ec-sdr_f_000200.1/Ec-sdr_f_000200, intron 5 of 6)	Conserved hypothetical protein
1104	sdr_f	856443	856843	401	*	6.85112	3.89556	7.75499	-3.35145	0.000863053	0.0061976	Ec-sdr_f_000220	-22013	Distal Intergenic	Conserved hypothetical protein
