# Supplementary material for: Interactions between U and V sex chromosomes during the life cycle of Ectocarpus
Source: Development. 2024 Apr 12;151(20):dev202677. doi: 10.1242/dev.202677 (PMC11057875; doi:10.1242/dev.202677)
Supplement: Table S5. H3K79me2 peaks with significant differential enrichment between WT sporophyte and WT male gametophytes. [file develop-151-202677-TableS5.xlsx]

## Sheet: S5
Table S5 - Differentially-enriched H3K79me2 peaks between WT sporophytes and WT male gametophytes
Peak ID	Chr	Start	End	Width	Strand	Conc	Conc_wt_sporophyte	Conc_wt_male	Fold	p.value	FDR	Nearest Gene	distanceToTSS	Annotation	Gene description
1	chr_00	20884	21284	401	*	6.79894	7.79894	0	8.08306	3.57932e-09	4.64e-06	Ec-00_000020	7838	Distal Intergenic	hypothetical protein
2	chr_00	126745	127145	401	*	6.7457	7.7457	0	7.82123	1.18838e-07	2.71864e-05	Ec-00_000090	6698	Downstream (<1kb)	expressed unknown protein
3	chr_00	246655	247055	401	*	5.80565	3.27703	6.67489	-2.46463	0.00112638	0.0121008	Ec-00_000150	38831	Distal Intergenic	Ankyrin repeat-containing domain
4	chr_00	322573	322973	401	*	3.31059	4.31059	0	3.93622	0.00259084	0.0219995	Ec-00_000180	-638	Promoter	Protein of unknown function DUF963
5	chr_00	393660	394060	401	*	5.31059	6.31059	0	4.63016	0.00335835	0.0266	Ec-00_000230	3247	Distal Intergenic	conserved unknown protein
6	chr_00	477847	478247	401	*	8.17484	5.63252	9.04537	-3.48675	2.59696e-06	0.00025249	Ec-00_000310	-645	Promoter	hypothetical protein
7	chr_00	650822	651222	401	*	6.34503	7.14668	4.3844	2.6595	1.21757e-06	0.000131531	Ec-00_000450	-1610	Distal Intergenic	hypothetical protein
8	chr_00	773438	773838	401	*	4.66935	5.66935	0	5.97821	6.30424e-05	0.00176383	Ec-00_000570	-2448	Distal Intergenic	conserved unknown protein
9	chr_00	800119	800519	401	*	6.43398	3.27703	7.35075	-3.21781	0.00056855	0.0076774	Ec-00_000580	826	Intron (Ec-00_000580.1/Ec-00_000580, intron 2 of 2)	hypothetical protein
10	chr_00	804001	804401	401	*	6.33471	0	7.33471	-6.07472	1.20435e-05	0.000648255	Ec-00_000590	537	3' UTR	expressed unknown protein
11	chr_00	873973	874373	401	*	5.50835	6.50835	0	6.1837	0.000147908	0.00293477	Ec-00_000640	2980	Exon (Ec-00_000640.1/Ec-00_000640, exon 6 of 7)	conserved unknown protein
12	chr_00	900723	901123	401	*	6.53323	7.31499	4.7007	1.79967	0.00667015	0.0424554	Ec-00_000670	2693	Distal Intergenic	Protein disulphide isomerase
13	chr_00	1018338	1018738	401	*	5.71588	6.71588	0	7.08858	4.14413e-07	6.19867e-05	Ec-00_000770	-7365	Distal Intergenic	hypothetical protein
14	chr_00	1074309	1074709	401	*	5.60314	0	6.60314	-4.41927	0.00234532	0.0202687	Ec-00_000830	2168	Downstream (1-2kb)	expressed unknown protein
15	chr_00	1181688	1182088	401	*	4.862	5.862	0	6.08085	6.1689e-05	0.00174768	Ec-00_000910	11644	Distal Intergenic	hypothetical protein
16	chr_00	1274818	1275218	401	*	6.78562	5.82693	7.35655	-1.26959	0.00340781	0.0268823	Ec-00_000970	6508	Exon (Ec-00_000970.2/Ec-00_000970, exon 6 of 13)	SEN1 protein
17	chr_00	1299647	1300047	401	*	4.54272	5.54272	0	5.53494	0.000285533	0.00470525	Ec-00_001000	383	Exon (Ec-00_001000.1/Ec-00_001000, exon 2 of 16)	ATPase family AAA domain-containing protein 3, domain of unknown function DUF3523
18	chr_00	1324802	1325202	401	*	6.17602	5.00336	6.81423	-1.39694	0.00609548	0.0402467	Ec-00_001020	13935	Intron (Ec-00_001020.1/Ec-00_001020, intron 4 of 4)	Zinc finger, TFIIS-type
19	chr_00	1483121	1483521	401	*	5.35218	0	6.35218	-5.16586	0.000113545	0.00243688	Ec-00_001190	10318	Intron (Ec-00_001180.1/Ec-00_001180, intron 24 of 26)	expressed unknown protein
20	chr_00	1509992	1510392	401	*	6.26747	2.27703	7.22136	-4.11851	7.99749e-05	0.00198104	Ec-00_001210	4087	Exon (Ec-00_001200.2/Ec-00_001200, exon 19 of 21)	Hypothetical protein
21	chr_00	1859195	1859595	401	*	6.51895	7.15363	5.35862	1.35985	0.00169108	0.0158856	Ec-00_001620	-5782	5' UTR	Bestrophin/UPF0187
22	chr_00	2287600	2288000	401	*	5.68906	6.50291	3.64275	2.02948	0.00521009	0.0357986	Ec-00_002050	24478	Distal Intergenic	Myosin light chain kinase (MLCK)
23	chr_00	2478717	2479117	401	*	5.8812	6.61919	4.29107	1.5906	0.00608921	0.0402467	Ec-00_002170	-7371	Distal Intergenic	conserved unknown protein
24	chr_00	2521400	2521800	401	*	4.55327	5.55327	0	4.88661	0.00156724	0.0151617	Ec-00_002210	-2275	Distal Intergenic	Mannosyl-oligosaccharide 1,2-alpha-mannosidase, central fragment, family GH47
25	chr_00	2611095	2611495	401	*	3.98269	4.98269	0	4.50953	0.00226177	0.0199005	Ec-00_002350	-4064	Distal Intergenic	Hypothetical protein
26	chr_00	2695184	2695584	401	*	6.01517	7.01517	0	3.98575	0.00758928	0.0463606	Ec-00_002430	-3506	Distal Intergenic	conserved unknown protein
27	chr_00	2767498	2767898	401	*	3.46197	4.46197	0	4.28417	0.00214255	0.0191109	Ec-00_002560	1579	Distal Intergenic	hypothetical protein
28	chr_00	2785531	2785931	401	*	5.0793	5.9371	2.66602	2.5785	0.00195099	0.0176863	Ec-00_002600	-818	Promoter	Ion transport domain
29	chr_00	2902329	2902729	401	*	5.99693	6.99693	0	6.79349	2.50795e-05	0.000995247	Ec-00_002730	8926	Distal Intergenic	hypothetical protein
30	chr_00	2964172	2964572	401	*	4.92846	2.31059	5.80588	-2.79254	0.00624294	0.0406	Ec-00_002810	3047	Downstream (1-2kb)	hypothetical protein
31	chr_00	3157423	3157823	401	*	6.07558	7.07558	0	7.0133	7.49435e-06	0.000511325	Ec-00_003060	4403	Distal Intergenic	Ion transport domain
32	chr_00	3967780	3968180	401	*	5.97785	0	6.97785	-5.78964	2.01435e-05	0.000882839	Ec-00_003700	13776	Distal Intergenic	hypothetical protein
33	chr_00	4478913	4479313	401	*	3.63252	4.63252	0	4.34974	0.00168007	0.0158203	Ec-00_003920	-16571	Distal Intergenic	expressed unknown protein
34	chr_00	4467133	4467533	401	*	3.63252	4.63252	0	4.48083	0.00103373	0.011341	Ec-00_003920	-4791	Distal Intergenic	expressed unknown protein
35	chr_00	4489918	4490318	401	*	4.38827	5.38827	0	5.62409	0.000102004	0.00227984	Ec-00_003930	-18536	Distal Intergenic	hypothetical protein
36	chr_00	4500163	4500563	401	*	8.05206	9.05206	0	11.7624	2.06317e-08	1.39083e-05	Ec-00_003930	-8291	Distal Intergenic	hypothetical protein
37	chr_00	5710136	5710536	401	*	5.7888	0	6.7888	-5.35355	0.000193339	0.00356348	Ec-00_004270	2171	Distal Intergenic	Hypothetical protein
38	chr_00	6459166	6459566	401	*	6.06918	4.2855	6.84281	-1.73361	0.00389486	0.0294691	Ec-00_004700	-2170	Distal Intergenic	expressed unknown protein
39	chr_00	6575090	6575490	401	*	6.13685	4.63252	6.85714	-2.0862	0.00134567	0.0134532	Ec-00_004810	586	Exon (Ec-00_004810.2/Ec-00_004810, exon 3 of 4)	Glycosyltransferase AER61, uncharacterised
40	chr_00	7077432	7077832	401	*	6.67822	7.67822	0	7.76556	1.4468e-07	3.1259e-05	Ec-00_004910	2566	Exon (Ec-00_004910.2/Ec-00_004910, exon 1 of 3)	hypothetical protein
41	chr_00	7875526	7875926	401	*	5.48832	6.48832	0	5.19352	0.00160704	0.0154316	Ec-00_005160	-1199	3' UTR	Hypothetical protein
42	chr_00	8230368	8230768	401	*	4.76095	5.76095	0	4.7715	0.00222404	0.0196575	Ec-00_005320	30015	Distal Intergenic	hypothetical protein
43	chr_00	8200258	8200658	401	*	6.64347	7.64347	0	6.66781	0.000142805	0.00287757	Ec-00_005320	0	Promoter	hypothetical protein
44	chr_00	8209716	8210116	401	*	6.32861	7.32861	0	4.4256	0.00491475	0.034315	Ec-00_005320	9363	Distal Intergenic	hypothetical protein
45	chr_00	8434576	8434976	401	*	6.04444	7.04444	0	7.02128	6.42385e-06	0.000454225	Ec-00_005370	-35003	Distal Intergenic	conserved unknown protein
46	chr_00	8483763	8484163	401	*	4.77003	5.77003	0	5.85027	8.64977e-05	0.00203872	Ec-00_005380	-2285	Downstream (1-2kb)	hypothetical protein
47	chr_00	8623014	8623414	401	*	5.83464	6.82112	0.0902604	5.82798	2.69577e-05	0.00104011	Ec-00_005410	-2145	Distal Intergenic	Aryl sulfotransferase
48	chr_00	8966668	8967068	401	*	4.8182	5.8182	0	5.72724	0.000237308	0.00408634	Ec-00_005680	4504	Exon (Ec-00_005680.2/Ec-00_005680, exon 6 of 7)	Pectin lyase fold protein
49	chr_00	9940664	9941064	401	*	6.38176	3.89556	7.2469	-3.54179	5.42051e-05	0.00164905	Ec-00_006170	3969	Intron (Ec-00_006110.4/Ec-00_006110, intron 1 of 1)	EsV-1-13
50	chr_00	9976300	9976700	401	*	5.01951	5.99564	0.0902604	4.95622	0.000280431	0.00465425	Ec-00_006270	0	Promoter	Light harvesting complex protein; possible pseudogene
51	chr_00	10056562	10056962	401	*	6.3386	7.24431	3.35606	3.42138	0.000281241	0.00465425	Ec-00_006380	1359	Exon (Ec-00_006370.1/Ec-00_006370, exon 2 of 10)	Mannuronan C-5-epimerase
52	chr_00	10059421	10059821	401	*	7.11987	8.11987	0	8.13479	3.12498e-08	1.51913e-05	Ec-00_006380	4218	Exon (Ec-00_006370.1/Ec-00_006370, exon 9 of 10)	Mannuronan C-5-epimerase
53	chr_00	10389637	10390037	401	*	5.3863	6.3863	0	6.19457	0.000110092	0.00238262	Ec-00_006500	-1063	Distal Intergenic	expressed unknown protein
54	chr_00	10942594	10942994	401	*	5.95327	0	6.95327	-5.76521	2.18604e-05	0.000934231	Ec-00_006900	2549	Intron (Ec-00_006900.1/Ec-00_006900, intron 2 of 11)	Pectin lyase fold/virulence factor
55	chr_00	11460199	11460599	401	*	4.74263	5.74263	0	5.17236	0.00107646	0.0116611	Ec-00_007220	0	Promoter	expressed unknown protein
56	chr_00	11706549	11706949	401	*	5.89442	2.31059	6.83297	-4.31539	0.000378827	0.005706	Ec-00_007260	4339	Downstream (<1kb)	hypothetical protein
57	chr_00	11655993	11656393	401	*	5.12969	6.10844	0.0341305	4.88874	0.000468861	0.00660652	Ec-00_007260	54895	Distal Intergenic	hypothetical protein
58	chr_00	11763155	11763555	401	*	5.62557	6.54625	2.40114	3.25903	0.0019309	0.0175861	Ec-00_007290	3088	Intron (Ec-00_007300.2/Ec-00_007300, intron 1 of 8)	expressed unknown protein
59	chr_00	11760586	11760986	401	*	4.94844	0	5.94844	-4.35454	0.00126699	0.0129326	Ec-00_007290	5657	Intron (Ec-00_007300.2/Ec-00_007300, intron 1 of 8)	expressed unknown protein
60	chr_00	11866266	11866666	401	*	5.2855	6.2855	0	6.52791	1.19717e-05	0.000648255	Ec-00_007420	7565	Intron (Ec-00_007420.1/Ec-00_007420, intron 1 of 2)	expressed unknown protein
61	chr_00	11929555	11929955	401	*	5.10856	0	6.10856	-4.37337	0.00153286	0.0149623	Ec-00_007440	10693	Intron (Ec-00_007440.2/Ec-00_007440, intron 4 of 4)	Hypothetical protein
62	chr_00	12514509	12514909	401	*	7.53065	8.53065	0	8.34758	5.07883e-08	1.82802e-05	Ec-00_007780	-1364	Distal Intergenic	Carbohydrate-binding WSC
63	chr_00	12628304	12628704	401	*	6.29829	4.31059	7.10388	-2.96792	9.20494e-05	0.00214359	Ec-00_007850	-28	Promoter	Hypothetical protein
64	chr_00	12651562	12651962	401	*	7.051	5.61919	7.75528	-1.86577	0.000129838	0.00267164	Ec-00_007850	22830	Distal Intergenic	Hypothetical protein
65	chr_00	12709283	12709683	401	*	8.32869	0	9.32869	-7.8368	2.14579e-08	1.39083e-05	Ec-00_007870	-14927	Distal Intergenic	Hypothetical protein
66	chr_00	12819928	12820328	401	*	5.96667	6.96667	0	6.74533	3.07552e-05	0.00112155	Ec-00_007900	-5768	Distal Intergenic	Cyclin, N-terminal
67	chr_00	12864826	12865226	401	*	4.59896	5.59896	0	4.0555	0.00589333	0.0393252	Ec-00_007940	3525	Downstream (1-2kb)	Cyclophilin-like domain
68	chr_00	13169071	13169471	401	*	4.19744	5.19744	0	4.87392	0.00123886	0.0127797	Ec-00_008030	14550	Distal Intergenic	hypothetical protein
69	chr_00	13166105	13166505	401	*	4.98788	5.98788	0	5.74706	0.000309841	0.00497922	Ec-00_008030	11584	Distal Intergenic	hypothetical protein
70	chr_00	13930900	13931300	401	*	6.35925	7.35925	0	7.12674	9.98796e-06	0.000597587	Ec-00_008430	-15549	Distal Intergenic	Ribonuclease Zc3h12a-like
71	chr_00	14017937	14018337	401	*	7.16413	8.16413	0	5.56441	0.00144844	0.0143333	Ec-00_008490	-17776	Distal Intergenic	conserved unknown protein
72	chr_00	14584586	14584986	401	*	4.73955	5.73955	0	3.99692	0.00652998	0.0419754	Ec-00_008820	-6689	Distal Intergenic	Carbohydrate-binding WSC
73	chr_00	14683499	14683899	401	*	8.39755	9.10755	6.94035	1.92513	3.53922e-06	0.000305867	Ec-00_008890	6141	Distal Intergenic	Glutathione S-transferase
74	chr_00	15075487	15075887	401	*	3.2855	4.2855	0	4.19467	0.00233519	0.0202521	Ec-00_009150	-1417	Distal Intergenic	hypothetical protein
75	chr_00	15281508	15281908	401	*	4.68223	5.68223	0	6.08351	2.26323e-05	0.000936391	Ec-00_009250	-24360	Distal Intergenic	hypothetical protein
76	chr_00	15291418	15291818	401	*	6.27465	7.27465	0	7.45301	2.53338e-07	4.69158e-05	Ec-00_009250	-14450	Distal Intergenic	hypothetical protein
77	chr_00	15582330	15582730	401	*	6.24522	3.87327	7.09867	-2.72978	0.000184836	0.00347259	Ec-00_009390	8342	3' UTR	Pectin lyase fold/virulence factor
78	chr_00	15652568	15652968	401	*	6.71039	7.71039	0	7.66428	5.65324e-07	8.14276e-05	Ec-00_009440	1262	3' UTR	Ribonuclease H-like domain
79	chr_00	15638262	15638662	401	*	5.64449	6.64449	0	3.98185	0.00748021	0.0461023	Ec-00_009440	-12644	Distal Intergenic	Ribonuclease H-like domain
80	chr_00	15661475	15661875	401	*	8.59573	9.18979	7.5681	1.27183	0.00144094	0.0142955	Ec-00_009450	2922	Exon (Ec-00_009450.6/Ec-00_009450, exon 5 of 13)	Armadillo-type fold
81	chr_00	15810009	15810409	401	*	6.51003	5.31059	7.15578	-1.46392	0.00719071	0.0452503	Ec-00_009560	-1677	Distal Intergenic	expressed unknown protein
82	chr_00	15851441	15851841	401	*	7.02741	4.61248	7.88538	-3.0297	3.78831e-06	0.000320277	Ec-00_009590	-13829	Distal Intergenic	conserved unknown protein
83	chr_00	16096822	16097222	401	*	6.0432	7.0432	0	5.61808	0.00100564	0.0111741	Ec-00_009680	-1042	Distal Intergenic	Rhodanese-like domain
84	chr_00	16113988	16114388	401	*	6.50366	4.31059	7.3366	-3.19716	5.87186e-05	0.00170415	Ec-00_009690	2441	Distal Intergenic	hypothetical protein
85	chr_00	16403259	16403659	401	*	8.80687	9.59275	6.94891	2.44095	5.57771e-06	0.000425328	Ec-00_009780	-9639	Distal Intergenic	Hypothetical protein
86	chr_00	17266271	17266671	401	*	6.38556	7.38556	0	8.16691	1.87406e-05	0.000861621	Ec-00_010180	6789	Distal Intergenic	hypothetical protein
87	chr_00	17478989	17479389	401	*	6.19074	3.89556	7.03573	-3.11437	0.000404963	0.00598822	Ec-00_010250	16368	Distal Intergenic	hypothetical protein
88	chr_00	17651432	17651832	401	*	5.03694	6.03694	0	6.45172	7.69025e-06	0.000515645	Ec-00_010350	65	Promoter	Hypothetical protein
89	chr_00	17674437	17674837	401	*	7.0169	7.5928	6.04375	1.1826	0.00371152	0.0286391	Ec-00_010380	1283	Exon (Ec-00_010380.1/Ec-00_010380, exon 2 of 2)	expressed unknown protein
90	chr_00	17780827	17781227	401	*	7.7877	8.63779	5.44675	3.13447	2.0718e-09	4.02862e-06	Ec-00_010440	1267	Exon (Ec-00_010440.1/Ec-00_010440, exon 2 of 4)	hypothetical protein
91	chr_00	17814667	17815067	401	*	5.01097	5.98788	0.0341305	5.12964	0.000145129	0.00289439	Ec-00_010490	-924	Promoter	hypothetical protein
92	chr_00	17870869	17871269	401	*	6.56865	4.30228	7.41034	-3.09971	2.01241e-05	0.000882839	Ec-00_010540	5895	Exon (Ec-00_010540.1/Ec-00_010540, exon 7 of 8)	conserved unknown protein
93	chr_00	17920495	17920895	401	*	7.16682	5.30228	7.95374	-2.62609	9.48017e-06	0.000585213	Ec-00_010590	2437	Distal Intergenic	expressed unknown protein
94	chr_00	18001006	18001406	401	*	6.10294	4.46942	6.84943	-1.98597	0.00114079	0.0121549	Ec-00_010720	0	Promoter	Protein kinase-like domain
95	chr_00	18208893	18209293	401	*	6.12352	0	7.12352	-5.93026	1.27176e-05	0.000659449	Ec-00_010990	3922	3' UTR	RmlC-like jelly roll fold
96	chr_00	18433210	18433610	401	*	6.53956	7.52295	1.09026	5.8063	3.15507e-06	0.000286838	Ec-00_011090	-12066	Distal Intergenic	expressed unknown protein
97	chr_00	18652054	18652454	401	*	5.54207	6.33372	3.64743	2.18176	0.00107332	0.0116596	Ec-00_011300	-10846	Distal Intergenic	expressed unknown protein
98	chr_00	18740513	18740913	401	*	3.31059	4.31059	0	3.71262	0.00459192	0.0330703	Ec-00_011380	-4964	Distal Intergenic	expressed unknown protein
99	chr_00	18763656	18764056	401	*	6.09887	7.09887	0	4.12871	0.00659262	0.0421741	Ec-00_011390	9119	Downstream (2-3kb)	expressed unknown protein
100	chr_00	18823569	18823969	401	*	8.45571	9.45571	0	10.6852	2.44871e-07	4.69158e-05	Ec-00_011440	792	5' UTR	Light harvesting complex protein
101	chr_00	18946024	18946424	401	*	6.94863	7.94863	0	6.95067	8.30332e-05	0.00203872	Ec-00_011490	8019	Distal Intergenic	Pectin lyase fold
102	chr_01	166440	166840	401	*	5.56244	6.56244	0	5.6981	0.000661486	0.00854482	Ec-01_000240	5090	Exon (Ec-01_000250.2/Ec-01_000250, exon 9 of 9)	Alpha/Beta hydrolase fold
103	chr_01	710697	711097	401	*	7.40862	8.01898	6.32962	1.37517	0.00050672	0.00701293	Ec-01_000910	-17812	Distal Intergenic	Carbohydrate-binding WSC
104	chr_01	812217	812617	401	*	5.99306	6.99306	0	4.88231	0.00284	0.0233999	Ec-01_001030	464	Exon (Ec-01_001030.1/Ec-01_001030, exon 1 of 2)	hypothetical protein
105	chr_01	921444	921844	401	*	5.15131	6.15131	0	6.36949	1.89848e-05	0.000861621	Ec-01_001200	-231	Promoter	MULE transposase domain
106	chr_01	1046924	1047324	401	*	4.28971	5.28971	0	5.53228	0.000174041	0.00332803	Ec-01_001300	5465	Exon (Ec-01_001300.1/Ec-01_001300, exon 12 of 19)	Peptidase C19, ubiquitin carboxyl-terminal hydrolase
107	chr_01	1030144	1030544	401	*	4.20639	5.20639	0	5.04953	0.000751396	0.00924741	Ec-01_001300	-10915	Exon (Ec-01_001290.2/Ec-01_001290, exon 17 of 29)	Peptidase C19, ubiquitin carboxyl-terminal hydrolase
108	chr_01	1256143	1256543	401	*	5.69957	0	6.69957	-4.93238	0.000785181	0.00951268	Ec-01_001570	6026	Intron (Ec-01_001570.2/Ec-01_001570, intron 3 of 3)	expressed unknown protein
109	chr_01	2395972	2396372	401	*	6.24962	3.862	7.10474	-2.03527	0.00791701	0.0477887	Ec-01_002820	-7109	5' UTR	AAA+ ATPase domain
110	chr_01	2454507	2454907	401	*	5.13502	6.13502	0	5.72345	0.000419189	0.00612867	Ec-01_002870	16172	Distal Intergenic	hypothetical protein
111	chr_01	2834128	2834528	401	*	6.19785	1.27703	7.17384	-3.6387	0.00526595	0.0360551	Ec-01_003380	13904	Exon (Ec-01_003390.2/Ec-01_003390, exon 44 of 65)	RNA recognition motif domain
112	chr_01	3635073	3635473	401	*	7.34801	8.06946	5.8382	1.83789	0.000423801	0.00617289	Ec-01_004230	58	Promoter	Jumonji and C5HC2 zinc finger domain protein
113	chr_01	4230802	4231202	401	*	6.56341	5.11795	7.27078	-1.67132	0.00645342	0.0416208	Ec-01_004910	9480	Intron (Ec-01_004920.2/Ec-01_004920, intron 10 of 13)	Vacuolar fusion protein MON1
114	chr_01	4495465	4495865	401	*	5.94844	0	6.94844	-5.62399	6.97171e-05	0.00185705	Ec-01_005220	-1187	3' UTR	Ribokinase, bacterial
115	chr_01	5645006	5645406	401	*	5.18779	6.14668	1.03413	3.90323	0.00201402	0.0181216	Ec-01_006550	0	Promoter	Hypothetical leucine rich repeat protein
116	chr_01	6258500	6258900	401	*	7.12179	8.12179	0	7.04118	7.57267e-05	0.00195034	Ec-01_007310	0	Promoter	Hypothetical protein
117	chr_01	6264582	6264982	401	*	5.56765	6.56765	0	4.48648	0.00425924	0.0315042	Ec-01_007330	-324	Promoter	Hypothetical protein
118	chr_01	6413562	6413962	401	*	6.69488	7.39732	5.27116	1.44723	0.00814907	0.048907	Ec-01_007490	4543	3' UTR	HECT
119	chr_01	6504144	6504544	401	*	6.26612	7.26612	0	7.52513	1.1884e-07	2.71864e-05	Ec-01_007620	3249	Exon (Ec-01_007620.2/Ec-01_007620, exon 3 of 3)	conserved unknown protein
120	chr_01	6576979	6577379	401	*	6.53271	4.47683	7.34787	-2.78849	0.000223824	0.00390337	Ec-01_007680	5630	Exon (Ec-01_007680.2/Ec-01_007680, exon 6 of 7)	Kinesin motor domain
121	chr_01	6809689	6810089	401	*	5.11829	2.27703	6.01395	-2.29465	0.00759364	0.0463606	Ec-01_007980	-2919	Exon (Ec-01_007960.2/Ec-01_007960, exon 5 of 17)	Peptidase M14, carboxypeptidase A
122	chr_01	6975708	6976108	401	*	6.09357	2.31059	7.04019	-3.56433	0.00473038	0.0335702	Ec-01_008170	5203	3' UTR	hypothetical protein
123	chr_01	7746825	7747225	401	*	5.41053	3.31059	6.23161	-2.26445	0.00823694	0.0493582	Ec-01_009210	5016	Exon (Ec-01_009220.1/Ec-01_009220, exon 10 of 11)	hypothetical protein
124	chr_01	7760892	7761292	401	*	5.57119	0	6.57119	-4.48087	0.00201766	0.0181216	Ec-01_009230	3538	Intron (Ec-01_009230.1/Ec-01_009230, intron 3 of 4)	hypothetical protein
125	chr_01	8062654	8063054	401	*	5.94387	3.31059	6.82265	-3.25952	0.00117925	0.0124285	Ec-01_009480	1281	Intron (Ec-01_009500.2/Ec-01_009500, intron 1 of 2)	SCP / PR1-domain containing protein
126	chr_01	8636373	8636773	401	*	6.54705	4.89556	7.29697	-2.39917	0.000293788	0.0048006	Ec-01_010220	6578	Downstream (2-3kb)	Pectin lyase fold/virulence factor
127	chr_01	9180797	9181197	401	*	5.33168	6.33168	0	6.75037	1.69102e-06	0.000173062	Ec-01_010970	-4529	3' UTR	propionyl-CoA carboxylase, alpha subunit
128	chr_01	9224377	9224777	401	*	6.86039	7.85402	0.0341305	6.29253	7.89015e-05	0.00196697	Ec-01_011020	4030	Distal Intergenic	conserved unknown protein
129	chr_01	9427104	9427504	401	*	5.53346	0	6.53346	-5.36235	6.54846e-05	0.00180617	Ec-01_011290	-536	Promoter	Hypothetical protein
130	chr_01	9720772	9721172	401	*	5.29166	0	6.29166	-4.75801	0.00066921	0.0085893	Ec-01_011610	-3004	3' UTR	PDZ domain
131	chr_01	10009479	10009879	401	*	5.41599	6.41599	0	6.82552	1.31381e-06	0.000138092	Ec-01_012010	-5889	Exon (Ec-01_012020.2/Ec-01_012020, exon 6 of 33)	Gamma-tubulin complex component protein
132	chr_02	367451	367851	401	*	5.53564	6.53564	0	3.91877	0.00792588	0.0477887	Ec-02_000360	4136	Exon (Ec-02_000360.2/Ec-02_000360, exon 5 of 29)	EF-hand domain pair
133	chr_02	409266	409666	401	*	4.93978	5.93978	0	4.07142	0.00619261	0.0403604	Ec-02_000410	-3535	Exon (Ec-02_000420.1/Ec-02_000420, exon 4 of 4)	expressed unknown protein
134	chr_02	434986	435386	401	*	6.15117	0	7.15117	-5.18741	0.000719646	0.0090867	Ec-02_000460	4754	Exon (Ec-02_000460.2/Ec-02_000460, exon 8 of 19)	Ankyrin Repeat Protein with putative kinase domain
135	chr_02	519018	519418	401	*	6.06506	4.10366	6.86681	-2.31377	0.000774254	0.00940961	Ec-02_000490	-25245	3' UTR	Hypothetical protein
136	chr_02	909397	909797	401	*	3.87582	0	4.87582	-3.0772	0.00635196	0.0411713	Ec-02_000750	31501	Downstream (1-2kb)	GPS motif
137	chr_02	964902	965302	401	*	6.33989	4.76095	7.07565	-1.88221	0.00199359	0.0179886	Ec-02_000790	13017	Intron (Ec-02_000790.1/Ec-02_000790, intron 19 of 50)	IPT/TIG domain-containing protein
138	chr_02	1170005	1170405	401	*	5.95894	0	6.95894	-5.80052	1.55825e-05	0.000776925	Ec-02_000950	9278	Exon (Ec-02_000950.1/Ec-02_000950, exon 14 of 20)	VRR-NUC domain
139	chr_02	1295657	1296057	401	*	6.39295	1.27703	7.37199	-4.98835	5.7283e-05	0.00169682	Ec-02_001050	-3105	Distal Intergenic	expressed unknown protein
140	chr_02	1927134	1927534	401	*	6.4364	4.87327	7.16896	-1.60957	0.00314292	0.0255173	Ec-02_001610	3195	Downstream (1-2kb)	hypothetical protein
141	chr_02	2498963	2499363	401	*	6.2046	0	7.2046	-5.95844	1.66287e-05	0.000808363	Ec-02_002300	4132	Exon (Ec-02_002300.1/Ec-02_002300, exon 4 of 8)	Six-bladed beta-propeller, TolB-like
142	chr_02	2701261	2701661	401	*	6.3336	4.89556	7.0393	-1.66391	0.0072939	0.0456045	Ec-02_002540	6748	Intron (Ec-02_002530.2/Ec-02_002530, intron 11 of 22)	Hypothetical protein
143	chr_02	3020106	3020506	401	*	5.48832	6.48832	0	4.32268	0.00508811	0.0351289	Ec-02_002760	10	Promoter	expressed unknown protein
144	chr_02	3534228	3534628	401	*	6.21997	7.21997	0	4.29073	0.00561887	0.0380693	Ec-02_003190	4030	5' UTR	HotDog domain
145	chr_02	3600924	3601324	401	*	4.75182	5.75182	0	5.88078	0.000104517	0.00230947	Ec-02_003270	2038	Intron (Ec-02_003270.2/Ec-02_003270, intron 2 of 9)	AAA+ ATPase domain
146	chr_02	3606640	3607040	401	*	6.28233	7.28233	0	5.56983	0.00119036	0.0124803	Ec-02_003280	-597	Promoter	SAP domain
147	chr_02	4662988	4663388	401	*	6.51104	3.89556	7.38825	-3.71255	2.70125e-05	0.00104011	Ec-02_004380	637	Exon (Ec-02_004380.1/Ec-02_004380, exon 2 of 4)	Peptidase C19, ubiquitin carboxyl-terminal hydrolase
148	chr_02	4890015	4890415	401	*	6.31292	7.31292	0	6.29646	0.00029266	0.0048006	Ec-02_004650	1262	Exon (Ec-02_004650.1/Ec-02_004650, exon 3 of 4)	hypothetical protein
149	chr_02	5207544	5207944	401	*	6.22706	4.27703	7.02713	-1.86824	0.00188702	0.0172674	Ec-02_004910	4571	Intron (Ec-02_004910.2/Ec-02_004910, intron 7 of 35)	Adenylyl cyclase class-3/4/guanylyl cyclase
150	chr_02	5493027	5493427	401	*	6.13238	7.13238	0	4.26197	0.00576205	0.0389039	Ec-02_005190	-7548	3' UTR	Amidophosphoribosyltransferase
151	chr_02	5484785	5485185	401	*	5.65105	6.65105	0	4.59484	0.00379257	0.0290913	Ec-02_005200	-189	Promoter	expressed unknown protein
152	chr_02	6245184	6245584	401	*	5.32889	0	6.32889	-4.8234	0.00057409	0.00772539	Ec-02_006110	-10249	Distal Intergenic	Homeodomain-like
153	chr_02	6490561	6490961	401	*	6.22107	7.22107	0	4.48133	0.00460559	0.0331075	Ec-02_006420	-3064	Exon (Ec-02_006410.1/Ec-02_006410, exon 3 of 4)	Hypothetical protein
154	chr_03	254921	255321	401	*	5.72057	6.72057	0	5.2495	0.00160129	0.0154144	Ec-03_000200	5774	Exon (Ec-03_000200.2/Ec-03_000200, exon 7 of 8)	Aurora-like Serine/threonine protein kinase
155	chr_03	985288	985688	401	*	5.88908	2.27703	6.82885	-3.56788	0.000535612	0.0072832	Ec-03_000750	8314	Distal Intergenic	conserved unknown protein
156	chr_03	1250054	1250454	401	*	6.08892	3.89556	6.9219	-2.96331	0.000584763	0.00781493	Ec-03_001020	7506	Distal Intergenic	expressed unknown protein
157	chr_03	1275757	1276157	401	*	5.62254	6.62254	0	6.49487	4.4422e-05	0.00148659	Ec-03_001040	14083	Exon (Ec-03_001050.1/Ec-03_001050, exon 22 of 26)	conserved unknown protein
158	chr_03	1695413	1695813	401	*	5.38433	6.38433	0	4.9235	0.00230736	0.0201344	Ec-03_001440	0	Promoter	Hypothetical protein
159	chr_03	1756584	1756984	401	*	6.08412	4.88446	6.72993	-1.37285	0.00618034	0.0403604	Ec-03_001510	-4229	Exon (Ec-03_001500.1/Ec-03_001500, exon 18 of 19)	hypothetical protein
160	chr_03	1800032	1800432	401	*	4.69499	5.69499	0	4.24624	0.00467005	0.0333245	Ec-03_001520	-692	Promoter	CAP Gly-rich domain
161	chr_03	1820507	1820907	401	*	6.13893	4.63252	6.85966	-2.04915	0.00167	0.0158021	Ec-03_001530	15322	Intron (Ec-03_001530.1/Ec-03_001530, intron 4 of 19)	putative DNA topoisomerase III
162	chr_03	1892093	1892493	401	*	5.56005	0	6.56005	-5.30172	0.000115296	0.00243688	Ec-03_001540	-6127	Distal Intergenic	conserved unknown protein
163	chr_03	2419535	2419935	401	*	4.99306	5.99306	0	5.22027	0.00115808	0.0122385	Ec-03_001990	753	Exon (Ec-03_001990.1/Ec-03_001990, exon 4 of 4)	Hypothetical protein
164	chr_03	2963368	2963768	401	*	6.32654	4.31059	7.13616	-2.85177	0.000280023	0.00465425	Ec-03_002470	5190	Intron (Ec-03_002470.2/Ec-03_002470, intron 2 of 6)	hypothetical protein
165	chr_03	3091085	3091485	401	*	5.49134	0	6.49134	-3.8724	0.0054919	0.0373392	Ec-03_002600	1266	Intron (Ec-03_002600.1/Ec-03_002600, intron 1 of 4)	Tetratricopeptide-like helical domain
166	chr_03	3141708	3142108	401	*	5.4601	6.4601	0	6.8473	1.14669e-06	0.000127414	Ec-03_002660	-2768	Intron (Ec-03_002650.1/Ec-03_002650, intron 4 of 7)	YHYH domain
167	chr_03	3234719	3235119	401	*	6.49296	4.30228	7.32561	-2.32384	0.00393999	0.0297526	Ec-03_002740	-5344	Distal Intergenic	expressed unknown protein
168	chr_03	3412914	3413314	401	*	6.4625	4.89556	7.19584	-1.91529	0.00348877	0.0273401	Ec-03_002910	-1295	3' UTR	Pectin lyase fold/virulence factor
169	chr_03	3588267	3588667	401	*	6.26291	7.26291	0	5.00594	0.00255273	0.0217233	Ec-03_003120	12020	3' UTR	Uncharacterised domain, di-copper centre
170	chr_03	3649051	3649451	401	*	6.30506	3.27703	7.2138	-3.25469	7.63195e-05	0.00195267	Ec-03_003150	2963	Exon (Ec-03_003150.2/Ec-03_003150, exon 3 of 16)	Uncharacterised domain, di-copper centre
171	chr_03	3859084	3859484	401	*	7.44074	8.17057	5.89092	1.88915	0.000380023	0.005706	Ec-03_003390	678	Downstream (<1kb)	Hypothetical protein
172	chr_03	4343172	4343572	401	*	5.87283	0	6.87283	-5.58698	6.43749e-05	0.00178824	Ec-03_003850	-8377	Exon (Ec-03_003860.2/Ec-03_003860, exon 29 of 34)	Indole-3-glycerol-phosphate synthase
173	chr_03	4420277	4420677	401	*	7.2245	4.59896	8.1026	-2.99394	1.90536e-05	0.000861621	Ec-03_003910	4182	Intron (Ec-03_003910.1/Ec-03_003910, intron 1 of 1)	DDE superfamily endonuclease, CENP-B-like
174	chr_03	4461027	4461427	401	*	6.25297	7.25297	0	6.04855	0.000494739	0.00687562	Ec-03_003940	-766	Promoter	expressed unknown protein
175	chr_03	4642008	4642408	401	*	6.45791	4.97747	7.17302	-1.3426	0.00663808	0.04239	Ec-03_004050	4512	Downstream (<1kb)	conserved unknown protein
176	chr_03	5300532	5300932	401	*	6.3192	7.24323	3.03413	3.84339	6.84351e-05	0.00185619	Ec-03_004510	-2661	Distal Intergenic	Hypothetical protein
177	chr_03	5607221	5607621	401	*	6.08465	4.31059	6.85663	-2.21188	0.0027818	0.0231163	Ec-03_004750	19414	Exon (Ec-03_004760.2/Ec-03_004760, exon 34 of 39)	Quinonprotein alcohol dehydrogenase-like superfamily
178	chr_04	79682	80082	401	*	6.47933	4.74876	7.24373	-1.98638	0.000371203	0.0056391	Ec-04_000080	10415	Intron (Ec-04_000070.4/Ec-04_000070, intron 11 of 11)	Hypothetical protein
179	chr_04	115593	115993	401	*	6.53679	2.862	7.47917	-3.80281	0.000198775	0.00359551	Ec-04_000110	2485	Intron (Ec-04_000110.1/Ec-04_000110, intron 3 of 3)	expressed unknown protein
180	chr_04	186182	186582	401	*	8.55324	6.84886	9.31294	-2.32396	2.52824e-07	4.69158e-05	Ec-04_000190	4342	Distal Intergenic	Hypothetical protein
181	chr_04	463940	464340	401	*	4.68543	5.68543	0	5.71695	0.000189483	0.00350904	Ec-04_000280	-3079	3' UTR	Galactokinase
182	chr_04	586637	587037	401	*	6.29323	0	7.29323	-4.46309	0.00330523	0.0263943	Ec-04_000520	11063	Exon (Ec-04_000520.1/Ec-04_000520, exon 6 of 10)	divalent cation transporter, carboxyterminus
183	chr_04	1190573	1190973	401	*	6.22386	3.31059	7.12478	-2.96238	0.00494633	0.0343586	Ec-04_001070	12467	Intron (Ec-04_001060.2/Ec-04_001060, intron 9 of 20)	Extracellular ligand-binding receptor
184	chr_04	1568893	1569293	401	*	4.38827	5.38827	0	4.43124	0.00316364	0.0255788	Ec-04_001380	20848	Intron (Ec-04_001370.2/Ec-04_001370, intron 2 of 6)	Domain of unknown function DUF4440
185	chr_04	1696757	1697157	401	*	5.39718	2.31059	6.30966	-3.36399	0.00315929	0.0255788	Ec-04_001460	-21084	3' UTR	NB-ARC and TPR repeat-containing protein
186	chr_04	3544891	3545291	401	*	5.39642	0	6.39642	-3.97545	0.00443748	0.0321366	Ec-04_003490	-7198	Intron (Ec-04_003480.2/Ec-04_003480, intron 1 of 7)	conserved unknown protein
187	chr_04	4133580	4133980	401	*	6.00543	3.89556	6.82782	-2.85773	0.00070786	0.00896699	Ec-04_004100	-6483	Exon (Ec-04_004120.2/Ec-04_004120, exon 11 of 12)	LRAT-like domain
188	chr_04	5236612	5237012	401	*	6.07722	3.61248	6.94025	-2.71678	0.000763121	0.00933264	Ec-04_005240	4391	Intron (Ec-04_005240.2/Ec-04_005240, intron 4 of 5)	Cyclin T
189	chr_04	5602823	5603223	401	*	6.77266	7.77266	0	7.91054	5.17055e-08	1.82802e-05	Ec-04_005640	947	Exon (Ec-04_005640.1/Ec-04_005640, exon 2 of 3)	hypothetical protein
190	chr_04	6013778	6014178	401	*	6.39764	4.1132	7.24141	-3.17497	5.29403e-05	0.00163401	Ec-04_006070	10292	3' UTR	Glycosyltransferase AER61, uncharacterised
191	chr_04	6231826	6232226	401	*	5.65269	6.65269	0	6.74465	9.39536e-06	0.000585213	Ec-04_006310	-920	Promoter	conserved unknown protein
192	chr_04	6414061	6414461	401	*	6.15711	1.27703	7.13241	-4.67075	0.000187774	0.00349647	Ec-04_006470	4817	Exon (Ec-04_006470.2/Ec-04_006470, exon 9 of 25)	expressed unknown protein
193	chr_05	209409	209809	401	*	5.07661	0	6.07661	-4.76346	0.000391184	0.00582879	Ec-05_000090	-2072	Distal Intergenic	Hypothetical protein
194	chr_05	733569	733969	401	*	3.89556	4.89556	0	4.77015	0.000809548	0.0096572	Ec-05_000270	9734	Exon (Ec-05_000280.2/Ec-05_000280, exon 15 of 22)	proteasome subunit beta 2
195	chr_05	973967	974367	401	*	4.94082	0	5.94082	-4.02422	0.00281163	0.0232647	Ec-05_000400	7452	Distal Intergenic	Nucleotide-diphospho-sugar transferase
196	chr_05	1415307	1415707	401	*	5.06856	5.99822	1.67522	3.92807	5.54954e-05	0.00166896	Ec-05_000620	-2781	Distal Intergenic	hypothetical protein
197	chr_05	2470570	2470970	401	*	6.97684	5.88167	7.59218	-1.38229	0.00103524	0.011341	Ec-05_001290	-1848	Downstream (2-3kb)	Mitochondrial 18kDa protein
198	chr_05	2477288	2477688	401	*	6.86693	5.87327	7.44977	-1.10231	0.00509455	0.0351289	Ec-05_001290	-8566	Intron (Ec-05_001300.1/Ec-05_001300, intron 6 of 7)	Mitochondrial 18kDa protein
199	chr_05	2488914	2489314	401	*	6.01322	4.45449	6.74488	-1.49329	0.00484343	0.0341853	Ec-05_001300	16443	Intron (Ec-05_001300.1/Ec-05_001300, intron 5 of 7)	Hypothetical leucine rich repeat protein
200	chr_05	2679299	2679699	401	*	5.47417	0	6.47417	-5.28769	8.53175e-05	0.00203872	Ec-05_001410	-11745	Distal Intergenic	expressed unknown protein
201	chr_05	3064358	3064758	401	*	6.06738	6.93844	3.51935	2.57062	0.0032356	0.0259449	Ec-05_001680	1474	Exon (Ec-05_001680.1/Ec-05_001680, exon 2 of 8)	hypothetical protein
202	chr_05	4276752	4277152	401	*	5.72508	6.52853	3.75207	1.93294	0.00730986	0.0456309	Ec-05_002600	-4741	Exon (Ec-05_002580.1/Ec-05_002580, exon 5 of 5)	putative nuclear LIM interactor-interacting protein
203	chr_05	4537880	4538280	401	*	5.63955	6.63955	0	6.16023	0.000208807	0.00369114	Ec-05_002840	152	5' UTR	Potassium channel tetramerisation-type BTB domain
204	chr_05	4733978	4734378	401	*	8.60083	7.46663	9.22788	-1.35888	0.00177395	0.0165045	Ec-05_003000	4284	Intron (Ec-05_003000.1/Ec-05_003000, intron 6 of 7)	Alpha/Beta hydrolase fold
205	chr_05	5109808	5110208	401	*	5.70182	6.67258	1.06247	3.81134	0.004407	0.0320347	Ec-05_003270	114	5' UTR	hypothetical protein
206	chr_05	5120259	5120659	401	*	4.18393	5.18393	0	6.96362	0.000106137	0.00231891	Ec-05_003280	8696	Intron (Ec-05_003280.2/Ec-05_003280, intron 1 of 7)	hypothetical protein
207	chr_05	5279615	5280015	401	*	5.24431	6.24431	0	6.57388	5.53955e-06	0.000425328	Ec-05_003430	-10740	Distal Intergenic	Hypothetical protein
208	chr_05	5297340	5297740	401	*	3.99306	4.99306	0	4.99051	0.000696721	0.00888376	Ec-05_003440	-18202	Distal Intergenic	hypothetical protein
209	chr_05	5306976	5307376	401	*	5.19968	6.19968	0	4.87893	0.00230906	0.0201344	Ec-05_003440	-8566	Distal Intergenic	hypothetical protein
210	chr_05	5313025	5313425	401	*	4.6292	5.6292	0	4.89572	0.00162477	0.0155251	Ec-05_003440	-2517	Distal Intergenic	hypothetical protein
211	chr_05	5757660	5758060	401	*	6.24585	3.89556	7.09696	-3.317	0.000142355	0.00287757	Ec-05_003780	0	Promoter	Ankyrin repeat-containing domain
212	chr_05	5845627	5846027	401	*	5.24648	6.24648	0	3.96635	0.00732383	0.0456448	Ec-05_003860	-1248	Distal Intergenic	Hypothetical protein
213	chr_05	6253578	6253978	401	*	6.30559	5.00848	6.97738	-1.62978	0.00396614	0.0298343	Ec-05_004290	6728	Exon (Ec-05_004290.1/Ec-05_004290, exon 11 of 18)	ATG2 Autophagy-related protein homolog
214	chr_05	7295267	7295667	401	*	4.99183	0	5.99183	-3.83482	0.00425925	0.0315042	Ec-05_005360	771	Intron (Ec-05_005360.2/Ec-05_005360, intron 1 of 1)	expressed unknown protein
215	chr_05	7380033	7380433	401	*	6.30382	5.10844	6.94844	-1.34577	0.00804291	0.0484193	Ec-05_005450	8247	Distal Intergenic	Glutathione peroxidase
216	chr_05	8229692	8230092	401	*	5.72096	0	6.72096	-4.24112	0.00349397	0.0273401	Ec-05_006250	3536	Intron (Ec-05_006250.2/Ec-05_006250, intron 1 of 1)	hypothetical protein
217	chr_05	8692118	8692518	401	*	7.40451	8.03945	6.24327	1.29085	0.00596591	0.0396605	Ec-05_006590	5857	Downstream (2-3kb)	Carbohydrate-binding WSC
218	chr_05	8861023	8861423	401	*	6.04751	3.89556	6.87532	-3.03262	0.000319994	0.00510023	Ec-05_006770	9971	3' UTR	hypothetical protein
219	chr_05	9045748	9046148	401	*	6.3166	5.10366	6.96608	-1.40451	0.00322232	0.0258918	Ec-05_006980	3108	Intron (Ec-05_006980.2/Ec-05_006980, intron 5 of 17)	Protein-tyrosine phosphatase-like
220	chr_06	25458	25858	401	*	6.41537	5.10844	7.08967	-1.57433	0.00270015	0.022635	Ec-06_000010	-6324	Downstream (<1kb)	S-adenosyl-L-methionine-dependent methyltransferase
221	chr_06	696577	696977	401	*	5.61347	0	6.61347	-4.9029	0.000748935	0.00924638	Ec-06_001070	-14564	Intron (Ec-06_001040.1/Ec-06_001040, intron 15 of 25)	hypothetical protein
222	chr_06	1945879	1946279	401	*	6.42313	5.29391	7.04872	-1.21975	0.0079167	0.0477887	Ec-06_002650	-6352	3' UTR	Hypothetical leucine rich repeat protein
223	chr_06	2697317	2697717	401	*	8.68078	0	9.68078	-8.1467	5.68829e-09	5.53044e-06	Ec-06_003350	4723	Intron (Ec-06_003350.3/Ec-06_003350, intron 1 of 3)	expressed unknown protein
224	chr_06	2758734	2759134	401	*	3.89002	4.89002	0	4.43566	0.00214788	0.0191147	Ec-06_003400	7154	Distal Intergenic	Hypothetical protein
225	chr_06	3612394	3612794	401	*	6.00533	3.89556	6.82771	-2.54242	0.00271181	0.0226801	Ec-06_004340	-15567	Downstream (2-3kb)	Tetratricopeptide-like helical domain
226	chr_06	4523869	4524269	401	*	7.13765	5.69181	7.8451	-1.78489	0.000767947	0.00936222	Ec-06_006690	-2996	Distal Intergenic	EsV-1-231
227	chr_06	4917941	4918341	401	*	7.6832	8.52619	5.40558	2.92436	1.09256e-05	0.000624848	Ec-06_007250	-459	Promoter	Protein of unknown function DUF155
228	chr_06	5533044	5533444	401	*	5.44335	6.42559	0.0902604	4.94723	0.000754224	0.00925292	Ec-06_007860	-168	Promoter	Possible Ca2+/calmodulin-dependent protein kinase, EF-Hand protein superfamily
229	chr_06	6153205	6153605	401	*	4.53209	5.53209	0	5.93159	4.55331e-05	0.00148805	Ec-06_008550	2072	Exon (Ec-06_008550.2/Ec-06_008550, exon 5 of 7)	Alpha/Beta hydrolase fold
230	chr_06	6267977	6268377	401	*	6.91072	5.63252	7.57764	-1.56857	0.0043907	0.0320347	Ec-06_008630	7791	Distal Intergenic	SANT/Myb domain
231	chr_06	6656351	6656751	401	*	4.59896	5.59896	0	5.35506	0.000620396	0.00815108	Ec-06_009020	7599	Exon (Ec-06_009020.1/Ec-06_009020, exon 9 of 11)	Amidase
232	chr_06	6804621	6805021	401	*	4.76701	5.76701	0	5.28123	0.000799727	0.00962891	Ec-06_009190	2504	Intron (Ec-06_009190.2/Ec-06_009190, intron 1 of 7)	Hypothetical protein
233	chr_06	6860554	6860954	401	*	7.5718	8.18322	6.48939	1.33878	0.0012521	0.0128481	Ec-06_009240	-2232	Distal Intergenic	Transient Receptor Potential Channel Fragment
234	chr_06	7007065	7007465	401	*	6.06409	6.87467	4.04127	2.39283	0.000482732	0.00675303	Ec-06_009320	-6694	Exon (Ec-06_009330.2/Ec-06_009330, exon 6 of 8)	hypothetical protein
235	chr_06	7257461	7257861	401	*	6.15646	4.63252	6.88091	-1.88488	0.00408326	0.0305969	Ec-06_009450	14121	3' UTR	Formylglycine-dependent sulfatase
236	chr_06	7968760	7969160	401	*	6.16316	0	7.16316	-5.93264	1.63766e-05	0.000806187	Ec-06_010190	6460	Intron (Ec-06_010180.2/Ec-06_010180, intron 2 of 17)	Hypothetical protein
237	chr_06	8410608	8411008	401	*	4.77003	5.77003	0	5.53611	0.000378831	0.005706	Ec-06_010770	-9255	Intron (Ec-06_010780.2/Ec-06_010780, intron 13 of 13)	expressed unknown protein
238	chr_06	8465920	8466320	401	*	5.85313	6.85313	0	6.07654	0.000334972	0.00525913	Ec-06_010830	-11339	Exon (Ec-06_010840.2/Ec-06_010840, exon 17 of 23)	flagellar associated protein, cobalamin adenosyltransferase-like protein
239	chr_07	619849	620249	401	*	6.04988	6.8182	4.29704	1.81981	0.00384261	0.0292445	Ec-07_000650	-567	Promoter	Glycosyltransferase, family GT47
240	chr_07	1331376	1331776	401	*	6.20767	4.1132	7.02803	-2.78624	0.000355136	0.00545899	Ec-07_001200	7041	Intron (Ec-07_001200.2/Ec-07_001200, intron 8 of 9)	Hypothetical protein
241	chr_07	1578708	1579108	401	*	7.41432	5.8006	8.15697	-1.69083	0.000904714	0.0104237	Ec-07_001380	1853	Exon (Ec-07_001370.1/Ec-07_001370, exon 5 of 6)	Hypothetical protein
242	chr_07	1933624	1934024	401	*	5.58318	6.58318	0	5.159	0.00174573	0.0162809	Ec-07_001760	7610	3' UTR	conserved unknown protein
243	chr_07	2029913	2030313	401	*	6.08042	7.06946	0.0341305	6.00125	3.1494e-05	0.00113408	Ec-07_001870	557	Exon (Ec-07_001870.2/Ec-07_001870, exon 2 of 4)	RGS domain
244	chr_07	2269326	2269726	401	*	6.18305	4.31059	6.97123	-2.14345	0.00487532	0.034224	Ec-07_002070	8748	Intron (Ec-07_002080.2/Ec-07_002080, intron 11 of 11)	Malic enzyme, NAD-binding
245	chr_07	2353756	2354156	401	*	4.63309	0	5.63309	-3.98038	0.00212365	0.0190271	Ec-07_002150	2237	Exon (Ec-07_002150.1/Ec-07_002150, exon 5 of 5)	hypothetical protein
246	chr_07	2562339	2562739	401	*	7.28699	8.08727	5.33559	2.47182	4.48695e-05	0.00148659	Ec-07_002340	-6	Promoter	conserved unknown protein
247	chr_07	3160987	3161387	401	*	6.29098	3.31059	7.19655	-3.93796	0.000139028	0.00284568	Ec-07_002920	-1009	Distal Intergenic	conserved unknown protein
248	chr_07	3394391	3394791	401	*	4.93441	5.93441	0	5.31489	0.000912469	0.0104678	Ec-07_003250	-1588	Distal Intergenic	hypothetical protein
249	chr_07	3457620	3458020	401	*	6.69677	7.69677	0	7.86636	4.37179e-08	1.82802e-05	Ec-07_003320	0	Promoter	hypothetical protein
250	chr_07	3985133	3985533	401	*	6.53556	5.18393	7.22097	-1.25419	0.00580875	0.0389599	Ec-07_003990	1945	Intron (Ec-07_003990.1/Ec-07_003990, intron 1 of 1)	PQ-loop repeat
251	chr_07	4282538	4282938	401	*	5.84314	6.84314	0	6.99677	2.94155e-06	0.000279017	Ec-07_004340	-4364	Downstream (<1kb)	DEAD box helicase
252	chr_07	4279682	4280082	401	*	6.56315	7.39537	4.37595	2.06489	0.00756645	0.0463479	Ec-07_004340	-1508	Distal Intergenic	DEAD box helicase
253	chr_07	4315304	4315704	401	*	6.26291	7.26291	0	4.13849	0.00656245	0.0421144	Ec-07_004410	462	5' UTR	K Homology domain, type 1
254	chr_07	4638304	4638704	401	*	5.84434	0	6.84434	-5.57378	6.2016e-05	0.00174768	Ec-07_004760	-2154	Distal Intergenic	conserved unknown protein
255	chr_07	4815435	4815835	401	*	6.19744	7.19744	0	6.73346	5.79653e-05	0.00169682	Ec-07_004900	-1088	Distal Intergenic	WD40 repeat
256	chr_07	5507979	5508379	401	*	5.04907	0	6.04907	-4.67449	0.000527707	0.00720089	Ec-07_005640	-11511	Distal Intergenic	Tyrosinase copper-binding domain
257	chr_07	6280777	6281177	401	*	6.05045	4.09406	6.85146	-2.0364	0.00149847	0.0147161	Ec-07_006520	3653	Exon (Ec-07_006520.1/Ec-07_006520, exon 4 of 9)	ABC transporter-like
258	chr_07	6461655	6462055	401	*	6.05446	0	7.05446	-5.06559	0.000879622	0.0102421	Ec-07_006710	7341	Intron (Ec-07_006700.1/Ec-07_006700, intron 9 of 15)	Hypothetical protein
259	chr_08	73091	73491	401	*	6.08979	2.31059	7.03627	-4.05031	0.00158522	0.0152976	Ec-08_000040	15106	Intron (Ec-08_000040.1/Ec-08_000040, intron 14 of 15)	Mannuronan C-5-epimerase
260	chr_08	167365	167765	401	*	5.8032	4.09406	6.56377	-1.61703	0.00589524	0.0393252	Ec-08_000090	-3177	Exon (Ec-08_000100.2/Ec-08_000100, exon 15 of 16)	DnaJ homologue
261	chr_08	200878	201278	401	*	6.37268	4.89002	7.08829	-1.92196	0.0012004	0.0125157	Ec-08_000100	-374	Promoter	von Willebrand factor, type D domain
262	chr_08	271882	272282	401	*	5.3645	6.3645	0	4.36139	0.00477415	0.0337576	Ec-08_000140	-13560	Distal Intergenic	hypothetical protein
263	chr_08	391929	392329	401	*	7.79889	8.31963	6.97599	1.02396	0.00410388	0.0306923	Ec-08_000200	-8614	Distal Intergenic	Hypothetical UPF0043 protein slr0305
264	chr_08	1161926	1162326	401	*	8.72337	9.26305	7.85126	1.06012	0.00490287	0.0342988	Ec-08_001100	-5664	Distal Intergenic	EF2, translation elongation factor 2
265	chr_08	1296108	1296508	401	*	6.31488	4.29391	7.1252	-2.29309	0.000989802	0.0110932	Ec-08_001210	-12771	5' UTR	Ankyrin repeat-containing domain
266	chr_08	1264969	1265369	401	*	5.56244	6.56244	0	5.80737	0.000516498	0.0071141	Ec-08_001220	3311	5' UTR	NB-ARC and TPR repeat-containing protein - likely pseudogene
267	chr_08	1910421	1910821	401	*	6.0663	7.0432	1.09026	5.03934	0.000225372	0.00391283	Ec-08_001890	5343	Exon (Ec-08_001900.2/Ec-08_001900, exon 4 of 8)	Ankyrin repeat-containing domain
268	chr_08	1962966	1963366	401	*	4.53919	5.53919	0	5.8165	7.8075e-05	0.00196697	Ec-08_001960	5292	Exon (Ec-08_001960.1/Ec-08_001960, exon 8 of 10)	Cilia/flagella-associated protein 20
269	chr_08	2207793	2208193	401	*	5.05438	6.05438	0	4.34689	0.00453775	0.0327419	Ec-08_002370	-11364	Distal Intergenic	Pyridoxamine 5'-phosphate oxidase-related
270	chr_08	3300506	3300906	401	*	5.14668	6.14668	0	6.43386	1.24285e-05	0.00065317	Ec-08_003480	632	Intron (Ec-08_003480.1/Ec-08_003480, intron 1 of 2)	Hypothetical protein
271	chr_08	3660581	3660981	401	*	6.53161	4.97747	7.26233	-1.49685	0.00216645	0.0191921	Ec-08_003870	5971	Exon (Ec-08_003870.1/Ec-08_003870, exon 9 of 13)	conserved unknown protein
272	chr_08	3824716	3825116	401	*	3.63252	4.63252	0	4.10272	0.0030623	0.0250195	Ec-08_004030	6943	Intron (Ec-08_004030.1/Ec-08_004030, intron 12 of 25)	IQ motif, EF-hand binding site
273	chr_08	4236574	4236974	401	*	5.61248	6.61248	0	6.74461	8.37833e-06	0.000552259	Ec-08_004510	-1120	Exon (Ec-08_004500.3/Ec-08_004500, exon 9 of 9)	Mannosyl-oligosaccharide 1,2-alpha-mannosidase, family GH47
274	chr_08	4256541	4256941	401	*	5.23997	6.23997	0	6.64079	3.30182e-06	0.000291836	Ec-08_004520	10368	3' UTR	HAMP linker domain
275	chr_08	4695180	4695580	401	*	6.52184	7.49655	1.67522	5.45818	2.7752e-07	4.9058e-05	Ec-08_004880	-129	Promoter	expressed unknown protein
276	chr_08	4850533	4850933	401	*	5.13736	6.13736	0	5.23855	0.0012493	0.0128481	Ec-08_005080	1509	Exon (Ec-08_005080.1/Ec-08_005080, exon 1 of 2)	conserved unknown protein
277	chr_08	5001888	5002288	401	*	5.35867	6.33983	0.0902604	5.23957	0.000201826	0.00361705	Ec-08_005280	184	5' UTR	conserved unknown protein
278	chr_08	5789462	5789862	401	*	6.26169	4.87887	6.95459	-1.51046	0.0034181	0.0269089	Ec-08_006020	-3114	3' UTR	BAX inhibitor motif-containing protein
279	chr_08	5810734	5811134	401	*	6.28076	3.31059	7.18564	-3.77045	0.000367666	0.00560727	Ec-08_006050	4372	5' UTR	hypothetical protein
280	chr_08	6272295	6272695	401	*	6.21389	6.98399	4.45077	1.83312	0.00475837	0.0337073	Ec-08_006430	3833	3' UTR	expressed unknown protein
281	chr_08	6307900	6308300	401	*	6.97878	7.58853	5.90174	1.30127	0.00283681	0.0233999	Ec-08_006440	12500	Distal Intergenic	Ankyrin repeat-containing domain
282	chr_09	743359	743759	401	*	6.80923	7.65187	4.5346	2.97346	1.09675e-06	0.000125449	Ec-09_000600	17848	Distal Intergenic	hypothetical protein
283	chr_09	852973	853373	401	*	6.01079	3.862	6.8382	-2.09855	0.00112999	0.0121062	Ec-09_000650	1992	Downstream (<1kb)	Ankyrin repeat-containing domain
284	chr_09	1408052	1408452	401	*	5.07888	6.05686	0.0341305	3.89293	0.00486441	0.0342092	Ec-09_001170	-16343	Distal Intergenic	RGS domain
285	chr_09	1569014	1569414	401	*	6.10222	2.31059	7.04916	-4.50125	0.0003096	0.00497922	Ec-09_001290	4138	Intron (Ec-09_001300.2/Ec-09_001300, intron 3 of 3)	similar to TAK1 (TGF-beta-activated kinase)
286	chr_09	1984474	1984874	401	*	5.20415	6.20415	0	6.02317	0.000156344	0.0030864	Ec-09_001650	0	Promoter	P-loop containing nucleoside triphosphate hydrolase
287	chr_09	2066497	2066897	401	*	6.0857	0	7.0857	-5.86821	1.87584e-05	0.000861621	Ec-09_001750	5260	3' UTR	conserved unknown protein
288	chr_09	2384207	2384607	401	*	5.8476	6.64942	3.88577	2.0036	0.00435532	0.0320186	Ec-09_001960	-1967	Downstream (1-2kb)	Ankyrin repeat-containing domain
289	chr_09	3217087	3217487	401	*	6.02713	0	7.02713	-5.83294	1.80719e-05	0.000857095	Ec-09_002790	-4966	Downstream (<1kb)	Sulphate anion transporter
290	chr_09	3258822	3259222	401	*	5.41019	6.41019	0	4.31922	0.00504841	0.0349346	Ec-09_002820	8386	Intron (Ec-09_002830.2/Ec-09_002830, intron 43 of 44)	Hypothetical protein
291	chr_09	4342868	4343268	401	*	7.86187	8.58543	6.3421	1.99203	2.02038e-05	0.000882839	Ec-09_003810	-15921	Distal Intergenic	ammonium transporter
292	chr_09	5414396	5414796	401	*	6.15351	4.74876	6.85157	-1.38975	0.0069767	0.0441895	Ec-09_004770	-6403	Distal Intergenic	Peptidase C19, ubiquitin carboxyl-terminal hydrolase
293	chr_09	5527828	5528228	401	*	6.19711	3.31059	7.09611	-3.89827	0.000110278	0.00238262	Ec-09_004830	-25772	Exon (Ec-09_004820.1/Ec-09_004820, exon 70 of 107)	Ankyrin repeat-containing domain
294	chr_10	279721	280121	401	*	5.59709	0	6.59709	-5.35507	9.45749e-05	0.00217049	Ec-10_000210	-3596	Distal Intergenic	Carbohydrate-binding WSC
295	chr_10	309122	309522	401	*	6.56896	4.99306	7.30411	-1.76112	0.00151842	0.0148744	Ec-10_000240	-8404	Intron (Ec-10_000250.2/Ec-10_000250, intron 12 of 20)	Hypothetical protein
296	chr_10	358582	358982	401	*	5.52853	6.52853	0	5.94965	0.000344892	0.00536514	Ec-10_000280	15280	Exon (Ec-10_000290.1/Ec-10_000290, exon 31 of 48)	Hypothetical protein
297	chr_10	383812	384212	401	*	4.11795	5.11795	0	4.06786	0.00471466	0.0335198	Ec-10_000290	-2256	Intron (Ec-10_000310.1/Ec-10_000310, intron 6 of 6)	expressed unknown protein
298	chr_10	434150	434550	401	*	4.87327	5.87327	0	5.85126	0.000170493	0.00329875	Ec-10_000360	-11654	Distal Intergenic	expressed unknown protein
299	chr_10	646043	646443	401	*	4.8182	5.8182	0	4.29979	0.00453789	0.0327419	Ec-10_000570	3529	Exon (Ec-10_000570.2/Ec-10_000570, exon 6 of 18)	LRR-GTPase of the ROCO family
300	chr_10	1001599	1001999	401	*	4.81236	5.81236	0	5.97865	7.83987e-05	0.00196697	Ec-10_000920	1791	Intron (Ec-10_000920.1/Ec-10_000920, intron 1 of 9)	Alpha/Beta hydrolase fold
301	chr_10	1056415	1056815	401	*	4.19744	5.19744	0	5.26546	0.000414644	0.00608509	Ec-10_000940	-23145	Distal Intergenic	Hypothetical protein
302	chr_10	1374377	1374777	401	*	6.09406	7.09406	0	4.71251	0.0035276	0.0274927	Ec-10_001260	2389	Exon (Ec-10_001260.2/Ec-10_001260, exon 4 of 6)	Kinesin motor domain
303	chr_10	1413344	1413744	401	*	6.18808	7.10127	3.09026	3.21651	0.00161486	0.0154685	Ec-10_001330	0	Promoter	eukaryotic elongation factor-1 B gamma
304	chr_10	3182570	3182970	401	*	6.09996	0	7.09996	-5.76384	5.05205e-05	0.00158207	Ec-10_003090	3313	Downstream (2-3kb)	Hypothetical protein
305	chr_10	3308062	3308462	401	*	4.20192	5.20192	0	5.41069	0.000213953	0.00376499	Ec-10_003250	11473	3' UTR	hypothetical protein
306	chr_10	3770492	3770892	401	*	5.44712	6.42941	0.0902604	5.00377	0.000622986	0.00815755	Ec-10_003710	-63	Promoter	Tim17 homolog, mitochondrial inner membrane protein of TIM23 complex
307	chr_10	3940361	3940761	401	*	6.23614	3.62587	7.11289	-3.45531	6.95105e-05	0.00185705	Ec-10_003850	-6790	Distal Intergenic	Hypothetical protein
308	chr_10	3958601	3959001	401	*	6.63924	5.21084	7.34275	-1.81232	0.0012858	0.0130903	Ec-10_003860	1164	Distal Intergenic	Hypothetical protein
309	chr_10	4305174	4305574	401	*	6.09167	4.63252	6.8021	-1.70977	0.00725665	0.0455179	Ec-10_004200	1060	Downstream (<1kb)	Hypothetical protein
310	chr_10	4613018	4613418	401	*	5.76129	0	6.76129	-5.48936	7.77458e-05	0.00196697	Ec-10_004510	6467	Intron (Ec-10_004510.2/Ec-10_004510, intron 5 of 5)	hypothetical protein
311	chr_10	5206863	5207263	401	*	5.95743	6.95743	0	4.01045	0.00738858	0.0459012	Ec-10_005070	9955	Exon (Ec-10_005070.2/Ec-10_005070, exon 14 of 52)	DNA polymerase
312	chr_10	5454695	5455095	401	*	7.34705	8.34705	0	7.0114	0.000105633	0.00231891	Ec-10_005360	13667	Distal Intergenic	Ribosome-binding factor A
313	chr_10	5887441	5887841	401	*	4.18393	5.18393	0	4.74355	0.00170366	0.0159651	Ec-10_005790	-14890	Exon (Ec-10_005800.1/Ec-10_005800, exon 20 of 33)	Rab3 GTPase-activating protein, non-catalytic subunit, distant homolog
314	chr_11	145318	145718	401	*	6.37868	4.89556	7.09439	-1.91818	0.00244936	0.0210639	Ec-11_000100	6520	Intron (Ec-11_000100.2/Ec-11_000100, intron 1 of 6)	Tetratricopeptide-like helical domain
315	chr_11	578358	578758	401	*	6.04728	4.89556	6.67947	-1.48628	0.00688638	0.0436886	Ec-11_000580	2928	Intron (Ec-11_000580.1/Ec-11_000580, intron 4 of 7)	Protein of unknown function DUF1295
316	chr_11	760269	760669	401	*	6.41955	7.40219	1.03413	5.58973	2.27866e-05	0.000936391	Ec-11_000730	-300	Promoter	conserved unknown protein
317	chr_11	2021694	2022094	401	*	5.90004	6.90004	0	5.87019	0.000576388	0.00772957	Ec-11_001850	2988	Exon (Ec-11_001850.2/Ec-11_001850, exon 4 of 6)	Hypothetical leucine rich repeat protein
318	chr_11	2650146	2650546	401	*	6.22657	7.22657	0	5.74253	0.000876958	0.0102421	Ec-11_002530	9853	3' UTR	alpha,alpha-trehalose-phosphate synthase
319	chr_11	2724429	2724829	401	*	6.71431	7.71431	0	7.8395	7.159e-08	2.14164e-05	Ec-11_002590	-9276	Distal Intergenic	Glutathione S-transferase
320	chr_11	4838754	4839154	401	*	7.52061	4.862	8.40159	-3.11111	3.68931e-07	5.73909e-05	Ec-11_004800	-1183	Intron (Ec-11_004810.2/Ec-11_004810, intron 2 of 2)	hypothetical protein
321	chr_11	5371625	5372025	401	*	6.46784	5.19744	7.13274	-1.3158	0.00619571	0.0403604	Ec-11_005350	-9815	Intron (Ec-11_005340.2/Ec-11_005340, intron 2 of 3)	Hypothetical protein
322	chr_11	5824087	5824487	401	*	6.17805	3.31059	7.07565	-3.83	0.000162498	0.0031705	Ec-11_005830	-3482	Intron (Ec-11_005850.2/Ec-11_005850, intron 12 of 12)	Ankyrin repeat-containing domain
323	chr_12	1324880	1325280	401	*	6.17363	2.27703	7.12436	-3.9735	0.00016305	0.0031705	Ec-12_001320	10137	Exon (Ec-12_001320.1/Ec-12_001320, exon 16 of 23)	Kinesin motor domain
324	chr_12	1410318	1410718	401	*	6.7744	5.37643	7.47087	-1.55344	0.00120534	0.0125336	Ec-12_001430	-7393	3' UTR	expressed unknown protein
325	chr_12	1872544	1872944	401	*	6.48873	0	7.48873	-6.17753	1.17136e-05	0.000648255	Ec-12_001990	7168	Distal Intergenic	Chitobiase/beta-hexosaminidase C-terminal domain
326	chr_12	2131221	2131621	401	*	5.87327	6.87327	0	7.2094	3.25221e-07	5.49907e-05	Ec-12_002370	5160	Exon (Ec-12_002370.2/Ec-12_002370, exon 8 of 11)	hypothetical protein
327	chr_12	2471931	2472331	401	*	5.9413	0	6.9413	-5.58798	8.63956e-05	0.00203872	Ec-12_002740	-8276	Intron (Ec-12_002760.2/Ec-12_002760, intron 1 of 9)	RGS domain
328	chr_12	2541179	2541579	401	*	6.47294	2.27703	7.43304	-4.05197	0.000598477	0.00797081	Ec-12_002770	717	Exon (Ec-12_002770.1/Ec-12_002770, exon 2 of 6)	hypothetical protein
329	chr_12	2670735	2671135	401	*	7.22829	7.99371	5.49199	2.11294	0.000253351	0.00430254	Ec-12_002890	475	Intron (Ec-12_002890.2/Ec-12_002890, intron 1 of 11)	RGS domain
330	chr_12	3124066	3124466	401	*	6.35322	7.35322	0	7.68846	2.69514e-08	1.49734e-05	Ec-12_003350	3348	Exon (Ec-12_003350.2/Ec-12_003350, exon 4 of 11)	hypothetical protein
331	chr_12	3735033	3735433	401	*	6.79322	5.36849	7.49589	-1.42567	0.00277293	0.0230919	Ec-12_004010	8431	Exon (Ec-12_004020.2/Ec-12_004020, exon 14 of 19)	expressed unknown protein
332	chr_12	5409320	5409720	401	*	6.31292	7.31292	0	5.40107	0.00153741	0.0149623	Ec-12_005970	2247	3' UTR	Histone-fold
333	chr_12	5462322	5462722	401	*	5.8959	6.8959	0	7.17412	7.53196e-07	9.54341e-05	Ec-12_006040	5593	Exon (Ec-12_006040.2/Ec-12_006040, exon 7 of 8)	conserved unknown protein
334	chr_12	5973392	5973792	401	*	6.48274	4.63252	7.26736	-2.62417	0.000312815	0.00500633	Ec-12_006650	488	Exon (Ec-12_006650.2/Ec-12_006650, exon 1 of 1)	Hypothetical protein
335	chr_12	7631755	7632155	401	*	6.10247	7.10247	0	6.23619	0.000281189	0.00465425	Ec-12_008520	1136	3' UTR	P-loop containing nucleoside triphosphate hydrolase
336	chr_12	8018002	8018402	401	*	3.29391	4.29391	0	4.08994	0.00266674	0.0225946	Ec-12_008950	4980	Exon (Ec-12_008950.1/Ec-12_008950, exon 7 of 8)	Ankyrin repeat-containing domain
337	chr_12	8095005	8095405	401	*	7.57347	5.87046	8.33293	-2.04584	4.36954e-05	0.00147766	Ec-12_009000	-302	Promoter	hypothetical protein
338	chr_12	8138092	8138492	401	*	5.99572	3.89556	6.81684	-2.2774	0.00634948	0.0411713	Ec-12_009010	8651	Intron (Ec-12_009010.2/Ec-12_009010, intron 1 of 12)	Nucleotide-diphospho-sugar transferases
339	chr_12	8191578	8191978	401	*	5.67489	0	6.67489	-5.49176	4.91069e-05	0.00157137	Ec-12_009070	10106	Distal Intergenic	Protein-tyrosine phosphatase-like
340	chr_13	51506	51906	401	*	3.76095	4.76095	0	3.66578	0.00727757	0.0455757	Ec-13_000010	19719	Distal Intergenic	expressed unknown protein
341	chr_13	679219	679619	401	*	4.59896	5.59896	0	4.86777	0.00178316	0.0165507	Ec-13_000110	46831	Distal Intergenic	expressed unknown protein
342	chr_13	663414	663814	401	*	3.91738	4.86764	0.0341305	3.59161	0.00343978	0.0270249	Ec-13_000110	31026	Distal Intergenic	expressed unknown protein
343	chr_13	782980	783380	401	*	5.19004	6.149	1.03413	4.71758	1.21683e-05	0.000648255	Ec-13_000150	76	Promoter	hypothetical protein
344	chr_13	818752	819152	401	*	4.74876	5.74876	0	6.27406	5.86556e-06	0.000438676	Ec-13_000170	28189	Distal Intergenic	expressed unknown protein
345	chr_13	1019952	1020352	401	*	6.79703	7.78315	1.09026	4.9556	0.00115029	0.0121894	Ec-13_000270	713	Exon (Ec-13_000270.1/Ec-13_000270, exon 2 of 5)	expressed unknown protein
346	chr_13	1204204	1204604	401	*	4.53209	5.53209	0	5.1163	0.00101245	0.0112178	Ec-13_000390	-5741	Distal Intergenic	expressed unknown protein
347	chr_13	2217366	2217766	401	*	4.62254	5.62254	0	5.42546	0.000457596	0.00651864	Ec-13_001230	8761	Distal Intergenic	hypothetical protein
348	chr_13	2358369	2358769	401	*	5.47959	1.27703	6.43987	-3.24224	0.00559565	0.0379782	Ec-13_001380	-16366	Distal Intergenic	Phosphate transporter
349	chr_13	3115662	3116062	401	*	6.15076	0	7.15076	-5.03914	0.00104359	0.0114003	Ec-13_001890	9895	Intron (Ec-13_001890.1/Ec-13_001890, intron 2 of 10)	Conserved hypothetical protein
350	chr_13	4421719	4422119	401	*	5.80796	6.80796	0	6.62835	3.99081e-05	0.00137347	Ec-13_002690	4511	Downstream (1-2kb)	Conserved zygote-specific protein homologue
351	chr_13	4588346	4588746	401	*	5.6486	0	6.6486	-3.93973	0.00535995	0.0366342	Ec-13_002870	7474	Intron (Ec-13_002870.2/Ec-13_002870, intron 5 of 8)	expressed unknown protein
352	chr_13	4720898	4721298	401	*	6.44139	5.2855	7.07478	-1.17087	0.00640991	0.0414662	Ec-13_002980	-3644	3' UTR	EsV-1-7 domain protein
353	chr_13	4818563	4818963	401	*	7.48118	8.42607	3.74335	4.46954	8.47739e-08	2.3549e-05	Ec-13_003070	-238	Promoter	Hypothetical protein
354	chr_13	5059701	5060101	401	*	5.90723	0	6.90723	-5.618	6.0298e-05	0.00173703	Ec-13_003320	4753	3' UTR	Hypothetical protein
355	chr_13	5144632	5145032	401	*	6.35715	5.20639	6.98906	-1.33071	0.00594751	0.0396059	Ec-13_003370	-26826	Distal Intergenic	expressed unknown protein
356	chr_13	5219287	5219687	401	*	5.80906	2.31059	6.74378	-3.81064	0.00191973	0.0175254	Ec-13_003450	-14025	Distal Intergenic	expressed unknown protein
357	chr_13	5761199	5761599	401	*	6.02546	2.27703	6.97076	-3.84584	0.000144783	0.00289439	Ec-13_004000	8434	Intron (Ec-13_004000.1/Ec-13_004000, intron 8 of 19)	Tetratricopeptide TPR_2 repeat protein
358	chr_13	6323480	6323880	401	*	5.57285	6.57285	0	5.48863	0.00100406	0.0111741	Ec-13_004450	-411	Promoter	BRCT domain
359	chr_13	6934957	6935357	401	*	5.05212	1.27703	5.99845	-2.88496	0.00708278	0.0446433	Ec-13_004870	3961	Intron (Ec-13_004870.2/Ec-13_004870, intron 3 of 3)	hypothetical protein
360	chr_14	88070	88470	401	*	6.24883	0	7.24883	-5.61748	0.000194678	0.00356878	Ec-14_000140	3463	Exon (Ec-14_000140.3/Ec-14_000140, exon 5 of 14)	Nuclear control of ATP synthase 2
361	chr_14	1692036	1692436	401	*	6.18942	5.00336	6.83142	-1.3698	0.00785693	0.0476686	Ec-14_001780	6276	Intron (Ec-14_001770.1/Ec-14_001770, intron 9 of 10)	Hypothetical protein
362	chr_14	1876242	1876642	401	*	6.06824	7.06824	0	5.8958	0.000608688	0.00805166	Ec-14_001950	4043	Exon (Ec-14_001950.1/Ec-14_001950, exon 5 of 23)	Response receiver
363	chr_14	2310064	2310464	401	*	3.89002	4.89002	0	4.04178	0.00438682	0.0320347	Ec-14_002400	-13	Promoter	Sodium/sulphate symporter
364	chr_14	2605580	2605980	401	*	6.10451	3.89556	6.93939	-2.85584	0.00105368	0.0114783	Ec-14_002760	-4757	Distal Intergenic	expressed unknown protein
365	chr_14	2738721	2739121	401	*	6.44151	4.63252	7.21939	-2.14826	0.00334987	0.0265871	Ec-14_002900	-10747	Intron (Ec-14_002890.2/Ec-14_002890, intron 4 of 10)	Putative methyltrasferase
366	chr_14	2915138	2915538	401	*	5.8947	3.88446	6.70352	-2.46972	0.000661713	0.00854482	Ec-14_003090	22515	Exon (Ec-14_003090.1/Ec-14_003090, exon 33 of 69)	Galactose-binding domain-like
367	chr_14	2973883	2974283	401	*	5.03484	0	6.03484	-4.6068	0.000663548	0.00854482	Ec-14_003140	1922	5' UTR	Uncharacterised protein family FAM98
368	chr_14	4279484	4279884	401	*	6.12473	2.31059	7.07252	-4.43548	0.000454633	0.00650968	Ec-14_004550	123	Exon (Ec-14_004550.1/Ec-14_004550, exon 1 of 4)	Six-bladed beta-propeller, TolB-like
369	chr_14	4967173	4967573	401	*	6.44972	4.73647	7.21103	-1.59432	0.0038068	0.029143	Ec-14_005390	5173	Exon (Ec-14_005390.1/Ec-14_005390, exon 4 of 7)	conserved unknown protein
370	chr_14	5513687	5514087	401	*	6.2454	7.2454	0	6.88687	3.04913e-05	0.00112155	Ec-14_005940	2953	Intron (Ec-14_005940.2/Ec-14_005940, intron 1 of 15)	Protein kinase-like domain
371	chr_15	15504	15904	401	*	7.25267	8.05824	5.26508	2.70118	9.29462e-08	2.40978e-05	Ec-15_000010	-8317	Distal Intergenic	Hypothetical protein
372	chr_15	26238	26638	401	*	7.13502	8.13502	0	8.55702	9.93913e-06	0.000597587	Ec-15_000020	-3867	Distal Intergenic	lipase
373	chr_15	1244239	1244639	401	*	5.84743	6.84743	0	7.17077	3.45968e-07	5.60612e-05	Ec-15_000970	5336	Intron (Ec-15_000970.2/Ec-15_000970, intron 1 of 2)	Light harvesting complex protein
374	chr_15	1278747	1279147	401	*	5.56244	6.56244	0	5.12198	0.00184708	0.017022	Ec-15_000980	-24630	Distal Intergenic	Light harvesting complex protein
375	chr_15	2923256	2923656	401	*	6.19825	4.61919	6.93403	-1.84393	0.00154901	0.0150227	Ec-15_002670	4898	Distal Intergenic	Histone-like bacterial DNA-binding protein
376	chr_15	3223532	3223932	401	*	6.65871	7.61416	2.61909	4.36668	0.000195827	0.00356878	Ec-15_003010	-1723	Distal Intergenic	hypothetical protein
377	chr_15	3373044	3373444	401	*	5.90554	6.90554	0	6.46361	0.000103788	0.00230647	Ec-15_003140	365	Exon (Ec-15_003140.1/Ec-15_003140, exon 2 of 8)	vanadium-dependent haloperoxidase-like
378	chr_15	4378915	4379315	401	*	6.51117	4.74263	7.2822	-1.78175	0.00216257	0.0191921	Ec-15_004100	1636	Intron (Ec-15_004100.1/Ec-15_004100, intron 3 of 15)	conserved unknown protein
379	chr_15	4538041	4538441	401	*	6.14655	3.59896	7.01757	-2.57538	0.000702045	0.0089224	Ec-15_004270	2794	Intron (Ec-15_004260.1/Ec-15_004260, intron 9 of 10)	Hypothetical protein
380	chr_15	4633154	4633554	401	*	5.62922	1.27703	6.59346	-3.83427	0.00153894	0.0149623	Ec-15_004360	6525	3' UTR	Ankyrin repeat-containing domain
381	chr_15	5008241	5008641	401	*	5.81844	2.31059	6.75359	-4.04281	0.000951809	0.0108551	Ec-15_004720	-3102	Intron (Ec-15_004710.2/Ec-15_004710, intron 6 of 6)	Hypothetical leucine rich repeat protein - likely pseudogene
382	chr_15	5342534	5342934	401	*	6.04069	4.09406	6.84025	-1.99272	0.00199074	0.0179886	Ec-15_004980	3031	Intron (Ec-15_004980.1/Ec-15_004980, intron 6 of 16)	RNA helicase
383	chr_15	5378274	5378674	401	*	8.06815	8.71822	6.85309	1.62848	1.7712e-05	0.000850392	Ec-15_005020	-633	Promoter	expressed unknown protein
384	chr_16	90064	90464	401	*	3.44696	4.44696	0	4.59013	0.00122184	0.0126376	Ec-16_000080	132	Exon (Ec-16_000080.1/Ec-16_000080, exon 1 of 4)	HAD-like domain
385	chr_16	746928	747328	401	*	5.93172	6.93172	0	4.11194	0.00665529	0.0424302	Ec-16_000680	-28393	Distal Intergenic	Hypothetical protein
386	chr_16	774731	775131	401	*	6.02679	1.27703	6.99973	-3.71779	0.00386216	0.0293358	Ec-16_000690	22742	Exon (Ec-16_000690.1/Ec-16_000690, exon 14 of 43)	Immunoglobulin-like fold
387	chr_16	875257	875657	401	*	4.18393	5.18393	0	4.81282	0.00148191	0.0146273	Ec-16_000770	-236	Promoter	DNA-directed RNA polymerase, phage-type
388	chr_16	1373062	1373462	401	*	5.08611	6.04195	1.03413	4.60837	3.05465e-05	0.00112155	Ec-16_001230	6489	Distal Intergenic	hypothetical protein
389	chr_16	1634283	1634683	401	*	6.28285	4.1132	7.11289	-2.81374	0.000475981	0.00668263	Ec-16_001480	24101	Exon (Ec-16_001480.1/Ec-16_001480, exon 46 of 105)	dynein heavy chain
390	chr_16	2105594	2105994	401	*	5.14202	6.14202	0	6.18296	7.12534e-05	0.00187233	Ec-16_001840	2410	Downstream (<1kb)	Ankyrin repeat-containing domain
391	chr_16	2406123	2406523	401	*	6.2678	4.89002	6.9595	-1.68855	0.00322058	0.0258918	Ec-16_002180	-19	Promoter	Hypothetical protein
392	chr_16	2543852	2544252	401	*	6.26483	7.02278	4.57008	1.85898	0.00193608	0.0175921	Ec-16_002320	-1426	Distal Intergenic	Hypothetical protein
393	chr_16	3159635	3160035	401	*	5.99564	6.99564	0	6.35408	0.00017543	0.00332803	Ec-16_002980	908	Exon (Ec-16_002980.1/Ec-16_002980, exon 3 of 5)	hypothetical protein
394	chr_16	3199685	3200085	401	*	6.2789	7.2789	0	6.0555	0.00049503	0.00687562	Ec-16_003030	490	Intron (Ec-16_003030.1/Ec-16_003030, intron 1 of 11)	Possible cAMP or rho kinase
395	chr_16	3235322	3235722	401	*	6.81449	7.71901	3.84964	3.65384	5.98071e-06	0.000438849	Ec-16_003040	578	Intron (Ec-16_003040.1/Ec-16_003040, intron 1 of 30)	Quinonprotein alcohol dehydrogenase-like superfamily
396	chr_16	3299977	3300377	401	*	5.54272	6.54272	0	4.95425	0.00232556	0.0202329	Ec-16_003140	-4520	3' UTR	EF-hand domain pair
397	chr_16	3518248	3518648	401	*	5.63955	6.63955	0	6.19179	0.000187905	0.00349647	Ec-16_003400	6134	5' UTR	P-loop containing nucleoside triphosphate hydrolase
398	chr_16	3598935	3599335	401	*	4.87608	5.87608	0	5.97992	9.06877e-05	0.00212461	Ec-16_003460	2542	Intron (Ec-16_003460.2/Ec-16_003460, intron 5 of 27)	Hypothetical leucine rich repeat protein.
399	chr_16	3633445	3633845	401	*	4.88597	0	5.88597	-4.60324	0.000461048	0.00654385	Ec-16_003480	14315	Exon (Ec-16_003490.1/Ec-16_003490, exon 17 of 27)	mRNA splicing factor, Cwf18
400	chr_16	4256462	4256862	401	*	6.02185	3.89556	6.84638	-2.77044	0.00114413	0.0121572	Ec-16_004140	2549	Exon (Ec-16_004140.1/Ec-16_004140, exon 3 of 17)	hypothetical protein
401	chr_16	4288764	4289164	401	*	6.50873	2.31059	7.46889	-5.0816	3.90551e-05	0.00136826	Ec-16_004170	1180	3' UTR	hypothetical protein
402	chr_16	4911266	4911666	401	*	6.48264	4.31059	7.31298	-2.95496	0.0003486	0.00540121	Ec-16_004760	-8606	Distal Intergenic	Hypothetical protein
403	chr_16	5328435	5328835	401	*	7.20336	4.1132	8.11606	-4.11832	9.60709e-07	0.000113218	Ec-16_005200	1269	Exon (Ec-16_005200.1/Ec-16_005200, exon 4 of 7)	Zinc finger, RING/FYVE/PHD-type
404	chr_17	95678	96078	401	*	4.73955	5.73955	0	6.04371	5.01398e-05	0.00158207	Ec-17_000100	-574	Promoter	hypothetical protein
405	chr_17	251240	251640	401	*	8.0559	8.66348	6.98583	1.3355	0.000983819	0.011058	Ec-17_000300	2478	Intron (Ec-17_000300.2/Ec-17_000300, intron 1 of 1)	Hypothetical protein
406	chr_17	261985	262385	401	*	4.89556	5.89556	0	5.6382	0.00033572	0.00525913	Ec-17_000300	-7867	Distal Intergenic	Hypothetical protein
407	chr_17	264188	264588	401	*	3.46942	4.46942	0	3.81526	0.0049475	0.0343586	Ec-17_000310	9810	Downstream (<1kb)	hypothetical protein
408	chr_17	514624	515024	401	*	5.10844	6.10844	0	4.5153	0.0037066	0.0286391	Ec-17_000590	815	5' UTR	Kinesin light chain
409	chr_17	1032468	1032868	401	*	6.15786	3.862	7.00293	-2.33553	0.000547319	0.00741646	Ec-17_000980	7992	Intron (Ec-17_000980.2/Ec-17_000980, intron 2 of 20)	Leucine rich repeat receptor kinase
410	chr_17	1137574	1137974	401	*	6.13515	4.31059	6.9156	-2.14	0.00433573	0.0319955	Ec-17_001050	16995	Distal Intergenic	Protein of unknown function DUF288
411	chr_17	1315773	1316173	401	*	4.60574	5.60574	0	5.90176	7.0598e-05	0.00186773	Ec-17_001220	-6447	Exon (Ec-17_001210.2/Ec-17_001210, exon 5 of 5)	Hypothetical protein
412	chr_17	1499907	1500307	401	*	5.19744	6.19744	0	5.51534	0.000730092	0.00915912	Ec-17_001390	-1360	5' UTR	expressed unknown protein
413	chr_17	2084782	2085182	401	*	8.0917	8.78614	6.70239	1.76668	8.568e-05	0.00203872	Ec-17_002030	10208	Distal Intergenic	Hypothetical protein
414	chr_17	2468992	2469392	401	*	5.57457	6.57457	0	4.95833	0.00233818	0.0202521	Ec-17_002330	9662	Intron (Ec-17_002330.1/Ec-17_002330, intron 1 of 5)	SGNH hydrolase-type esterase domain
415	chr_17	4121312	4121712	401	*	5.94665	1.27703	6.91803	-4.28998	0.000643519	0.00839814	Ec-17_003890	6010	Exon (Ec-17_003890.2/Ec-17_003890, exon 9 of 9)	expressed unknown protein
416	chr_17	4211900	4212300	401	*	7.63961	8.1378	6.87243	0.984184	0.0054505	0.0371226	Ec-17_003950	904	5' UTR	calmodulin-like myosin-light chain
417	chr_17	4306399	4306799	401	*	7.4629	8.4629	0	8.67085	1.98316e-10	7.71252e-07	Ec-17_004030	-12183	Exon (Ec-17_004040.1/Ec-17_004040, exon 24 of 28)	conserved unknown protein
418	chr_17	4291650	4292050	401	*	6.24973	7.24973	0	6.619	0.000100632	0.00226217	Ec-17_004030	2166	Exon (Ec-17_004030.2/Ec-17_004030, exon 3 of 18)	conserved unknown protein
419	chr_17	4589040	4589440	401	*	5.25875	6.19968	1.61909	3.19153	0.00524232	0.0359566	Ec-17_004250	3392	Intron (Ec-17_004250.2/Ec-17_004250, intron 1 of 8)	hypothetical protein
420	chr_18	15417	15817	401	*	6.92004	7.92004	0	7.37227	1.21471e-05	0.000648255	Ec-18_000020	-494	Promoter	Serine/threonine-specific protein phosphatase/bis(5-nucleosyl)-tetraphosphatase
421	chr_18	53060	53460	401	*	8.96135	9.49786	8.09765	1.06699	0.00434511	0.032004	Ec-18_000030	-3722	Distal Intergenic	RGS domain
422	chr_18	601458	601858	401	*	5.92344	4.46197	6.63439	-1.52272	0.00437431	0.0320347	Ec-18_000610	2683	5' UTR	Extracellular Endonuclease, subunit A
423	chr_18	663861	664261	401	*	6.37274	4.862	7.09439	-1.346	0.00780312	0.0474161	Ec-18_000700	-1306	Distal Intergenic	Pectin lyase fold/virulence factor
424	chr_18	944069	944469	401	*	5.82528	2.31059	6.76075	-4.27486	0.000362614	0.005552	Ec-18_001030	4294	Intron (Ec-18_001030.2/Ec-18_001030, intron 1 of 2)	hypothetical protein
425	chr_18	2865056	2865456	401	*	6.59875	7.59875	0	4.81015	0.00331684	0.0264328	Ec-18_002900	-5757	Exon (Ec-18_002890.2/Ec-18_002890, exon 11 of 11)	RmlC-like jelly roll fold
426	chr_18	3290051	3290451	401	*	5.94091	3.31059	6.81943	-3.2252	0.00132744	0.0133741	Ec-18_003250	17766	Intron (Ec-18_003250.1/Ec-18_003250, intron 19 of 33)	Ca2+/calmodulin-dependent protein kinase kinase beta and related serine/threonine protein kinases
427	chr_18	3736197	3736597	401	*	6.29821	4.27703	7.10856	-2.00292	0.00103198	0.011341	Ec-18_003830	12515	Exon (Ec-18_003830.1/Ec-18_003830, exon 19 of 32)	PA14
428	chr_18	3865842	3866242	401	*	6.30516	4.62587	7.06027	-2.20394	0.000600555	0.00797119	Ec-18_003950	-7630	Distal Intergenic	Domain of unknown function DUF4395
429	chr_18	4689928	4690328	401	*	6.45329	4.87887	7.18814	-1.89121	0.000436259	0.00630871	Ec-18_004630	8269	Exon (Ec-18_004630.1/Ec-18_004630, exon 10 of 16)	200 kDa antigen p200
430	chr_19	199780	200180	401	*	6.26291	7.26291	0	7.57396	6.72043e-08	2.14164e-05	Ec-19_000140	2191	Intron (Ec-19_000140.1/Ec-19_000140, intron 1 of 1)	Hypothetical protein
431	chr_19	430529	430929	401	*	5.84029	6.56938	4.29406	1.78682	0.00186338	0.0171317	Ec-19_000310	10901	Intron (Ec-19_000310.1/Ec-19_000310, intron 1 of 1)	Thioredoxin-like fold
432	chr_19	805992	806392	401	*	6.16622	4.75487	6.86581	-1.52928	0.00440266	0.0320347	Ec-19_000660	-5301	3' UTR	Domain of unknown function DUF2183
433	chr_19	1391280	1391680	401	*	6.47445	5.20192	7.13991	-1.44151	0.00302926	0.0248017	Ec-19_001220	-3264	Distal Intergenic	Peptidase C19, ubiquitin carboxyl-terminal hydrolase
434	chr_19	1560713	1561113	401	*	6.20622	4.62587	6.94225	-1.84233	0.00353541	0.0274984	Ec-19_001410	2260	Downstream (<1kb)	Ankyrin repeat-containing domain
435	chr_19	1773477	1773877	401	*	5.24648	6.24648	0	5.42386	0.00092125	0.0105375	Ec-19_001640	-95	Promoter	COX11 homolog, cytochrome c oxidase assembly protein
436	chr_19	1839947	1840347	401	*	4.60911	5.60911	0	5.65925	0.000218529	0.0038282	Ec-19_001700	9050	Intron (Ec-19_001700.2/Ec-19_001700, intron 5 of 8)	1,3-beta-glucan-binding protein, family GH16
437	chr_19	2010532	2010932	401	*	5.54449	6.54449	0	5.34762	0.00126536	0.0129326	Ec-19_001860	-113	Promoter	conserved unknown protein
438	chr_19	2253481	2253881	401	*	5.58809	3.31059	6.43107	-2.39351	0.00779741	0.0474161	Ec-19_002070	1407	Intron (Ec-19_002070.1/Ec-19_002070, intron 1 of 1)	EsV-1-199
439	chr_19	2305526	2305926	401	*	4.99306	5.99306	0	5.02059	0.00167442	0.0158054	Ec-19_002100	-3757	Distal Intergenic	Radical SAM, alpha/beta horseshoe
440	chr_19	3310477	3310877	401	*	5.4657	6.4657	0	6.61843	1.0652e-05	0.000624848	Ec-19_003020	14188	Downstream (1-2kb)	hypothetical protein
441	chr_19	3336780	3337180	401	*	3.63252	4.63252	0	4.08249	0.00319235	0.0257573	Ec-19_003070	-547	Promoter	haloalkane dehalogenase, putative
442	chr_19	4036856	4037256	401	*	6.50532	5.2981	7.15323	-1.48346	0.00163457	0.0155805	Ec-19_003790	-4625	5' UTR	Nucleolar pre-ribosomal-associated protein 1, N-terminal
443	chr_19	4078308	4078708	401	*	5.92217	4.31059	6.6644	-1.82512	0.00805756	0.0484325	Ec-19_003810	-3922	Distal Intergenic	conserved unknown protein
444	chr_19	4324289	4324689	401	*	5.81995	0	6.81995	-5.05234	0.000662079	0.00854482	Ec-19_003980	5110	Intron (Ec-19_003980.1/Ec-19_003980, intron 4 of 7)	Domain of unknown function DUF1995
445	chr_19	4689723	4690123	401	*	6.25493	4.63252	6.99927	-2.13211	0.00179287	0.0166011	Ec-19_004320	-4829	Distal Intergenic	Protein kinase domain
446	chr_19	4942729	4943129	401	*	6.55524	7.55524	0	7.07313	2.48726e-05	0.000995247	Ec-19_004520	0	Promoter	Electron donor (NADH / NADPH)-dependent reductase
447	chr_19	5001857	5002257	401	*	5.89854	3.89556	6.70632	-2.12519	0.00827465	0.0494318	Ec-19_004570	14554	Distal Intergenic	RGS domain
448	chr_19	5769593	5769993	401	*	6.03914	3.62587	6.89694	-2.63842	0.00310457	0.0253117	Ec-19_005400	10859	Distal Intergenic	Hypothetical protein
449	chr_19	5815659	5816059	401	*	5.23779	6.23779	0	5.43888	0.000897663	0.0103899	Ec-19_005410	4626	Downstream (1-2kb)	DEAD-box family helicase
450	chr_20	10542	10942	401	*	6.29672	4.27703	7.10686	-2.00213	0.0010222	0.0112936	Ec-20_000010	21406	Exon (Ec-20_000010.1/Ec-20_000010, exon 29 of 35)	TRANSCRIPTION INITIATION FACTOR TFIID
451	chr_20	131379	131779	401	*	3.59896	4.59896	0	3.99188	0.00441517	0.0320347	Ec-20_000090	5257	Exon (Ec-20_000090.1/Ec-20_000090, exon 10 of 27)	Acyl CoA Synthase
452	chr_20	198453	198853	401	*	6.32289	4.99306	7.00293	-1.36395	0.0073601	0.0457975	Ec-20_000160	3360	3' UTR	hypothetical protein
453	chr_20	525516	525916	401	*	6.06737	0	7.06737	-4.57036	0.00247809	0.0211809	Ec-20_000530	3317	Intron (Ec-20_000530.2/Ec-20_000530, intron 2 of 2)	EsV-1-7 domain protein
454	chr_20	1594071	1594471	401	*	5.22068	1.27703	6.17302	-3.36655	0.0027006	0.022635	Ec-20_001590	-2356	5' UTR	Ribonuclease CAF1
455	chr_20	1641484	1641884	401	*	5.97964	3.87327	6.80157	-2.18796	0.0018208	0.0168197	Ec-20_001640	5200	Exon (Ec-20_001640.1/Ec-20_001640, exon 4 of 7)	Hypothetical protein
456	chr_20	1827008	1827408	401	*	5.61227	0	6.61227	-3.80275	0.00641878	0.0414662	Ec-20_001820	16484	Exon (Ec-20_001820.2/Ec-20_001820, exon 21 of 32)	EF-hand domain pair
457	chr_20	1961680	1962080	401	*	5.74109	6.74109	0	6.24782	0.000180045	0.003399	Ec-20_001980	-6798	Distal Intergenic	Pectin lyase fold/virulence factor
458	chr_20	1991995	1992395	401	*	5.00848	6.00848	0	5.1366	0.00134401	0.0134532	Ec-20_002000	-7183	3' UTR	expressed unknown protein
459	chr_20	2315670	2316070	401	*	6.24214	7.24214	0	6.10552	0.00043637	0.00630871	Ec-20_002270	6951	Exon (Ec-20_002270.1/Ec-20_002270, exon 13 of 19)	P-loop containing nucleoside triphosphate hydrolase
460	chr_20	2360048	2360448	401	*	6.38433	7.38433	0	7.42063	8.59836e-07	0.000104497	Ec-20_002300	7230	Exon (Ec-20_002300.1/Ec-20_002300, exon 12 of 17)	hypothetical protein
461	chr_20	2465329	2465729	401	*	6.91005	4.31059	7.78583	-3.49491	9.53969e-05	0.00217049	Ec-20_002430	2370	Intron (Ec-20_002430.1/Ec-20_002430, intron 1 of 5)	Bromodomain
462	chr_20	2477471	2477871	401	*	5.06335	0	6.06335	-4.44114	0.0011938	0.0124803	Ec-20_002440	9077	Intron (Ec-20_002440.2/Ec-20_002440, intron 7 of 7)	RuvA domain 2-like
463	chr_20	2825846	2826246	401	*	7.95752	8.75334	6.03573	2.50955	7.01667e-06	0.000487283	Ec-20_002750	-1750	Distal Intergenic	hypothetical protein
464	chr_20	3066493	3066893	401	*	6.23343	4.63252	6.97356	-1.93866	0.00415013	0.0309193	Ec-20_002980	13198	Intron (Ec-20_002990.2/Ec-20_002990, intron 16 of 20)	YihA3, YihA/EngB-like GTPase
465	chr_20	3994572	3994972	401	*	6.04077	4.08439	6.84179	-1.7826	0.00372609	0.0286946	Ec-20_003740	-3162	Intron (Ec-20_003730.1/Ec-20_003730, intron 14 of 14)	Hypothetical leucine rich repeat protein
466	chr_20	4210338	4210738	401	*	6.87561	5.74876	7.5005	-1.22301	0.00461903	0.0331428	Ec-20_003990	-2529	Exon (Ec-20_004000.1/Ec-20_004000, exon 6 of 18)	hypothetical protein
467	chr_20	4511993	4512393	401	*	5.29391	6.29391	0	4.79389	0.00269529	0.022635	Ec-20_004350	448	5' UTR	NIN-like transcription factor
468	chr_20	4896382	4896782	401	*	6.14209	1.27703	7.11712	-4.6191	0.000244234	0.00417259	Ec-20_004840	691	Exon (Ec-20_004840.1/Ec-20_004840, exon 3 of 3)	conserved unknown protein
469	chr_20	5062196	5062596	401	*	6.0709	2.31059	7.01666	-4.43751	0.000381476	0.005706	Ec-20_005050	7967	Exon (Ec-20_005050.1/Ec-20_005050, exon 9 of 18)	Transcription termination factor
470	chr_21	707708	708108	401	*	6.12521	6.81528	4.75425	1.40887	0.00769209	0.046888	Ec-21_000180	-4737	Distal Intergenic	hypothetical protein
471	chr_21	762631	763031	401	*	6.62857	7.62857	0	7.42568	3.17152e-06	0.000286838	Ec-21_000190	4646	Exon (Ec-21_000190.2/Ec-21_000190, exon 3 of 10)	hypothetical protein
472	chr_21	1231924	1232324	401	*	6.07436	7.07436	0	5.44958	0.0013344	0.0134095	Ec-21_000580	-4607	Distal Intergenic	expressed unknown protein
473	chr_21	1282801	1283201	401	*	5.10127	6.10127	0	6.18791	5.42756e-05	0.00164905	Ec-21_000590	8101	Distal Intergenic	hypothetical protein
474	chr_21	1587984	1588384	401	*	4.54625	5.54625	0	5.22216	0.000748541	0.00924638	Ec-21_000790	68	Promoter	hypothetical protein
475	chr_21	1907849	1908249	401	*	5.49015	6.49015	0	6.39117	6.19557e-05	0.00174768	Ec-21_001050	-6594	Exon (Ec-21_001020.1/Ec-21_001020, exon 12 of 19)	S-adenosyl-L-methionine-dependent methyltransferase
476	chr_21	2125657	2126057	401	*	5.99233	6.72213	4.44271	1.82943	0.000455293	0.00650968	Ec-21_001260	10589	5' UTR	Hypothetical protein
477	chr_21	2487977	2488377	401	*	6.44645	4.88446	7.17878	-1.92544	0.000877125	0.0102421	Ec-21_001510	-2260	Downstream (2-3kb)	Hypothetical protein
478	chr_21	3235018	3235418	401	*	5.87061	4.31059	6.60253	-2.0714	0.00245832	0.0210639	Ec-21_002200	-818	Promoter	EsV-1-213
479	chr_21	3251440	3251840	401	*	7.0592	5.9371	7.68267	-1.29212	0.00299383	0.0245633	Ec-21_002240	977	5' UTR	Ubiquitin-like
480	chr_21	3460098	3460498	401	*	5.87133	0	6.87133	-5.6316	4.51062e-05	0.00148659	Ec-21_002400	13436	Distal Intergenic	Histidine phosphatase superfamily, clade-1
481	chr_21	5879339	5879739	401	*	5.74416	6.74416	0	6.98874	1.95083e-06	0.000194533	Ec-21_004910	10797	Intron (Ec-21_004900.2/Ec-21_004900, intron 18 of 23)	conserved unknown protein
482	chr_21	6606491	6606891	401	*	6.5995	4.29391	7.44567	-2.89844	3.37366e-05	0.00119274	Ec-21_005690	-22154	Exon (Ec-21_005700.2/Ec-21_005700, exon 34 of 55)	transcription factor E2F
483	chr_21	7364800	7365200	401	*	6.26767	3.59896	7.14952	-2.79263	0.000305149	0.00494468	Ec-21_006540	8810	Intron (Ec-21_006540.2/Ec-21_006540, intron 3 of 4)	hypothetical protein
484	chr_22	93459	93859	401	*	6.41797	0	7.41797	-5.2646	0.000804263	0.00965363	Ec-22_000080	19764	3' UTR	Trehalase N-terminal fragment, family GH37
485	chr_22	125299	125699	401	*	6.43569	7.37222	2.89762	3.87952	0.000323963	0.00514242	Ec-22_000100	-7309	Distal Intergenic	Nucleotide-diphospho-sugar transferases
486	chr_22	135145	135545	401	*	6.04965	2.31059	6.99459	-4.51282	0.000237468	0.00408634	Ec-22_000100	2137	Intron (Ec-22_000100.2/Ec-22_000100, intron 1 of 7)	Nucleotide-diphospho-sugar transferases
487	chr_22	272446	272846	401	*	5.15131	6.15131	0	6.17868	6.76134e-05	0.00185175	Ec-22_000240	-1453	3' UTR	EsV-1-166
488	chr_22	468225	468625	401	*	6.84095	7.63107	4.9562	2.36735	8.36602e-05	0.00203872	Ec-22_000460	-1138	Distal Intergenic	Protein kinase domain
489	chr_22	641217	641617	401	*	6.73758	7.60637	4.21356	2.88185	0.000466178	0.00659261	Ec-22_000590	10702	Downstream (1-2kb)	hypothetical protein
490	chr_22	658543	658943	401	*	6.08236	3.89556	6.91453	-2.80956	0.00119255	0.0124803	Ec-22_000600	12328	Intron (Ec-22_000600.1/Ec-22_000600, intron 7 of 17)	Protein kinase with ATPase domain
491	chr_22	892520	892920	401	*	5.88514	2.862	6.79356	-2.91768	0.00129271	0.0131262	Ec-22_000770	8046	Distal Intergenic	Hypothetical protein
492	chr_22	1474248	1474648	401	*	5.70689	0	6.70689	-4.89837	0.000873759	0.0102421	Ec-22_001200	-5364	Intron (Ec-22_001220.2/Ec-22_001220, intron 8 of 10)	Hypothetical protein
493	chr_22	1569003	1569403	401	*	3.76701	4.76701	0	4.70324	0.00081201	0.0096572	Ec-22_001280	-4916	Intron (Ec-22_001270.1/Ec-22_001270, intron 19 of 21)	hypothetical protein
494	chr_22	1708621	1709021	401	*	6.04818	7.04818	0	4.63307	0.00383909	0.0292445	Ec-22_001420	0	Promoter	hypothetical protein
495	chr_22	1886293	1886693	401	*	5.98918	6.98918	0	6.24616	0.000244626	0.00417259	Ec-22_001610	-327	Promoter	Rhodanese-like domain
496	chr_22	2613666	2614066	401	*	6.0382	7.0382	0	6.44307	0.000140699	0.00286481	Ec-22_002280	-2889	Distal Intergenic	BTB/POZ fold
497	chr_22	2738965	2739365	401	*	4.86882	0	5.86882	-3.82747	0.00389222	0.0294691	Ec-22_002460	-5756	Distal Intergenic	expressed unknown protein
498	chr_22	3204546	3204946	401	*	5.40765	0	6.40765	-4.76587	0.000808816	0.0096572	Ec-22_002920	3365	Intron (Ec-22_002920.1/Ec-22_002920, intron 3 of 16)	acyl-CoA oxidase
499	chr_22	3349097	3349497	401	*	4.68543	5.68543	0	4.29866	0.00436953	0.0320347	Ec-22_003010	-236	Promoter	Hypothetical leucine rich repeat protein
500	chr_22	3428302	3428702	401	*	5.80649	6.80649	0	5.34063	0.0014407	0.0142955	Ec-22_003090	14568	Downstream (2-3kb)	Cation efflux protein
501	chr_22	3906805	3907205	401	*	5.78986	6.78986	0	5.94238	0.000444054	0.00639602	Ec-22_003440	0	Promoter	hypothetical protein
502	chr_22	4062976	4063376	401	*	6.22616	3.862	7.07878	-2.07777	0.00598657	0.03973	Ec-22_003620	-3561	3' UTR	conserved unknown protein
503	chr_23	97332	97732	401	*	6.00533	3.862	6.83205	-1.91602	0.00470311	0.0334989	Ec-23_000090	3359	Exon (Ec-23_000090.1/Ec-23_000090, exon 5 of 8)	RGS, subdomain 1
504	chr_23	284023	284423	401	*	4.80943	5.80943	0	6.24287	1.33287e-05	0.000673185	Ec-23_000290	3917	3' UTR	Bacterial bifunctional deaminase-reductase, C-terminal
505	chr_23	373907	374307	401	*	5.87341	6.78241	2.84149	2.9002	0.00395832	0.0298332	Ec-23_000350	-6559	Distal Intergenic	Hypothetical protein
506	chr_23	552976	553376	401	*	4.98008	5.98008	0	6.26174	2.82811e-05	0.00106782	Ec-23_000540	-5500	Exon (Ec-23_000530.1/Ec-23_000530, exon 7 of 16)	Conserved hypothetical protein CHP02464
507	chr_23	1349773	1350173	401	*	6.38034	4.61248	7.15125	-1.97505	0.000905942	0.0104237	Ec-23_001300	3212	Exon (Ec-23_001300.1/Ec-23_001300, exon 6 of 6)	hypothetical protein
508	chr_23	2529560	2529960	401	*	7.05557	4.59896	7.91779	-2.78381	2.16126e-05	0.000933905	Ec-23_002400	252	Exon (Ec-23_002400.1/Ec-23_002400, exon 2 of 3)	expressed unknown protein
509	chr_23	2704196	2704596	401	*	5.83872	0	6.83872	-3.75746	0.00740796	0.0459304	Ec-23_002620	4473	Exon (Ec-23_002620.1/Ec-23_002620, exon 7 of 16)	hypothetical protein
510	chr_23	2835735	2836135	401	*	5.08958	0	6.08958	-4.82584	0.00030101	0.00489802	Ec-23_002720	-4802	Distal Intergenic	glycerophosphoryl diester phosphodiesterase
511	chr_23	3116440	3116840	401	*	6.81455	7.81455	0	5.97173	0.000746549	0.00924638	Ec-23_002910	1422	5' UTR	Alpha-(1,6)-fucosyltransferase, family GT23
512	chr_23	3133662	3134062	401	*	6.04526	3.31059	6.93259	-3.6999	0.000196379	0.00356878	Ec-23_002930	-14615	3' UTR	hypothetical protein
513	chr_23	3680080	3680480	401	*	6.29391	7.29391	0	6.96001	2.2979e-05	0.000936391	Ec-23_003440	3010	Intron (Ec-23_003440.2/Ec-23_003440, intron 3 of 7)	expressed unknown protein
514	chr_23	3702053	3702453	401	*	6.10008	4.75487	6.78391	-1.43918	0.00580282	0.0389599	Ec-23_003450	4047	Intron (Ec-23_003450.2/Ec-23_003450, intron 1 of 1)	EsV-1-199
515	chr_23	3880890	3881290	401	*	7.69617	8.39574	6.28491	1.62739	0.00113801	0.0121549	Ec-23_003590	4656	Intron (Ec-23_003590.1/Ec-23_003590, intron 2 of 3)	cupin-like protein
516	chr_23	4014740	4015140	401	*	4.60574	5.60574	0	4.65303	0.00254722	0.0217233	Ec-23_003700	7000	Intron (Ec-23_003700.1/Ec-23_003700, intron 2 of 3)	expressed unknown protein
517	chr_23	4084696	4085096	401	*	6.37619	4.63252	7.1429	-2.34342	0.00100348	0.0111741	Ec-23_003740	-4235	Intron (Ec-23_003750.2/Ec-23_003750, intron 20 of 25)	hypothetical protein
518	chr_23	4210600	4211000	401	*	5.54449	6.54449	0	4.482	0.00425701	0.0315042	Ec-23_003820	11449	5' UTR	Notch domain
519	chr_23	4316741	4317141	401	*	6.87941	7.73241	4.51166	2.40999	0.00340308	0.0268823	Ec-23_003890	0	Promoter	Intraflagellar transpot 52, osm-6-like protein
520	chr_23	4635108	4635508	401	*	5.96655	0	6.96655	-5.49723	0.000159689	0.00313651	Ec-23_004190	-557	Promoter	hypothetical protein
521	chr_23	4753376	4753776	401	*	7.80566	5.76095	8.61929	-2.86521	6.38444e-07	8.56176e-05	Ec-23_004240	-6590	Distal Intergenic	imm upregulated 2
522	chr_23	4812500	4812900	401	*	6.25738	1.27703	7.23434	-4.8023	0.000122569	0.00256276	Ec-23_004290	-11837	5' UTR	C2H2 zinc finger protein
523	chr_24	402936	403336	401	*	6.55575	4.99822	7.28717	-1.66322	0.0049036	0.0342988	Ec-24_000270	2101	Intron (Ec-24_000270.1/Ec-24_000270, intron 1 of 11)	EsV-1-7 domain protein
524	chr_24	445154	445554	401	*	5.9257	6.82403	3.04837	3.26533	0.000335961	0.00525913	Ec-24_000290	1317	Intron (Ec-24_000290.1/Ec-24_000290, intron 2 of 4)	hypothetical protein
525	chr_24	501157	501557	401	*	5.86353	3.88446	6.66787	-2.29771	0.00164082	0.0156018	Ec-24_000370	-177	Promoter	conserved unknown protein
526	chr_24	2089193	2089593	401	*	5.96139	6.96139	0	6.65225	5.08507e-05	0.00158207	Ec-24_001790	2751	5' UTR	P-loop containing nucleoside triphosphate hydrolase
527	chr_24	2419969	2420369	401	*	5.3378	6.3378	0	4.60341	0.00351847	0.0274765	Ec-24_002080	18	Promoter	hypothetical protein
528	chr_24	2534529	2534929	401	*	4.2855	5.2855	0	4.62365	0.00223108	0.019675	Ec-24_002210	-2574	Distal Intergenic	Ankyrin repeat
529	chr_24	3486308	3486708	401	*	5.87901	3.31059	6.75196	-3.45206	0.000396667	0.00588792	Ec-24_003170	-5832	Distal Intergenic	Domain of unknown function DUF4440
530	chr_24	4085869	4086269	401	*	4.70442	5.6758	0.0341305	3.56567	0.00675495	0.0429248	Ec-24_003740	-14369	Distal Intergenic	conserved unknown protein
531	chr_24	4866392	4866792	401	*	5.87887	6.87887	0	6.47009	9.54368e-05	0.00217049	Ec-24_004360	-241	Promoter	Beta-1,6-glucan active enzyme, family GH16
532	chr_24	4985610	4986010	401	*	6.62379	5.46197	7.25889	-1.22636	0.00789187	0.0477887	Ec-24_004490	1539	Downstream (1-2kb)	Hypothetical protein
533	chr_25	361374	361774	401	*	6.22746	7.04444	4.15816	2.39045	0.000790428	0.0095465	Ec-25_000280	588	Exon (Ec-25_000280.1/Ec-25_000280, exon 1 of 2)	Hypothetical protein
534	chr_25	475599	475999	401	*	6.47706	7.47706	0	4.48341	0.00466021	0.0333245	Ec-25_000370	-2584	Exon (Ec-25_000390.2/Ec-25_000390, exon 13 of 13)	hypothetical protein
535	chr_25	740599	740999	401	*	6.41958	4.87327	7.14869	-1.60919	0.00269733	0.022635	Ec-25_000600	17286	Distal Intergenic	Vps5 C-terminal
536	chr_25	2629729	2630129	401	*	6.18254	2.31059	7.13241	-4.6356	0.000200817	0.00361564	Ec-25_002310	7419	Intron (Ec-25_002310.2/Ec-25_002310, intron 8 of 9)	Nucleotide-binding alpha-beta plait domain
537	chr_25	3877797	3878197	401	*	5.94953	2.31059	6.89043	-4.24742	0.000612999	0.0080812	Ec-25_003360	8500	3' UTR	Alpha/beta hydrolase fold-1
538	chr_25	4023190	4023590	401	*	7.27478	8.27478	0	5.77882	0.00111232	0.0119829	Ec-25_003450	-461	Promoter	hypothetical protein
539	chr_25	4088783	4089183	401	*	6.54466	4.27703	7.3865	-2.38581	0.000336725	0.00525913	Ec-25_003530	-2199	Intron (Ec-25_003510.10/Ec-25_003510, intron 18 of 20)	hypothetical protein
540	chr_25	4240722	4241122	401	*	5.09406	6.09406	0	4.15206	0.00581042	0.0389599	Ec-25_003650	0	Promoter	expressed unknown protein
541	chr_25	4445577	4445977	401	*	8.48382	5.48052	9.39093	-3.96619	7.60725e-07	9.54341e-05	Ec-25_003810	-49099	Distal Intergenic	expressed unknown protein
542	chr_25	4438223	4438623	401	*	6.30495	3.89556	7.16234	-3.31509	0.00020683	0.00367288	Ec-25_003810	-41745	Distal Intergenic	expressed unknown protein
543	chr_26	7081	7481	401	*	4.7457	5.7457	0	4.41532	0.00382164	0.0291991	Ec-26_000010	-42935	Distal Intergenic	Armadillo-type fold
544	chr_26	563609	564009	401	*	5.05933	6.05933	0	5.46875	0.000696346	0.00888376	Ec-26_000340	583	5' UTR	Nucleotide-binding alpha-beta plait domain
545	chr_26	1291545	1291945	401	*	5.7457	6.7457	0	4.16981	0.00618751	0.0403604	Ec-26_000910	0	Promoter	MORN motif
546	chr_26	1307358	1307758	401	*	4.69499	5.69499	0	5.17169	0.000978871	0.011058	Ec-26_000930	10153	3' UTR	hypothetical protein
547	chr_26	1398011	1398411	401	*	5.70878	3.31059	6.56501	-2.74828	0.00367359	0.0284594	Ec-26_001020	9380	Downstream (1-2kb)	expressed unknown protein
548	chr_26	1475915	1476315	401	*	6.36513	4.73647	7.11068	-1.53427	0.00279798	0.0232012	Ec-26_001110	4234	5' UTR	EsV-1-7 domain protein
549	chr_26	1965539	1965939	401	*	6.11778	4.31059	6.89536	-2.51195	0.000738991	0.00924096	Ec-26_001610	-7668	Distal Intergenic	expressed unknown protein
550	chr_26	2091104	2091504	401	*	6.29664	4.88446	6.99642	-1.73528	0.00129743	0.0131398	Ec-26_001660	26768	3' UTR	P-loop containing nucleoside triphosphate hydrolase
551	chr_26	2231485	2231885	401	*	4.37643	5.37643	0	5.64475	0.00012885	0.00266542	Ec-26_001750	-1851	3' UTR	Zinc finger, RING/FYVE/PHD-type
552	chr_26	2341215	2341615	401	*	5.53919	6.53919	0	4.23644	0.00563562	0.0381164	Ec-26_001880	1571	Exon (Ec-26_001880.1/Ec-26_001880, exon 3 of 8)	Protein kinase domain
553	chr_26	2439744	2440144	401	*	6.68916	5.53564	7.32187	-1.18732	0.00742528	0.0459304	Ec-26_002040	1329	Exon (Ec-26_002040.1/Ec-26_002040, exon 4 of 7)	EF-hand domain pair
554	chr_26	2817770	2818170	401	*	6.1952	7.1952	0	6.73344	5.80295e-05	0.00169682	Ec-26_002520	-3955	5' UTR	expressed unknown protein
555	chr_26	2901795	2902195	401	*	5.72057	6.72057	0	6.61196	3.18637e-05	0.00113686	Ec-26_002590	9907	Intron (Ec-26_002590.2/Ec-26_002590, intron 1 of 6)	Radical SAM
556	chr_26	2955021	2955421	401	*	4.96092	0	5.96092	-4.0966	0.00245899	0.0210639	Ec-26_002650	-649	Promoter	Pleckstrin homology-like domain
557	chr_26	2959630	2960030	401	*	5.51935	0	6.51935	-5.02289	0.000412633	0.00607852	Ec-26_002660	4879	Downstream (<1kb)	EsV-1-163
558	chr_26	3792905	3793305	401	*	5.98399	6.98399	0	5.43433	0.00132725	0.0133741	Ec-26_003500	6625	Intron (Ec-26_003500.1/Ec-26_003500, intron 1 of 2)	ethylene-responsive DEAD box RNA helicase, putative (RH30)
559	chr_26	4362540	4362940	401	*	6.50271	5.18393	7.18	-1.20779	0.00751842	0.0462644	Ec-26_004110	2548	Exon (Ec-26_004110.1/Ec-26_004110, exon 3 of 6)	P-loop containing nucleoside triphosphate hydrolase
560	chr_26	4746687	4747087	401	*	7.27491	6.04693	7.92851	-1.31171	0.00580537	0.0389599	Ec-26_004550	243	Intron (Ec-26_004550.1/Ec-26_004550, intron 1 of 7)	Major facilitator superfamily domain
561	chr_26	5064763	5065163	401	*	4.4657	5.4657	0	5.84158	3.94049e-05	0.00136826	Ec-26_004900	9285	Distal Intergenic	Hypothetical protein
562	chr_26	5205671	5206071	401	*	6.27344	0	7.27344	-5.79312	8.44958e-05	0.00203872	Ec-26_005100	1943	Exon (Ec-26_005100.1/Ec-26_005100, exon 4 of 7)	hypothetical protein
563	chr_26	5847685	5848085	401	*	6.37336	4.73647	7.12049	-1.47458	0.006031	0.0399567	Ec-26_005690	13250	3' UTR	hypothetical protein
564	chr_26	6095884	6096284	401	*	5.29601	6.29601	0	4.33423	0.00485393	0.0341973	Ec-26_006040	1916	Exon (Ec-26_006040.1/Ec-26_006040, exon 4 of 5)	conserved unknown protein
565	chr_26	6140402	6140802	401	*	6.42367	7.42367	0	5.66029	0.00108066	0.0116741	Ec-26_006130	224	5' UTR	Pleckstrin homology-like domain
566	chr_27	191653	192053	401	*	5.71117	6.71117	0	4.29763	0.00537452	0.0366693	Ec-27_000270	4803	Exon (Ec-27_000270.1/Ec-27_000270, exon 5 of 6)	Zinc finger, RING/FYVE/PHD-type
567	chr_27	453777	454177	401	*	6.53463	5.20639	7.21427	-1.58386	0.00227581	0.019943	Ec-27_000670	886	Intron (Ec-27_000650.2/Ec-27_000650, intron 1 of 2)	Oxo-4-hydroxy-4-carboxy-5-ureidoimidazoline decarboxylase
568	chr_27	493185	493585	401	*	6.18781	5.00336	6.82936	-1.4682	0.00379216	0.0290913	Ec-27_000700	4410	3' UTR	Ankyrin repeat-containing domain
569	chr_27	1112816	1113216	401	*	6.57577	5.20639	7.26546	-1.70835	0.000981732	0.011058	Ec-27_001340	8791	Downstream (2-3kb)	hypothetical protein
570	chr_27	1204101	1204501	401	*	9.00778	9.80562	7.0727	2.52984	6.12906e-06	0.000441406	Ec-27_001470	717	5' UTR	conserved unknown protein
571	chr_27	1217124	1217524	401	*	7.08545	8.08545	0	6.68081	0.000206548	0.00367288	Ec-27_001480	0	Promoter	expressed unknown protein
572	chr_27	2276841	2277241	401	*	7.4315	7.98058	6.5341	1.08164	0.00504642	0.0349346	Ec-27_002550	815	Exon (Ec-27_002550.1/Ec-27_002550, exon 3 of 21)	Helicase, C-terminal
573	chr_27	2304923	2305323	401	*	4.62254	5.62254	0	3.86036	0.00744051	0.0459304	Ec-27_002590	4806	Distal Intergenic	G-patch domain protein
574	chr_27	2716100	2716500	401	*	6.13336	3.89556	6.9717	-3.13503	0.000264599	0.00445466	Ec-27_003090	2908	Intron (Ec-27_003090.2/Ec-27_003090, intron 1 of 7)	Hypothetical leucine rich repeat protein
575	chr_27	2823161	2823561	401	*	6.21665	7.21665	0	6.65365	8.48702e-05	0.00203872	Ec-27_003200	11553	Exon (Ec-27_003200.1/Ec-27_003200, exon 9 of 18)	Tetratricopeptide-like helical domain
576	chr_27	3226544	3226944	401	*	7.1163	8.11097	0.0341305	4.42083	0.00466187	0.0333245	Ec-27_003680	3992	Downstream (1-2kb)	Potassium channel, voltage dependent, Kv1.4, tandem inactivation domain
577	chr_27	3772074	3772474	401	*	3.09406	4.09406	0	3.79641	0.00426104	0.0315042	Ec-27_004310	6843	Exon (Ec-27_004310.2/Ec-27_004310, exon 7 of 12)	Drought induced 19 protein-like, zinc-binding domain
578	chr_27	4127841	4128241	401	*	5.13969	6.13969	0	5.98577	0.000175399	0.00332803	Ec-27_004670	-6483	Intron (Ec-27_004660.1/Ec-27_004660, intron 7 of 18)	hypothetical protein
579	chr_27	4384307	4384707	401	*	6.39725	4.45449	7.19624	-1.94966	0.00244393	0.0210639	Ec-27_004910	16067	Exon (Ec-27_004900.3/Ec-27_004900, exon 20 of 29)	Molybdopterin cofactor biosynthesis C (MoaC) domain
580	chr_27	4415973	4416373	401	*	5.41164	0	6.41164	-4.54161	0.00149102	0.01468	Ec-27_004930	14990	Exon (Ec-27_004930.2/Ec-27_004930, exon 18 of 21)	Vacuolar protein sorting-associated protein 13
581	chr_27	4862007	4862407	401	*	6.61925	5.38039	7.27579	-1.36019	0.00402354	0.0302076	Ec-27_005380	6268	Distal Intergenic	hypothetical protein
582	chr_27	4928679	4929079	401	*	5.19095	0	6.19095	-4.61431	0.000884951	0.0102734	Ec-27_005460	-8467	Intron (Ec-27_005450.1/Ec-27_005450, intron 14 of 16)	conserved unknown protein
583	chr_27	4955738	4956138	401	*	5.96798	6.96798	0	4.19186	0.00613967	0.0403604	Ec-27_005490	353	Exon (Ec-27_005490.1/Ec-27_005490, exon 1 of 2)	hypothetical protein
584	chr_27	5223040	5223440	401	*	5.57974	6.57974	0	5.30185	0.00139144	0.0138752	Ec-27_005670	-8983	Downstream (1-2kb)	Dihydroorotate dehydrogenase, class 2
585	chr_27	5288807	5289207	401	*	6.24305	1.27703	7.21979	-4.81565	0.000100505	0.00226217	Ec-27_005720	3486	Downstream (1-2kb)	EsV-1-1
586	chr_27	5493901	5494301	401	*	5.32816	0	6.32816	-3.77606	0.00584179	0.0391028	Ec-27_005920	-18133	Distal Intergenic	putative scytonemin-related tyrosinase
587	chr_27	6106667	6107067	401	*	4.75533	0	5.75533	-4.02161	0.00227686	0.019943	Ec-27_006670	-3916	Intron (Ec-27_006680.2/Ec-27_006680, intron 1 of 4)	Ser-Thr-rich glycosyl-phosphatidyl-inositol-anchored membrane family
588	chr_27	6427428	6427828	401	*	3.75487	4.75487	0	3.69586	0.00705157	0.0445563	Ec-27_007030	-5423	Distal Intergenic	expressed unknown protein
589	chr_28	1195536	1195936	401	*	5.20415	6.20415	0	5.26289	0.00121957	0.0126376	Ec-28_001240	360	Intron (Ec-28_001240.2/Ec-28_001240, intron 1 of 2)	Set domain protein
590	chr_28	1382787	1383187	401	*	6.51383	5.38433	7.13949	-1.24439	0.00825294	0.049378	Ec-28_001460	-1409	3' UTR	Hypothetical protein
591	chr_28	1481635	1482035	401	*	6.27078	0	7.27078	-5.85596	5.57894e-05	0.00166896	Ec-28_001700	8683	Intron (Ec-28_001700.1/Ec-28_001700, intron 7 of 8)	Mitochodrial transcription termination factor
592	chr_28	2099552	2099952	401	*	6.35516	4.862	7.07304	-1.40597	0.00290003	0.023844	Ec-28_002300	10113	Intron (Ec-28_002290.2/Ec-28_002290, intron 9 of 9)	SET domain protein
593	chr_28	2285765	2286165	401	*	6.68434	5.27703	7.38299	-1.35025	0.0032435	0.0259547	Ec-28_002450	5505	Intron (Ec-28_002450.1/Ec-28_002450, intron 8 of 12)	Domain of unknown function DUF4470
594	chr_28	2612571	2612971	401	*	7.94804	8.63283	6.59891	1.74417	0.000115226	0.00243688	Ec-28_002760	-896	Promoter	hypothetical protein
595	chr_28	2739418	2739818	401	*	5.81644	1.27703	6.78508	-4.16301	0.000744218	0.00924638	Ec-28_002970	3004	Exon (Ec-28_002970.1/Ec-28_002970, exon 4 of 6)	Aspartyl/glutamyl-tRNA(Asn/Gln) amidotransferase subunit B, C-terminal
596	sdr_f	-47	353	401	*	3.75487	4.75487	0	3.93894	0.0049245	0.0343215	Ec-sdr_f_000010	-13904	Distal Intergenic	STE20 protein kinase
597	sdr_f	40004	40404	401	*	4.19744	5.19744	0	5.47948	0.000171406	0.00329999	Ec-sdr_f_000020	-23108	Exon (Ec-sdr_f_000010.1/Ec-sdr_f_000010, exon 4 of 10)	Putative acetyl-coenzyme A transporter
598	sdr_f	67806	68206	401	*	4.93172	5.93172	0	5.33311	0.000879616	0.0102421	Ec-sdr_f_000030	46212	Intron (Ec-sdr_f_000010.1/Ec-sdr_f_000010, intron 9 of 9)	Homoaconitate hydratase
599	sdr_f	72751	73151	401	*	4.7457	5.7457	0	6.0475	4.35403e-05	0.00147766	Ec-sdr_f_000030	41267	Intron (Ec-sdr_f_000010.1/Ec-sdr_f_000010, intron 9 of 9)	Homoaconitate hydratase
600	sdr_f	123873	124273	401	*	4.20639	5.20639	0	5.48059	0.000124424	0.00258762	Ec-sdr_f_000030	-9455	Distal Intergenic	Homoaconitate hydratase
601	sdr_f	178641	179041	401	*	3.97747	4.97747	0	3.83938	0.00649045	0.0417904	Ec-sdr_f_000060	9096	Intron (Ec-sdr_f_000060.1/Ec-sdr_f_000060, intron 6 of 8)	Nucleotide-diphospho-sugar transferase domain protein
602	sdr_f	223375	223775	401	*	5.15594	6.15594	0	6.5014	4.21391e-06	0.000348678	Ec-sdr_f_000070	-17633	Distal Intergenic	Hypothetical protein
603	sdr_f	285436	285836	401	*	4.47313	5.47313	0	5.70568	7.5662e-05	0.00195034	Ec-sdr_f_000080	18164	Distal Intergenic	Chloroplast clp protease P
604	sdr_f	300572	300972	401	*	2.59896	3.59896	0	3.31753	0.0075311	0.0462693	Ec-sdr_f_000090	-21629	Distal Intergenic	GTPase activating protein
605	sdr_f	377809	378209	401	*	4.61248	5.61248	0	5.79218	0.000114509	0.00243688	Ec-sdr_f_000100	-14080	Distal Intergenic	Hypothetical protein
606	sdr_f	382265	382665	401	*	4.47683	5.47683	0	5.65097	9.29135e-05	0.00215084	Ec-sdr_f_000100	-9624	Distal Intergenic	Hypothetical protein
607	sdr_f	418036	418436	401	*	3.59896	4.59896	0	4.27299	0.00273415	0.0228179	Ec-sdr_f_000110	7115	Intron (Ec-sdr_f_000110.1/Ec-sdr_f_000110, intron 1 of 7)	LRR protein
608	sdr_f	483654	484054	401	*	4.1132	5.1132	0	5.08037	0.000517688	0.0071141	Ec-sdr_f_000130	-3287	Distal Intergenic	Casein kinase fragment
609	sdr_f	550105	550505	401	*	4.54977	5.54977	0	5.7825	6.87302e-05	0.00185619	Ec-sdr_f_000150	-224	Promoter	MEMO-like domain protein
610	sdr_f	633415	633815	401	*	2.89556	3.89556	0	3.19812	0.00723483	0.0454544	Ec-sdr_f_000160	-11382	Distal Intergenic	Hypothetical protein
611	sdr_f	598513	598913	401	*	4.28127	5.28127	0	5.73012	7.48042e-05	0.00195034	Ec-sdr_f_000160	23120	Distal Intergenic	Hypothetical protein
612	sdr_f	592224	592624	401	*	3.31059	4.31059	0	3.65262	0.00518336	0.035678	Ec-sdr_f_000160	29409	Exon (Ec-sdr_f_000150.1/Ec-sdr_f_000150, exon 8 of 9)	Hypothetical protein
613	sdr_f	674018	674418	401	*	5.32777	6.30852	0.0902604	4.50665	0.00187155	0.0171662	Ec-sdr_f_000170	6746	Intron (Ec-sdr_f_000170.1/Ec-sdr_f_000170, intron 1 of 1)	Conserved hypothetical protein
614	sdr_f	689229	689629	401	*	5.37445	6.37445	0	6.60812	9.01768e-06	0.000574914	Ec-sdr_f_000170	21957	Distal Intergenic	Conserved hypothetical protein
615	sdr_f	701092	701492	401	*	4.19744	5.19744	0	5.19779	0.000520016	0.00712092	Ec-sdr_f_000180	12105	Distal Intergenic	Hypothetical protein
616	sdr_f	729045	729445	401	*	4.4657	5.4657	0	5.81364	4.92947e-05	0.00157137	Ec-sdr_f_000190	4380	Distal Intergenic	Conserved hypothetical protein
617	sdr_f	746757	747157	401	*	4.99306	5.99306	0	6.31972	1.31726e-05	0.000673185	Ec-sdr_f_000190	22092	Distal Intergenic	Conserved hypothetical protein
618	sdr_f	758988	759388	401	*	3.46197	4.46197	0	4.37969	0.00172652	0.0161405	Ec-sdr_f_000190	34323	Distal Intergenic	Conserved hypothetical protein
619	sdr_f	771095	771495	401	*	3.31059	4.31059	0	3.82606	0.00355443	0.0275912	Ec-sdr_f_000210	-37678	Downstream (<1kb)	Conserved hypothetical protein
620	sdr_f	808267	808667	401	*	4.30644	5.30644	0	5.2979	0.000353011	0.00544786	Ec-sdr_f_000210	-506	Promoter	Conserved hypothetical protein
621	sdr_f	786617	787017	401	*	4.8006	5.8006	0	5.30182	0.000863781	0.0102105	Ec-sdr_f_000210	-22156	Intron (Ec-sdr_f_000200.1/Ec-sdr_f_000200, intron 5 of 6)	Conserved hypothetical protein
622	sdr_f	868805	869205	401	*	5.5011	6.5011	0	6.54734	2.31148e-05	0.000936391	Ec-sdr_f_000220	-34375	Distal Intergenic	Conserved hypothetical protein
